# Supplementary material for: Increased reproducibility of brain organoids through controlled fluid dynamics
Source: EMBO Rep. 2025 Nov 19;26(24):6209–39. doi: 10.1038/s44319-025-00619-x (PMC12715241; doi:10.1038/s44319-025-00619-x)
Supplement: Supplementary file 2 — Data Set EV1 [file 44319_2025_619_MOESM2_ESM.xlsx]

## Sheet: Description
Dataset EV1
Morphological features across conditions and timepoints.

## Sheet: all
Group	batch	day	area[um2]	perimeter[um]	avg_radius[um]	roundness[%]	maxFeret[um]	minFeret[um]	Mean curvature[um-1]	Std curvature[um-1]	Std curvature x R0	DNE
PA day 6	C1	6	67169.4	2166.55	157.211	86.5082	327.59	289.333	-0.0070821	0.269899	42.4311	2.21364
PA day 6	C1	6	77320.3	1332.11	171.966	83.2263	352.472	295.057	-0.00703211	0.219242	37.7021	2.19838
PA day 6	C1	6	58949.3	1583.77	155.257	77.8445	310.87	266.813	-0.00644011	0.301901	46.8721	2.32409
PA day 6	C1	6	70853.7	1988.97	166.057	81.7893	344.253	294.139	-0.00902767	0.381036	63.2738	2.7743
PA day 6	C1	6	65269.7	2213.12	152.99	88.7633	318.556	282.779	0.00540996	0.32323	49.451	2.6058
PA day 6	C1	6	93813.1	1785.39	179.589	92.5874	365.804	341.776	-0.00256032	0.236643	42.4985	2.01338
PA day 6	C1	6	78651	1989.11	171.441	85.1771	353.496	302.363	-0.000926113	0.217246	37.2449	2.02687
PA day 6	C1	6	18678.8	631.831	87.6625	77.3699	188.37	145.624	-0.0129657	0.307321	26.9405	1.94149
PA day 6	C1	6	105571	2243.48	256.888	50.9222	523.123	277.661	-0.00443159	0.332406	85.3913	2.90492
PA day 6	C1	6	108778	2214.59	199.15	87.3039	413.694	357.333	0.00132297	0.286322	57.0208	2.80454
PA day 6	C1	6	143260	3082.39	272.789	61.2804	555.594	338.957	0.00163875	0.281666	76.8353	2.97312
PA day 6	C1	6	74409.5	2463.17	170.283	81.6835	352.071	291.543	-0.00266092	0.340517	57.9844	2.74145
PA day 6	C5	6	914571	7527.52	795.656	45.9851	1604.5	960.69	-0.000208549	0.231313	184.046	3.45625
PA day 6	C5	6	52434	816.765	134.106	92.8047	278.363	250.28	-0.00793259	0.152729	20.4818	0.969697
PA day 6	C5	6	63107.1	1169.01	150.797	88.337	311.383	267.361	-0.00494267	0.149262	22.5082	1.41638
PA day 6	C5	6	53036.1	826.263	138.021	88.6193	282.062	243.728	-0.00797501	0.143008	19.7382	1.04203
PA day 6	C5	6	45193.9	943.515	126.411	90.0238	263.017	232.008	-0.00857486	0.150382	19.01	1.10349
PA day 6	C5	6	40512.1	715.685	117.867	92.8215	243.772	212.92	-0.00921894	0.153283	18.067	0.821816
PA day 6	C5	6	20599.9	507.995	85.1917	90.3484	180.257	149.408	-0.01146	0.196386	16.7304	1.02209
PA day 6	C5	6	26924.3	590.994	104.85	77.9568	218.999	171.366	-0.0114048	0.181327	19.0122	1.09118
PA day 6	C5	6	278127	4311.19	356.31	69.7327	718.346	544.09	-0.00304731	0.232813	82.9537	2.68542
PA day 6	C5	6	38296.8	824.078	117.499	88.2967	243.136	204.237	-0.00981292	0.14232	16.7225	0.747828
PA day 6	C5	6	39426.8	719.129	121.739	84.6808	257.697	220.461	-0.00831046	0.218125	26.5542	1.13163
PA day 6	C5	6	39489.2	702.177	114.109	96.5353	234.608	222.727	-0.00839608	0.130799	14.9253	0.565655
PA day 6	C5	6	141965	1674.18	228.486	86.5587	464.903	402.635	-0.0049256	0.175954	40.2029	1.56279
PA day 6	C5	6	50668.8	806.104	136.024	87.1685	280.753	228.21	-0.0091529	0.151145	20.5594	1.09249
PA day 6	C5	6	169625	1557.51	287.373	65.3807	587.454	413.027	-0.00530205	0.157314	45.2076	1.60143
PA day 6	C5	6	37474.6	906.892	113.661	92.335	239.376	213.606	-0.00872062	0.167507	19.039	1.27086
PA day 6	C5	6	142623	1361.8	228.527	86.929	465.349	400.81	-0.00578463	0.142394	32.5408	1.06745
PA day 6	C5	6	41459	724.908	119.81	91.9349	245.48	212.107	-0.00706983	0.160941	19.2824	0.76757
PA day 6	C5	6	92739.5	1120.56	184.833	86.408	382.033	333.123	-0.0018062	0.249933	46.1959	1.96222
PA day 6	C5	6	44806.2	761.598	123.303	93.8078	256.051	229.094	-0.010006	0.219428	27.0562	1.19174
PA day 6	C5	6	22259.9	535.832	90.0115	87.4536	191.275	159.609	-0.0116473	0.227625	20.4889	1.11613
PA day 6	C5	6	31341.2	644.049	109.952	82.5193	234.072	184.981	-0.00836203	0.270439	29.7354	1.34513
PA day 6	C5	6	20987.6	509.712	86.4297	89.4308	183.195	152.874	-0.0145743	0.166936	14.4282	0.816277
PA day 6	C5	6	195887	1733.65	259.318	92.7237	524.828	477.088	-0.0047029	0.158993	41.2297	1.40731
PA day 6	C5	6	30867.7	643.06	112.191	78.0615	233.834	175.684	-0.0108108	0.21421	24.0325	1.41212
PA day 6	C5	6	35863.3	677.616	112.451	90.2756	226.263	211.678	-0.00830205	0.152668	17.1677	1.16383
PA day 6	C5	6	55321.5	841.32	143.391	85.6446	300.623	246.875	-0.00758414	0.136736	19.6066	1.0375
PA day 6	C2	6	108697	1404.76	195.399	90.6194	400.604	360.605	-0.00262738	0.167666	32.7618	1.54463
PA day 6	C2	6	122173	2021.31	204.035	93.4148	414.151	383.537	-4.05565e-05	0.183842	37.5102	1.97118
PA day 6	C2	6	111126	1439.46	197.404	90.7723	403.077	364.206	-0.00350039	0.159854	31.5558	1.64175
PA day 6	C2	6	30883.3	915.257	101.667	95.1073	214.999	190.086	-0.00966181	0.231057	23.4909	1.70867
PA day 6	C2	6	102283	1497.33	192.055	88.2675	391.083	339.988	-0.00408945	0.185422	35.6112	1.62699
PA day 6	C2	6	97329.9	1144.7	198.308	78.78	405.032	330.473	-0.0061086	0.163186	32.361	1.48989
PA day 6	C2	6	110760	1207.65	198.674	89.3202	402.862	356.044	-0.00407299	0.151281	30.0556	1.32054
PA day 6	C2	6	117507	1261.78	207.464	86.9016	423.382	364.01	-0.00276849	0.239141	49.6132	2.08322
PA day 6	C2	6	84802	1514.68	177.347	85.8239	362.707	308.168	-0.00461067	0.198244	35.158	1.66988
PA day 6	C2	6	99617.2	1137.34	185.362	92.2877	380.95	348.572	-0.00586534	0.163809	30.3639	1.20805
PA day 6	C2	6	107730	1856.42	193.459	91.6236	398.827	364.954	-0.00122958	0.216816	41.9451	1.99274
PA day 6	C2	6	150662	2565.55	277.575	62.2432	568.356	328.489	-0.00708729	0.235795	65.4509	2.54887
PA day 6	C2	6	80720.2	1026.16	166.694	92.4678	341.965	316.903	-0.00620488	0.153352	25.5629	1.1862
PA day 6	C2	6	114121	1617.24	210.979	81.6085	426.643	357.657	-0.0072538	0.193927	40.9146	1.64213
PA day 6	C2	6	90510.6	1084.41	181.196	87.7507	372.552	325.617	-0.00603927	0.157431	28.526	1.01263
PA day 6	C2	6	97931.9	1353.31	189.309	86.9828	386.777	327.537	-0.00678592	0.174969	33.1232	1.57144
PA day 6	C2	6	176032	1767.99	337.607	49.1606	683.434	369.029	-0.00308295	0.170631	57.6064	1.91921
PA day 6	C2	6	78610.1	1466.79	171.292	85.2809	341.569	310.906	-0.00710987	0.177136	30.342	1.40966
PA day 6	C6	6	149910	2679.52	321.682	46.1134	657.799	344.095	-0.00713633	0.256003	82.3516	2.63658
PA day 6	C6	6	58171.9	1419.39	143.581	89.8198	296.578	272.128	0.000603572	0.229572	32.9621	1.89209
PA day 6	C6	6	115956	2393.79	212.56	81.692	434.497	366.327	-0.00535251	0.258855	55.0222	2.39107
PA day 6	C6	6	101067	1785.13	241.028	55.3762	497.53	290.604	-0.00194276	0.201882	48.6594	2.33254
PA day 6	C6	6	85859.9	1446.53	178.373	85.8974	368.164	324.084	-0.00123021	0.291501	51.9961	2.3314
PA day 6	C6	6	131549	3258.37	276.492	54.7735	565.815	323.944	-0.00646515	0.325375	89.9637	3.12288
PA day 6	C6	6	151621	2389.53	257.169	72.9746	525.101	380.024	-0.00613716	0.229464	59.011	2.24669
PA day 6	C6	6	108063	1996.94	192.225	93.0911	398.096	370.849	-0.00254343	0.27635	53.1214	2.62866
PA day 6	C6	6	67058.3	953.683	162.403	80.9305	341.982	266.571	-0.0100395	0.199757	32.4412	1.52963
PA day 6	C6	6	104632	1218.61	210.092	75.4567	431.638	300.766	-0.00395336	0.254237	53.4131	1.94237
PA day 6	C6	6	147886	2793.22	232.914	86.7735	473.671	411.566	-0.00269276	0.307795	71.6896	2.72636
PA day 6	C6	6	78559.4	1038.54	166.944	89.7235	340.102	307.649	-0.00515019	0.241783	40.3643	1.96275
PA day 6	C6	6	164583	2155.5	324.367	49.7924	653.162	323.933	-0.00191954	0.261335	84.7684	2.62602
PA day 6	C6	6	129137	3233.56	243.596	69.2722	498.154	388.936	0.00451298	0.285908	69.6461	3.15679
PA day 6	C6	6	75543.4	1369.75	167.779	85.4227	341.475	307.644	-0.00745685	0.293539	49.2496	2.35286
PA day 6	C6	6	59855.3	1622.81	152.506	81.9182	316.46	260.811	-0.00504159	0.251196	38.3088	1.97353
PA day 6	C6	6	172532	3513.11	326.869	51.4012	660.782	366.6	0.000208337	0.340679	111.357	3.29626
PA day 6	C6	6	241927	3421.48	411.36	45.5083	831.797	418.591	-0.00285922	0.177508	73.0198	2.2189
PA day 6	C6	6	104932	1493.06	194.12	88.6376	394.261	345.017	-0.00534607	0.271606	52.7242	2.08734
PA day 6	C6	6	156308	2179.1	308.593	52.2469	626.965	324.126	-0.000842769	0.234434	72.3448	2.32416
PA day 6	C6	6	95042.5	1915.63	190.047	83.762	389.685	327.643	-0.00600762	0.209064	39.732	1.98167
PA day 6	C6	6	56096.9	939.042	149.063	80.3621	308.299	255.312	-0.00572051	0.288024	42.9336	2.01371
PA day 6	C6	6	373002	3780.63	420.424	67.1717	851.52	684.798	-0.00230387	0.271933	114.327	3.04998
PA day 6	C6	6	157002	2588.86	295.657	57.1716	600.059	338.339	-0.00146582	0.253127	74.8387	2.67173
PA day 6	C6	6	248187	3837.24	424.032	43.937	857.823	556.278	0.00343681	0.221147	93.7734	2.78257
PA day 6	C6	6	1.29741e+06	19623	1052.01	37.3156	2089.71	1453.59	0.00117841	0.240952	253.483	4.01151
PA day 6	C10	6	100434	1175.55	215.512	68.8312	441.262	293.521	-0.0051086	0.122081	26.3099	1.07102
PA day 6	C10	6	119282	2006.78	293.329	44.1279	597.785	286.271	-0.00306897	0.193508	56.7615	1.80901
PA day 6	C10	6	128609	1298.42	208.866	93.8395	427.601	395.604	-0.00375331	0.15184	31.7142	1.42048
PA day 6	C10	6	28161.5	731.75	106.223	79.4447	222.796	169.7	-0.0109815	0.240592	25.5565	1.18979
PA day 6	C10	6	120055	1649.55	331.547	34.765	672.637	263.905	-0.00278113	0.168941	56.0117	1.81142
PA day 6	C10	6	49447.2	796.39	129.166	94.3401	270.248	245.119	-0.00741456	0.164239	21.2141	1.15293
PA day 6	C10	6	30945.7	766.586	102.252	94.2112	215.845	199.563	-0.0121553	0.301008	30.7788	2.07066
PA day 6	C10	6	39726.9	946.531	119.92	87.9328	254.352	220.078	-0.00666541	0.236486	28.3595	1.59752
PA day 6	C10	6	24021.2	952.164	93.1975	88.0313	207.078	170.761	-0.0114418	0.220534	20.5532	1.95883
PA day 6	C10	6	64930.7	921.137	164.912	75.9965	340.429	263.958	-0.00579466	0.141985	23.415	1.12531
PA day 6	C10	6	28783	1002.18	101.308	89.2677	213.567	193.363	0.00239417	0.263612	26.7061	2.29102
PA day 6	C10	6	19542	833.158	86.8203	82.5231	189.407	161.686	-0.0167816	0.390044	33.8637	2.20006
PA day 6	C10	6	96234.9	1917.05	219.955	63.3164	451.882	286.45	-0.00929234	0.216168	47.5472	1.92625
PA day 6	C10	6	24095.3	685.869	98.0246	79.8199	203.045	172.373	-0.00906266	0.209808	20.5663	1.25431
PA day 6	C10	6	44712.7	926.575	125.371	90.5503	259.227	228.503	-0.00413311	0.207366	25.9976	1.76595
PA day 6	C10	6	33593.5	1025.9	112.548	84.4175	230.448	194.906	-0.00604491	0.320392	36.0593	2.20921
PA day 6	C10	6	76289.6	1022.76	188.816	68.1143	388.097	254.192	-0.00620335	0.121783	22.9946	1.01681
PA day 6	C10	6	247244	2078.88	345.583	65.8978	678.359	576.301	-0.00358576	0.15483	53.5067	1.9721
PA day 6	C10	6	32381.6	643.292	105.375	92.8271	220.33	199.103	-0.00814574	0.170877	18.0061	0.967765
RC day 6	C52	6	136389	1290.74	205.315	102.988	423.887	411.217	-0.00415192	0.0705528	14.4856	0.452117
RC day 6	C52	6	131059	1266.38	206.055	98.2543	428.153	390.605	-0.00622538	0.0778161	16.0344	0.514318
RC day 6	C52	6	120974	1214.84	195.789	100.454	399.977	382.059	-0.00527341	0.070485	13.8002	0.567282
RC day 6	C52	6	122961	1230.7	198.792	99.0413	406.056	387.644	-0.00512543	0.0894753	17.787	0.659181
RC day 6	C52	6	133012	1279.82	205.135	100.615	418.772	404.656	-0.00465114	0.0812332	16.6637	0.694096
RC day 6	C52	6	134813	1291.3	211.01	96.3774	439.147	403.996	-0.00569781	0.0726068	15.3208	0.461529
RC day 6	C52	6	141613	1317.3	221.856	91.5821	458.842	398.48	-0.00511535	0.0746401	16.5594	0.232018
RC day 6	C52	6	126543	1244.6	204.216	96.5848	414.417	394.46	-0.0047966	0.074526	15.2194	0.46277
RC day 6	C52	6	125258	1241.64	205.171	94.7162	420.767	380.835	-0.00474895	0.0894069	18.3437	0.649748
RC day 6	C52	6	127854	1256.11	206.249	95.6709	422.549	393.597	-0.00595849	0.0728976	15.0351	0.624237
RC day 6	C52	6	140806	1309.13	212.544	99.2135	438.295	412.871	-0.00511958	0.066694	14.1754	0.474998
RC day 6	C52	6	139627	1313.47	219.354	92.3692	449.342	394.932	-0.0051805	0.0749585	16.4425	0.438052
RC day 6	C52	6	147414	1354.98	226.143	91.7537	469.949	405.999	-0.00455013	0.0876268	19.8161	0.713232
RC day 6	C52	6	146295	1346.23	217.084	98.8147	445.613	424.887	-0.00465869	0.0816724	17.7298	0.630153
RC day 6	C52	6	130681	1260.22	203.583	100.365	419.995	393.627	-0.00597598	0.0688698	14.0207	0.472924
RC day 6	C52	6	135581	1295.99	209.204	98.6074	434.722	400.426	-0.00593131	0.0878723	18.3832	0.811972
RC day 6	C52	6	135522	1287.05	216.729	91.8389	448.214	398.48	-0.00493285	0.0597625	12.9522	0.155416
RC day 6	C52	6	136058	1294.21	214.396	94.2198	439.652	390.556	-0.00571093	0.0685653	14.7001	0.708024
RC day 6	C52	6	119928	1207.04	199.795	95.6316	416.393	374.944	-0.0048621	0.0736427	14.7135	0.503811
RC day 6	C52	6	146109	1331.84	214.659	100.932	440.803	422.134	-0.0048482	0.0562815	12.0813	0.594121
RC day 6	C52	6	214953	1801.53	352.416	55.0912	722.874	386.741	-0.00384083	0.0614557	21.658	0.601981
RC day 6	C52	6	139905	1299.73	210.973	100.053	432.01	410.627	-0.0043514	0.060468	12.7571	0.371456
RC day 6	C52	6	140362	1315.8	216.229	95.5586	448.435	404.225	-0.00440085	0.0766642	16.5771	0.354941
RC day 6	C52	6	144249	1337.43	213.562	100.673	437.977	419.435	-0.00496801	0.0861209	18.3922	0.674274
RC day 6	C52	6	137243	1301.12	210.323	98.7573	435.247	401.423	-0.00616019	0.0886255	18.6399	0.52642
RC day 6	C52	6	143567	1333.94	216.031	97.9198	438.544	419.83	-0.00555091	0.0751732	16.2398	0.736784
RC day 6	C52	6	139594	1316.89	213.516	97.4666	440.622	412.902	-0.00449037	0.0777505	16.601	0.750004
RC day 6	C52	6	127735	1255.54	200.02	101.628	407.789	398.48	-0.00539543	0.0804808	16.0978	0.525334
RC day 6	C52	6	111082	1162.57	190.781	97.1456	398.858	365.768	-0.00540895	0.0654571	12.488	0.441891
RC day 6	C52	6	124060	1229.87	203.635	95.2302	422.549	367.455	-0.004237	0.0879197	17.9036	0.469394
RC day 6	C52	6	131390	1264.84	202.204	102.29	422.361	400.142	-0.00504165	0.0724478	14.6492	0.614339
RC day 6	C52	6	132959	1286.28	213.737	92.6426	440.262	392.506	-0.00616946	0.0826251	17.66	0.715327
RC day 6	C52	6	137475	1311.67	213.015	96.4394	433.433	401.424	-0.00528897	0.0934552	19.9073	0.823457
RC day 6	C52	6	128880	1262.54	203.74	98.8286	415.342	393.182	-0.00421424	0.0888521	18.1027	0.830538
RC day 6	C52	6	162186	1427.05	230.538	97.1356	471.462	444.422	-0.00513947	0.0900805	20.767	0.856768
RC day 6	C52	6	138707	1309.81	214.103	96.3168	437.909	396.276	-0.00438181	0.0830698	17.7855	0.661342
RC day 6	C52	6	133582	1275.65	204.281	101.892	422.902	408.434	-0.0041941	0.0751869	15.3592	0.375541
RC day 6	C52	6	117624	1199.72	192.407	101.135	403.167	381.306	-0.00484855	0.0794364	15.2842	0.664763
RC day 6	C52	6	122404	1230.2	198.503	98.8811	406.943	385.983	-0.00556987	0.0788787	15.6577	0.740367
RC day 6	C52	6	123232	1255.16	208.54	90.1973	429.134	375.935	-0.00465857	0.103437	21.5708	1.05987
RC day 6	C52	6	118908	1231.85	221.557	77.1067	457.751	356.117	-0.00599963	0.0684427	15.1639	0.705786
RC day 6	C52	6	142249	1330.02	216.486	96.6139	447.193	406.537	-0.00348758	0.0875657	18.9568	0.613257
RC day 6	C52	6	144030	1328.79	218.726	95.8305	449.394	409.499	-0.00521118	0.0682417	14.9262	0.363685
RC day 6	C52	6	118994	1223.04	198.554	96.0766	413.16	372.853	-0.0031179	0.103317	20.5141	0.927375
RC day 6	C52	6	144421	1334.47	219.706	95.2351	449.6	411.113	-0.0036582	0.0777759	17.0878	0.566806
RC day 6	C52	6	141249	1318.47	212.02	100.019	431.512	418.72	-0.00443218	0.076147	16.1447	0.5699
RC day 6	C52	6	140037	1317.37	212.356	98.8477	435.331	415.489	-0.00476467	0.0850635	18.0637	0.962656
RC day 6	C52	6	141461	1363.73	237.327	79.9454	489.318	391.084	-0.00541493	0.0920834	21.8539	1.00942
RC day 6	C52	6	142295	1315.5	213.408	99.4538	438.695	414.289	-0.00530488	0.0648035	13.8296	0.523473
RC day 6	C52	6	104765	1126.47	189.001	93.3548	400.241	341.436	-0.00519683	0.0731604	13.8274	0.626973
RC day 6	C52	6	122603	1217.8	198.592	98.9525	411.434	379.463	-0.00514168	0.0775582	15.4025	0.400264
RC day 6	C52	6	130158	1279.32	207.221	96.484	423.84	389.135	-0.00413035	0.0864968	17.9239	0.881651
RC day 6	C52	6	121140	1240.75	202.326	94.1962	420.688	377.287	-0.00483393	0.111458	22.5508	0.996009
RC day 6	C52	6	167980	1449.69	233.687	97.9125	476.88	453.719	-0.00473215	0.0783215	18.3027	0.482263
RC day 6	C52	6	133873	1289.98	208.879	97.6678	424.426	396.646	-0.00539544	0.0867835	18.1273	0.791556
RC day 6	C52	6	143236	1332.14	218.44	95.5512	450.755	412.797	-0.00500029	0.0817859	17.8653	0.603891
RC day 6	C52	6	136336	1288.02	208.632	99.7014	427.511	408.3	-0.00547999	0.0662102	13.8135	0.593315
RC day 6	C52	6	135720	1297.51	207.546	100.292	427	410.952	-0.00460602	0.0763142	15.8387	0.656846
RC day 6	C52	6	148189	1361.58	216.465	100.668	443.7	427.016	-0.00395718	0.0856557	18.5414	0.62443
RC day 6	C69	6	139541	1315.37	209.242	101.45	435.544	411.715	-0.00546428	0.08919	18.6623	0.535932
RC day 6	C69	6	125152	1236.24	202.27	97.37	416.655	380.284	-0.00474529	0.0722935	14.6228	0.460015
RC day 6	C69	6	138673	1316.28	215.51	95.0401	439.712	403.231	-0.00357402	0.0824726	17.7737	0.780099
RC day 6	C69	6	120557	1209.88	197.025	98.8559	407.651	372.683	-0.00531023	0.0640403	12.6175	0.555019
RC day 6	C69	6	123490	1228.58	195.797	102.535	403.725	389.499	-0.00468749	0.0723952	14.1747	0.567817
RC day 6	C69	6	160259	1412.61	228.4	97.7874	467.307	442.594	-0.00333183	0.0713231	16.2902	0.637365
RC day 6	C69	6	155790	1398.42	224.087	98.754	457.73	437.203	-0.00570065	0.0918926	20.592	1.05393
RC day 6	C69	6	146838	1354.81	222.501	94.4114	456.883	417.847	-0.00516075	0.0823748	18.3285	0.84354
RC day 6	C69	6	142580	1319.19	212.465	100.539	439.712	413.13	-0.00517259	0.0655974	13.9371	0.447143
RC day 6	C69	6	126953	1243.58	199.924	101.103	413.361	394.667	-0.00440797	0.0854763	17.0888	0.581342
RC day 6	C69	6	145606	1343.83	216.578	98.8096	442.729	421.924	-0.00557011	0.0812373	17.5943	0.607779
RC day 6	C69	6	208470	1605.26	258.585	99.2405	526.354	501.778	-0.00369786	0.071712	18.5436	0.584215
RC day 6	C69	6	139832	1320.64	213.122	97.9943	435.392	409.53	-0.00422765	0.0849845	18.1121	0.572201
RC day 6	C71	6	154440	1413.17	227.713	94.8058	459.746	433.533	-0.00454015	0.147146	33.507	1.29281
RC day 6	C71	6	164043	1457.34	233.45	95.8125	471.684	445.894	-0.00445929	0.154215	36.0014	1.67323
RC day 6	C71	6	164386	1793.07	234.705	94.9889	476.325	444.363	-0.00608958	0.142887	33.5362	1.3888
RC day 6	C71	6	153267	1406.89	224.213	97.0463	452.545	436.861	-0.00456765	0.159769	35.8222	1.32304
RC day 6	C71	6	176267	1507.4	243.538	94.5992	491.94	463.665	-0.00354707	0.150064	36.5464	1.28943
RC day 6	C71	6	177974	1516.7	246.302	93.3835	499.014	466.853	-0.00511881	0.149738	36.8808	1.37277
RC day 6	C71	6	161544	1449.41	232.737	94.9312	471.626	438.991	-0.00481502	0.151294	35.2117	1.53188
RC day 6	C71	6	144665	1368.67	220.23	94.9422	448.934	422.523	-0.00395655	0.148209	32.6402	1.44199
RC day 6	C71	6	133246	1314.3	209.895	96.2723	427.047	403.574	-0.00423382	0.149821	31.4466	1.33645
RC day 6	C71	6	179911	1526.89	245.545	94.9826	498.42	467.539	-0.00213527	0.162826	39.9811	1.39345
RC day 6	C71	6	153588	1410.24	224.849	96.7	453.098	436.817	-0.00358197	0.158255	35.5836	1.45608
RC day 6	C71	6	175490	1598.19	242.025	95.3636	490.55	464.879	-0.00417369	0.179909	43.5425	1.70315
RC day 6	C71	6	174794	1504.44	239.835	96.7276	490.841	466.523	-0.0048937	0.156559	37.5485	1.68759
RC day 6	C71	6	169019	1969.72	244.128	90.2716	496.089	446.469	-0.00284447	0.1676	40.916	1.71936
RC day 6	C71	6	147245	1379.03	222.834	94.3899	455.506	418.648	-0.0040786	0.165938	36.9767	1.25736
RC day 6	C71	6	213837	1770.51	267.036	95.454	536.743	515.829	-0.00263074	0.168037	44.8719	1.73253
OS day 90	C7	90	2.53237e+06	14542.7	966.836	86.2327	1907	1735.02	0.00134768	0.126804	122.599	3.2485
OS day 90	C7	90	2.34813e+07	42595.9	3713	54.2154	7433.53	4779.19	0.000507688	0.124469	462.155	4.27537
OS day 90	C7	90	1.19142e+07	32252.9	2350.37	68.6501	4705.8	3411.09	0.00220163	0.131489	309.048	4.27811
OS day 90	C7	90	9.24223e+06	11123.5	1863.82	84.6878	3730.84	3130.02	-0.00067533	0.104937	195.583	2.56265
OS day 90	C7	90	2.63157e+07	20932.3	3591.93	64.9248	7184.64	4954.31	-0.00028554	0.154666	555.547	3.35876
OS day 90	C7	90	2.93135e+07	19978.6	3277.83	86.8451	6451.46	5811.47	-0.000404349	0.121213	397.316	3.09737
OS day 90	C7	90	2.09364e+07	16947.3	2870.58	80.875	5731.2	4542.89	-0.000510134	0.10832	310.941	3.06642
OS day 90	C7	90	2.39023e+07	18458	3067.26	80.8701	6043.33	5351.42	-0.000593477	0.117002	358.876	3.15717
OS day 90	C7	90	1.64695e+07	15934.2	2691.07	72.3905	5360.07	4410.84	-0.000452406	0.124157	334.115	2.80878
OS day 90	C7	90	1.16373e+07	14713.7	2208.06	75.9766	4424.55	3614.71	-0.000320612	0.117829	260.173	2.87371
OS day 90	C7	90	5.92002e+06	8835.99	1451.8	89.4049	2905.48	2614.92	-0.000901545	0.106667	154.859	2.2655
OS day 90	C7	90	1.84519e+07	16705.8	2878.84	70.8692	5759.14	4267.24	-0.000338324	0.108359	311.947	2.94938
OS day 90	C7	90	1.78845e+07	17799.1	2673.78	79.6295	5340.99	4493.56	-0.000323758	0.117789	314.941	3.23556
OS day 90	C7	90	1.06197e+07	12180.8	2103.85	76.3719	4211.86	3374.7	-0.000511286	0.105903	222.804	2.724
OS day 90	C7	90	2.63968e+07	19169.6	3213.61	81.3607	6429.27	5564.36	-0.000170221	0.142751	458.747	3.19487
OS day 90	C3	90	1.39568e+07	30466.8	2391.33	77.6883	4760.39	3748.12	0.00166054	0.148309	354.657	3.68933
OS day 90	C3	90	1.18839e+07	19861.1	2368.61	67.4257	4748.03	3395.77	-0.000725754	0.148972	352.856	2.79922
OS day 90	C3	90	1.27145e+07	36157.3	2383.11	71.2627	4775.53	3695.49	0.000860886	0.133327	317.734	3.90223
OS day 90	C3	90	2.06109e+07	42767.5	3187.82	64.5592	6366.99	4592.74	-0.000268757	0.117647	375.039	3.82773
OS day 90	C3	90	1.72561e+07	16416.5	2831.94	68.4895	5394.61	4578.17	-0.000419029	0.107383	304.101	3.16381
OS day 90	C3	90	2.48057e+07	55789.7	3659.43	58.9626	7328.55	5134.79	0.00151266	0.126508	462.947	4.35302
OS day 90	C3	90	2.50015e+07	40663.7	3239.94	75.8126	6380.3	5603.59	0.00037794	0.117479	380.626	3.85814
OS day 90	C3	90	1.31603e+07	17681.9	2509.41	66.5227	5022.6	3471.33	-0.000759153	0.122144	306.51	2.94955
OS day 90	C3	90	1.13943e+07	28324.8	2093.85	82.7273	4177.24	3483.23	0.00156819	0.140252	293.665	3.76043
OS day 90	C4	90	8.6913e+06	16641.1	1794.33	85.9275	3579.09	3036.92	-0.000335365	0.101415	181.972	2.94522
OS day 90	C4	90	7.10634e+06	9974.27	1786.14	70.9034	3577.54	2507.12	-0.000503431	0.112952	201.747	2.50532
OS day 90	C4	90	9.50706e+06	25005	2006.82	75.1412	4013.77	3224.3	0.000711657	0.135701	272.329	2.99901
OS day 90	C4	90	8.24098e+06	17950.9	1680.36	92.9015	3368.45	3143.27	0.000299465	0.125314	210.573	3.05993
OS day 90	C8	90	2.64978e+07	32919.3	3674.74	62.4609	7351.74	5288.7	-0.000299781	0.138188	507.804	3.22795
OS day 90	C8	90	2.32299e+07	18507.3	3074.74	78.2131	6021.14	5215.06	-0.000458247	0.122014	375.16	2.78142
OS day 90	C8	90	1.67633e+07	19914.7	2559.17	81.4728	5035.37	4408.01	9.71324e-05	0.126642	324.099	3.24757
OS day 90	C8	90	1.24472e+07	22780.6	2414.75	67.9482	4834.39	3735.13	-0.000750121	0.11327	273.52	3.3742
OS day 90	C8	90	8.66213e+06	11462.3	2059.15	65.0278	4122.75	2655.34	-0.000659699	0.130105	267.907	2.34748
OS day 90	C8	90	2.34019e+07	19546.5	3328.04	67.255	6583.87	4967.06	-9.40695e-05	0.137368	457.165	3.0827
OS day 90	C8	90	2.08105e+07	18264	3275.44	61.7437	6557.49	3995.18	-0.000354033	0.127816	418.654	3.08783
OS day 90	C8	90	1.3614e+07	17239.2	2525.44	67.9459	5054.96	3620.99	-0.000436092	0.122723	309.93	2.9357
OS day 90	C8	90	8.2556e+06	13034.8	1865.98	75.4717	3713.61	2877.35	0.000492338	0.137937	257.387	3.25912
OS day 90	C8	90	7.73639e+06	10202.4	1695.57	85.656	3365.98	2875.24	-0.000839276	0.0869759	147.474	2.18485
OS day 90	C8	90	1.0503e+07	12379.4	2044.17	80.0073	4042.28	3386.04	-0.000321448	0.108554	221.903	2.76451
OS day 90	C8	90	2.34404e+07	18236.3	3126.83	76.3146	6223.63	4735.99	-0.000360867	0.149117	466.264	3.55785
OS day 90	C8	90	7.7801e+06	12937.3	1697.16	85.9788	3343.14	3020.12	-0.000729575	0.123492	209.586	2.82765
OS day 90	C8	90	8.86226e+06	15549.1	1829.99	84.2355	3604.98	3241.12	-0.000282948	0.132827	243.073	3.19864
OS day 90	C8	90	9.99774e+06	11997.3	2164.25	67.942	4330.39	2955.55	-0.000358932	0.146682	317.457	2.6902
OS day 90	C8	90	1.16795e+07	12959.2	2203.89	76.5415	4405.99	3376.6	-0.000189586	0.139462	307.358	2.74353
OS day 90	C8	90	1.46183e+07	19103.2	2520.47	73.246	4896.21	4164.17	0.000149252	0.123178	310.468	3.23322
OS day 90	C8	90	1.27049e+07	19993.8	2368.28	72.1034	4739.51	3602.66	-0.000459407	0.141721	335.633	3.72357
OS day 90	C8	90	1.30402e+07	16356.6	2359.17	74.5793	4721.72	3701.77	-0.000551797	0.110438	260.541	3.19481
OS day 90	C8	90	1.47357e+07	16954.2	2451.63	78.039	4850.53	3821.48	0.000356517	0.111424	273.171	3.22979
OS day 90	C8	90	2.58747e+07	24315	3292.31	75.9845	6445.03	5698.58	0.00037126	0.102039	335.945	3.38314
OS day 90	C8	90	1.44224e+07	21916.2	2425.98	78.0035	4804.77	3772.62	0.000339356	0.125361	304.124	3.87117
OS day 90	C8	90	1.1588e+07	17295.5	2126.24	81.5891	4210.67	3524.77	-0.00029647	0.109223	232.235	3.19523
OS day 90	C8	90	1.63136e+07	37460.1	2625.89	75.3087	5257.75	4240.55	0.00200163	0.148518	389.993	4.07111
OS day 90	C12	90	6.32898e+06	9190.88	1491.16	90.6018	2990.01	2696.08	-0.000712088	0.120991	180.416	2.46286
OS day 90	C12	90	8.86852e+06	10866.9	1763.15	90.8075	3531.38	3246.13	-0.000197113	0.117656	207.446	2.59108
OS day 90	C12	90	7.8385e+06	10218.3	1662.45	90.2791	3333.27	2997.43	-0.000529282	0.117098	194.67	2.67349
OS day 90	C12	90	6.83106e+06	9519.1	1516.66	94.5278	3017.14	2883.68	-0.000691212	0.125498	190.339	2.33457
OS day 90	C12	90	1.22965e+07	12778.1	2128.11	86.4254	4257.26	3712.28	-0.000786954	0.106362	226.351	2.42377
OS day 90	C12	90	6.79755e+06	11532.4	1588.88	85.7076	3173.79	2739.29	-0.000436133	0.136393	216.713	2.37097
OS day 90	C12	90	2.92879e+06	6205.43	994.917	94.1812	1993.42	1845.6	-0.00130442	0.123065	122.439	1.94378
OS day 90	C12	90	5.89726e+06	12031.4	1541.14	79.0341	3097.15	2642.05	-0.000550925	0.10911	168.153	2.55093
OS day 90	C12	90	6.55053e+06	9363.81	1540.4	87.8736	3050.29	2761.57	-0.000322422	0.115406	177.772	2.35278
OS day 90	C12	90	6.21949e+06	10663.4	1550.18	82.3832	3107.76	2615.16	-0.000607605	0.108859	168.752	2.45046
OS day 90	C12	90	5.99039e+06	9153.05	1557.43	78.6115	3125.63	2583.63	-0.00050187	0.107202	166.959	2.52576
OS day 90	C12	90	4.14912e+06	7466.36	1192.2	92.9201	2374.76	2217.95	-0.000865024	0.13555	161.603	2.32286
OS day 90	C12	90	7.55703e+06	10004.7	1593.44	94.7388	3191.61	3033.63	-0.000798316	0.114156	181.902	2.42262
OS day 90	C12	90	6.10535e+06	11248.8	1448.46	92.6287	2900.95	2740.76	-0.000276924	0.133384	193.201	2.54633
OS day 90	C12	90	6.56223e+06	9389.84	1541.66	87.8866	3052.44	2768.92	-0.000815627	0.115562	178.158	2.47936
RC day 90	C63	90	1.43029e+07	17559.2	2393.56	79.4665	4794.26	4022.7	-0.000556742	0.125976	301.53	3.03234
RC day 90	C63	90	1.49576e+07	14184	2327.56	87.8843	4661.07	4072.44	-0.000343743	0.134039	311.983	2.89324
RC day 90	C63	90	2.14932e+07	16922.1	2696.79	94.071	5372.83	5063.98	-0.000244755	0.122536	330.455	2.85677
RC day 90	C63	90	2.7574e+07	19204.2	3031.63	95.4989	6038.57	5857.5	-0.000293114	0.139278	422.24	3.15756
RC day 90	C63	90	3.44035e+07	21391.6	3476.92	90.5865	6878.65	6346.67	-0.000497692	0.0996018	346.307	3.04217
RC day 90	C71	90	2.09179e+07	17004.2	2785.48	85.8161	5529.54	4901.46	8.24392e-05	0.110627	308.15	3.1083
RC day 90	C71	90	2.68256e+07	19306.2	3319.63	77.4856	6645.09	5223.63	-0.00059348	0.110014	365.205	3.38506
RC day 90	C71	90	2.31715e+07	18249.1	3251.07	69.7831	6509.75	4855.33	-0.00028673	0.122114	397.002	3.29112
RC day 90	C71	90	2.71803e+07	19406.8	3344.37	77.353	6685.19	5117.12	-0.000291085	0.0964112	322.435	3.1623
RC day 90	C71	90	2.49557e+07	18191.9	2934.2	92.266	5871.76	5475.09	-0.000570968	0.116997	343.293	3.02956
RC day 90	C71	90	2.21328e+07	17137.1	2736.94	94.0493	5467.41	5167.67	-0.00047901	0.0970487	265.617	3.31996
RC day 90	C71	90	2.13022e+07	16858.7	2718.67	91.7403	5433.52	5028.96	-0.000186094	0.108618	295.296	3.22003
RC day 90	C71	90	2.33653e+07	17594.8	2839.71	92.2302	5681.3	5269.72	-0.00029327	0.0930822	264.326	3.20319
RC day 90	C71	90	2.23606e+07	17281.2	2822.27	89.3586	5651.09	4918.65	-0.00053813	0.0983545	277.583	3.1636
RC day 90	C71	90	2.26974e+07	17354	2804.86	91.8344	5566.89	5218.49	-0.000323797	0.087442	245.262	3.21061
RC day 90	C71	90	2.18024e+07	16980.7	2708.74	94.5843	5400.71	5135.05	-0.000504924	0.0963977	261.116	3.16553
RC day 90	C71	90	1.69636e+07	15137.7	2506.01	85.981	4933.84	4473.58	-0.000112564	0.0845259	211.823	3.15051
RC day 90	C52	90	1.53331e+07	14635.2	2428.99	82.7235	4865.38	4165.88	-0.000151399	0.127784	310.386	2.98396
RC day 90	C52	90	2.99657e+07	20307.9	3416.44	81.7196	6833.23	5491.71	-0.000294	0.143217	489.292	3.29557
RC day 90	C52	90	2.25039e+07	17861.8	3090.95	74.9766	6182.56	4976.23	-0.000495486	0.137905	426.258	2.79437
RC day 90	C61	90	2.43983e+07	18060.9	2901.96	92.2203	5807.12	5386.35	-0.000413949	0.14848	430.883	3.01826
RC day 90	C61	90	2.19481e+07	17243.2	2819.15	87.9042	5641.48	5053.7	-6.49167e-05	0.135667	382.466	3.26176
RC day 90	C61	90	2.30221e+07	17496.1	2802.5	93.305	5604.64	5276.08	0.000103073	0.124896	350.021	3.03317
RC day 90	C61	90	2.15119e+07	16953	2703.52	93.685	5410.18	5089.74	-0.000376743	0.136696	369.559	3.15309
RC day 90	C61	90	1.70294e+07	15060	2426.59	92.0569	4848.96	4452.42	-0.000473207	0.131688	319.553	2.74427
RC day 90	C61	90	2.28506e+07	17461	2835.86	90.4441	5646.58	5212.53	-0.000662978	0.124676	353.563	3.00272
RC day 90	C61	90	2.13027e+07	17014.8	2862.82	82.7364	5726.6	4911.43	-1.2884e-05	0.123076	352.345	2.8541
RC day 90	C69	90	1.61544e+07	14858	2508.84	81.6944	4959.48	4190.24	-0.000485045	0.127911	320.908	2.88591
RC day 90	C69	90	1.99155e+07	16875.3	3052.96	68.0141	6109	3975.8	-0.000109394	0.119043	363.432	2.9214
RC day 90	C69	90	2.71713e+07	19222.4	3296.33	79.5976	6597.97	5105.95	-0.000278374	0.113773	375.033	3.27193
RC day 90	C69	90	1.74167e+07	16352.9	2995.17	61.7976	5992.8	3640.4	-0.000402776	0.121657	364.384	2.92182
RC day 90	C69	90	2.24969e+07	17636.9	3125.18	73.3202	6251.76	4623.33	-0.000146996	0.123566	386.165	3.03876
RC day 90	C69	90	1.89528e+07	16139.2	2809.55	76.4276	5625.28	4181.67	-0.00050384	0.120761	339.284	2.90407
RC day 90	C69	90	1.85017e+07	15641.2	2491.47	94.8747	4976.01	4722.94	-0.000505931	0.115313	287.3	2.98816
RC day 90	C69	90	1.66081e+07	14853.7	2395.26	92.1441	4793.4	4438.95	-0.000343965	0.116945	280.113	3.00251
RC day 90	C69	90	1.76247e+07	15295.6	2493.93	90.199	4994.36	4580.05	-0.000442767	0.120971	301.694	2.94979
RC day 90	C69	90	2.3078e+07	17530.9	2805.58	93.3261	5551.03	5299.47	-0.000112725	0.131892	370.034	2.85947
RC day 90	C69	90	1.78842e+07	15393.4	2501.74	90.9565	5005.66	4631.83	-0.000854143	0.121152	303.091	2.70256
RC day 90	C69	90	1.85023e+07	15716.7	2557.13	90.0681	5110.97	4674.73	-0.000244868	0.127132	325.092	2.9469
RC day 90	C69	90	1.6154e+07	14648.4	2325.94	95.0454	4655.55	4470.21	-0.000153621	0.137564	319.966	2.77373
RC day 90	C69	90	1.67828e+07	14915.1	2387.68	93.705	4737.79	4514.36	-0.000452792	0.133012	317.589	2.67978
