# Supplementary material for: Increased reproducibility of brain organoids through controlled fluid dynamics
Source: EMBO Rep. 2025 Nov 19;26(24):6209–39. doi: 10.1038/s44319-025-00619-x (PMC12715241; doi:10.1038/s44319-025-00619-x)
Supplement: Supplementary file 4 — Data Set EV3 [file 44319_2025_619_MOESM4_ESM.xlsx]

## Sheet: Description
Dataset EV3
MAD for each morphological parameter, comparing inter-batch variability between PA and RC conditions at day 6.

## Sheet: MAD_Day6
Variable	batch	group	MAD_abs
DNE	C1	PA	0.131638
DNE	C10	PA	0.245823
DNE	C2	PA	0.155886
DNE	C5	PA	0.20518
DNE	C52	RC	0.199312
DNE	C6	PA	0.147279
DNE	C69	RC	0.0781124
DNE	C71	RC	0.0843155
area	C1	PA	0.181314
area	C10	PA	0.461109
area	C2	PA	0.102922
area	C5	PA	0.300517
area	C52	RC	0.0503976
area	C6	PA	0.290266
area	C69	RC	0.0921015
area	C71	RC	0.0676641
avg_radius	C1	PA	0.0856165
avg_radius	C10	PA	0.256624
avg_radius	C2	PA	0.0582243
avg_radius	C5	PA	0.119365
avg_radius	C52	RC	0.0276721
avg_radius	C6	PA	0.293747
avg_radius	C69	RC	0.0509178
avg_radius	C71	RC	0.0412808
maxferet	C1	PA	0.0828868
maxferet	C10	PA	0.21673
maxferet	C2	PA	0.0530775
maxferet	C5	PA	0.12198
maxferet	C52	RC	0.029223
maxferet	C6	PA	0.293434
maxferet	C69	RC	0.0409756
maxferet	C71	RC	0.0415664
mean_curvature	C1	PA	0.990017
mean_curvature	C10	PA	0.421965
mean_curvature	C2	PA	0.342392
mean_curvature	C5	PA	0.204022
mean_curvature	C52	RC	0.0860358
mean_curvature	C6	PA	0.926982
mean_curvature	C69	RC	0.119052
mean_curvature	C71	RC	0.14666
minferet	C1	PA	0.0430999
minferet	C10	PA	0.15516
minferet	C2	PA	0.0557575
minferet	C5	PA	0.171557
minferet	C52	RC	0.0304846
minferet	C6	PA	0.107311
minferet	C69	RC	0.0414087
minferet	C71	RC	0.043006
perimeter	C1	PA	0.110232
perimeter	C10	PA	0.194902
perimeter	C2	PA	0.172941
perimeter	C5	PA	0.211463
perimeter	C52	RC	0.0276933
perimeter	C6	PA	0.338826
perimeter	C69	RC	0.0573143
perimeter	C71	RC	0.0488369
roundness	C1	PA	0.0573244
roundness	C10	PA	0.124862
roundness	C2	PA	0.0362338
roundness	C5	PA	0.0409509
roundness	C52	RC	0.0228947
roundness	C6	PA	0.201641
roundness	C69	RC	0.0145692
roundness	C71	RC	0.00560165
std_curvature	C1	PA	0.114605
std_curvature	C10	PA	0.207975
std_curvature	C2	PA	0.0967708
std_curvature	C5	PA	0.115245
std_curvature	C52	RC	0.101314
std_curvature	C6	PA	0.100353
std_curvature	C69	RC	0.108843
std_curvature	C71	RC	0.0412728
std_curvaturexr0	C1	PA	0.210565
std_curvaturexr0	C10	PA	0.205647
std_curvaturexr0	C2	PA	0.11085
std_curvaturexr0	C5	PA	0.183438
std_curvaturexr0	C52	RC	0.0986246
std_curvaturexr0	C6	PA	0.286368
std_curvaturexr0	C69	RC	0.0607032
std_curvaturexr0	C71	RC	0.0553048
