# Supplementary material for: Increased reproducibility of brain organoids through controlled fluid dynamics
Source: EMBO Rep. 2025 Nov 19;26(24):6209–39. doi: 10.1038/s44319-025-00619-x (PMC12715241; doi:10.1038/s44319-025-00619-x)
Supplement: Supplementary file 5 — Data Set EV4 [file 44319_2025_619_MOESM5_ESM.xlsx]

## Sheet: Description
Dataset EV4
MAD for each morphological parameter, comparing inter-batch variability between OS and RC conditions at day 90.

## Sheet: MAD_Day90
Variable	batch	group	MAD_abs
DNE	C12	OS	0.0391233
DNE	C3	OS	0.03771
DNE	C4	OS	0.0192988
DNE	C52	RC	0.0635367
DNE	C61	RC	0.0446702
DNE	C63	RC	0.0412954
DNE	C69	RC	0.0220239
DNE	C7	OS	0.0722116
DNE	C71	RC	0.0109161
DNE	C8	OS	0.0699795
area	C12	OS	0.0855102
area	C3	OS	0.183599
area	C4	OS	0.0747731
area	C52	RC	0.31865
area	C61	RC	0.0411222
area	C63	RC	0.304077
area	C69	RC	0.0823121
area	C7	OS	0.349307
area	C71	RC	0.0457874
area	C8	OS	0.253827
avg_radius	C12	OS	0.0327608
avg_radius	C3	OS	0.128526
avg_radius	C4	OS	0.0318289
avg_radius	C52	RC	0.105306
avg_radius	C61	RC	0.01549
avg_radius	C63	RC	0.12416
avg_radius	C69	RC	0.0695522
avg_radius	C7	OS	0.194178
avg_radius	C71	RC	0.0354919
avg_radius	C8	OS	0.135379
maxferet	C12	OS	0.0304987
maxferet	C3	OS	0.0740662
maxferet	C4	OS	0.0294337
maxferet	C52	RC	0.105242
maxferet	C61	RC	0.0150888
maxferet	C63	RC	0.123908
maxferet	C69	RC	0.071495
maxferet	C7	OS	0.199475
maxferet	C71	RC	0.0342085
maxferet	C8	OS	0.135463
mean_curvature	C12	OS	0.295173
mean_curvature	C3	OS	2.92029
mean_curvature	C4	OS	22.3647
mean_curvature	C52	RC	0.485038
mean_curvature	C61	RC	0.75976
mean_curvature	C63	RC	0.287971
mean_curvature	C69	RC	0.346803
mean_curvature	C7	OS	0.507826
mean_curvature	C71	RC	0.593852
mean_curvature	C8	OS	0.73681
minferet	C12	OS	0.0521471
minferet	C3	OS	0.0940093
minferet	C4	OS	0.03032
minferet	C52	RC	0.103589
minferet	C61	RC	0.0350322
minferet	C63	RC	0.195803
minferet	C69	RC	0.033346
minferet	C7	OS	0.213242
minferet	C71	RC	0.0235247
minferet	C8	OS	0.134387
perimeter	C12	OS	0.0851249
perimeter	C3	OS	0.348106
perimeter	C4	OS	0.230592
perimeter	C52	RC	0.136946
perimeter	C61	RC	0.0146648
perimeter	C63	RC	0.0936868
perimeter	C69	RC	0.05054
perimeter	C7	OS	0.141886
perimeter	C71	RC	0.0229794
perimeter	C8	OS	0.179507
roundness	C12	OS	0.0426866
roundness	C3	OS	0.0573857
roundness	C4	OS	0.0932774
roundness	C52	RC	0.0122848
roundness	C61	RC	0.0175198
roundness	C63	RC	0.0384655
roundness	C69	RC	0.0535482
roundness	C7	OS	0.0829234
roundness	C71	RC	0.0416054
roundness	C8	OS	0.0661831
std_curvature	C12	OS	0.0682229
std_curvature	C3	OS	0.0713687
std_curvature	C4	OS	0.0954812
std_curvature	C52	RC	0.0385147
std_curvature	C61	RC	0.0515735
std_curvature	C63	RC	0.0640071
std_curvature	C69	RC	0.0419545
std_curvature	C7	OS	0.0803713
std_curvature	C71	RC	0.108368
std_curvature	C8	OS	0.0988769
std_curvaturexr0	C12	OS	0.0708643
std_curvaturexr0	C3	OS	0.0995379
std_curvaturexr0	C4	OS	0.0693656
std_curvaturexr0	C52	RC	0.147877
std_curvaturexr0	C61	RC	0.0452424
std_curvaturexr0	C63	RC	0.0558981
std_curvaturexr0	C69	RC	0.0882447
std_curvaturexr0	C7	OS	0.273664
std_curvaturexr0	C71	RC	0.107035
std_curvaturexr0	C8	OS	0.160963
