# Supplementary material for: Increased reproducibility of brain organoids through controlled fluid dynamics
Source: EMBO Rep. 2025 Nov 19;26(24):6209–39. doi: 10.1038/s44319-025-00619-x (PMC12715241; doi:10.1038/s44319-025-00619-x)
Supplement: Supplementary file 6 — Data Set EV5 [file 44319_2025_619_MOESM6_ESM.xlsx]

## Sheet: Description
Dataset EV5
Expression values of cell type–specific marker genes in fetal brain and RC organoids.

## Sheet: Fetal_brain
	p_val	avg_log2FC	pct.1	pct.2	p_val_adj	cluster	gene
SATB2	0	2.64430208613609	758	0.18	0	ExM	SATB2
LIMCH1	0	2.11759980767485	724	261	0	ExM	LIMCH1
SYT4	0	2.81889600433933	547	113	0	ExM	SYT4
PLXNA4	0	2.42462987787267	539	124	0	ExM	PLXNA4
SLA	0	1.11451275748388	791	401	0	ExM	SLA
ARPP21	0	1.47498882648821	575	191	0	ExM	ARPP21
NEUROD2	0	1.15108070112076	758	382	0	ExM	NEUROD2
GAP43	0	1.26890599909372	712	343	0	ExM	GAP43
ZBTB18	0	1.29661077729781	727	368	0	ExM	ZBTB18
NEUROD6	0	0.574040768831872	824	491	0	ExM	NEUROD6
ANK2	0	1.23899219116262	665	347	0	ExM	ANK2
MAPT	0	0.983925436111669	639	329	0	ExM	MAPT
MEF2C	0	0.591600573972573	549	0.24	0	ExM	MEF2C
MCUR1	0	2.23256456092008	406	104	0	ExM	MCUR1
DAB1	0	2.36426111308086	378	88	0	ExM	DAB1
FRMD4B	0	1.28251484928359	504	217	0	ExM	FRMD4B
CSRP2	0	1.35731164864412	551	266	0	ExM	CSRP2
RUNX1T1	0	1.00932488268265	479	197	0	ExM	RUNX1T1
STMN2	0	1.14413984922414	968	688	0	ExM	STMN2
FABP7	0	0.304723517255225	769	491	0	ExM	FABP7
ARPC5	0	1.08585216112835	656	379	0	ExM	ARPC5
CHL1	0	0.710437344416047	0.52	244	0	ExM	CHL1
VCAN	0	1.05551478848746	664	389	0	ExM	VCAN
BCL11A	0	1.1434985415325	0.57	298	0	ExM	BCL11A
RBFOX1	0	1.33375936958751	434	176	0	ExM	RBFOX1
NEFM	0	1.37849704668813	364	116	0	ExM	NEFM
SOX2	0	-5.92692640656935	9	254	0	ExM	SOX2
SRGAP1	0	0.756587795130129	0.59	345	0	ExM	SRGAP1
NELL2	0	1.08417878853133	436	192	0	ExM	NELL2
CLMP	0	1.00260614594483	441	201	0	ExM	CLMP
SHTN1	0	0.752484020787172	531	292	0	ExM	SHTN1
UCHL1	0	0.766871504501472	706	467	0	ExM	UCHL1
ENSG00000168824	0	0.758735176052602	531	293	0	ExM	ENSG00000168824
PKIA	0	1.08845732289977	474	0.24	0	ExM	PKIA
NCAM1	0	0.683631482251909	687	455	0	ExM	NCAM1
GPM6A	0	0.993191108052359	891	0.66	0	ExM	GPM6A
MASP1	0	2.96109358373676	276	46	0	ExM	MASP1
HMGCS1	0	0.91208748072194	537	311	0	ExM	HMGCS1
PID1	0	2.10067931313081	295	72	0	ExM	PID1
LRRC7	0	0.8488371725765	0.44	226	0	ExM	LRRC7
FAM13A	0	1.20804957593434	385	171	0	ExM	FAM13A
BHLHE22	0	1.18149947780171	362	148	0	ExM	BHLHE22
EPHA3	0	0.994155613550486	389	181	0	ExM	EPHA3
LINC01102	0	1.64324409653082	304	97	0	ExM	LINC01102
CEP170	0	0.589675440440225	748	551	0	ExM	CEP170
AFF3	0	1.0252921026365	361	173	0	ExM	AFF3
YWHAZ	0	0.608886989631645	743	564	0	ExM	YWHAZ
RNF182	0	2.12497427535827	224	0.05	0	ExM	RNF182
FAT3	0	1.3485260849445	282	113	0	ExM	FAT3
ZEB1	0	-2.88380207094882	38	206	0	ExM	ZEB1
DOK5	0	1.6072250702325	269	104	0	ExM	DOK5
CEP85L	0	1.33893248469349	272	108	0	ExM	CEP85L
SERPINE2	0	1.66862018402315	234	71	0	ExM	SERPINE2
SEMA3A	0	1.43678172319118	261	98	0	ExM	SEMA3A
NCALD	0	1.91558280683278	228	65	0	ExM	NCALD
HMGB2	0	-4.15517367848192	43	206	0	ExM	HMGB2
TMOD1	0	1.81659804543824	209	52	0	ExM	TMOD1
CDH4	0	1.82291428646463	208	55	0	ExM	CDH4
CALM1	0	0.466329564956553	914	763	0	ExM	CALM1
TUBB	0	0.446388554141842	903	785	0	ExM	TUBB
MAP1B	0	0.717748310569177	985	904	0	ExM	MAP1B
SOX4	0	-0.965091475465629	759	822	0	ExM	SOX4
TMSB10	0	0.385421768291012	962	0.91	0	ExM	TMSB10
TUBA1A	0	0.727752775812048	978	926	0	ExM	TUBA1A
TMSB4X	0	-0.555482079300998	0.96	954	0	ExM	TMSB4X
YBX1	5.71259469936703e-286	0.415435983724088	0.9	796	3.57094294657433e-281	ExM	YBX1
SOBP	6.09450653142752e-286	0.920038662530317	326	0.15	3.80967603279534e-281	ExM	SOBP
POU3F2	3.17416304827715e-284	0.554102424496262	704	482	1.98416932147805e-279	ExM	POU3F2
STMN4	8.59680056064459e-283	0.731845790979845	552	347	5.37386003045893e-278	ExM	STMN4
DPYSL3	1.34654276193195e-282	0.599079065227401	675	475	8.41723880483663e-278	ExM	DPYSL3
TTC28	3.51399504080745e-282	1.00050001446154	293	128	2.19659830000874e-277	ExM	TTC28
CACNA2D1	1.07303890658267e-279	1.22983938534609	265	113	6.70756620504826e-275	ExM	CACNA2D1
NDUFAF2	5.21900164975972e-272	1.15995175402729	286	0.13	3.2623979312648e-267	ExM	NDUFAF2
MSRA	4.48806892545537e-270	1.39782964619012	203	73	2.80549188530215e-265	ExM	MSRA
TTC3	2.83115061917373e-269	0.447086135790486	844	705	1.7697522520455e-264	ExM	TTC3
NLN	1.96155910679987e-268	1.04558391335627	296	136	1.2261705976606e-263	ExM	NLN
TENM4	6.03004563902105e-265	1.09238953813454	283	127	3.76938152895206e-260	ExM	TENM4
SEMA3C	6.29245532401294e-265	0.82363613309218	357	177	3.93341382304049e-260	ExM	SEMA3C
SQLE	1.51940443382451e-263	0.866635942625881	441	258	9.49779711583699e-259	ExM	SQLE
TUBB2A	3.11084603621135e-262	0.45981559252179	806	619	1.94458985723572e-257	ExM	TUBB2A
PTPRD	3.45623207718832e-259	0.693734711067595	477	278	2.16049067145042e-254	ExM	PTPRD
NHSL1	4.77258991970831e-259	1.15094166699719	239	97	2.98334595880966e-254	ExM	NHSL1
SPIRE1	1.71910008078125e-254	0.68951316952857	522	332	1.07460946049636e-249	ExM	SPIRE1
RTN1	7.92730867063933e-253	0.450504912319122	804	607	4.95536065001665e-248	ExM	RTN1
MSMO1	4.54771324945684e-251	0.890579627634506	385	212	2.84277555223547e-246	ExM	MSMO1
RBFOX2	8.62719855184286e-249	0.488403629057654	691	0.48	5.39286181475697e-244	ExM	RBFOX2
FDFT1	1.52263444796237e-248	0.927686455563046	405	235	9.5179879342128e-244	ExM	FDFT1
HMGCR	5.4460644980905e-248	1.20385835396691	274	128	3.40433491775637e-243	ExM	HMGCR
MIR100HG	1.85664540545828e-243	0.561323772021774	627	431	1.16058904295197e-238	ExM	MIR100HG
EPS8	1.49426908684611e-239	1.20779818027415	251	112	9.34067606187502e-235	ExM	EPS8
CDK5R1	1.5361987816893e-239	0.821449568697092	386	213	9.60277858433982e-235	ExM	CDK5R1
ROBO2	2.83973672073974e-235	-1.15231235594317	265	432	1.77511942413441e-230	ExM	ROBO2
BZW2	1.80569399656636e-233	0.8170099667838	339	176	1.12873931725363e-228	ExM	BZW2
CXADR	6.68207706034343e-233	0.775506051778756	364	194	4.17696637042068e-228	ExM	CXADR
MN1	1.48655754423278e-232	1.0016838586784	253	113	9.29247120899914e-228	ExM	MN1
CHD3	2.13160395487126e-232	0.491442042027489	712	522	1.33246563219003e-227	ExM	CHD3
SOX11	2.26184892226171e-229	0.324966686919085	0.91	755	1.41388176130579e-224	ExM	SOX11
DPYSL2	7.10986064359631e-227	0.58275181283644	647	478	4.44437388831206e-222	ExM	DPYSL2
SPTAN1	2.13064853706014e-225	0.79731860268416	394	227	1.33186840051629e-220	ExM	SPTAN1
TSPAN13	2.67868160216637e-225	0.897832933450449	296	145	1.6744438695142e-220	ExM	TSPAN13
ZNF462	8.30871313382761e-221	0.774731398215869	391	225	5.19377657995564e-216	ExM	ZNF462
ZC2HC1A	2.05790690420541e-220	0.610437865700697	529	348	1.2863976058188e-215	ExM	ZC2HC1A
ZEB2	2.64672063161955e-218	0.735817840249493	442	273	1.65446506682538e-213	ExM	ZEB2
C4orf48	1.12543314488759e-216	0.716072953902814	0.45	278	7.03508258869231e-212	ExM	C4orf48
DLG2	1.61817955533959e-216	1.023533713996	237	106	1.01152404004278e-211	ExM	DLG2
DRAXIN	5.62531548383549e-215	0.792454173712694	271	128	3.51638470894556e-210	ExM	DRAXIN
CRMP1	2.02792039397808e-211	0.6198649736143	514	336	1.2676530382757e-206	ExM	CRMP1
CD24	9.41044016419663e-208	0.457030740431683	687	495	5.88246614663931e-203	ExM	CD24
ACAT2	1.02760630576727e-206	1.04557277751324	297	157	6.42356701735122e-202	ExM	ACAT2
MARCKS	1.16981161737336e-204	-0.648994821028572	698	756	7.31249242020086e-200	ExM	MARCKS
CTTNBP2	1.92015704128567e-203	0.747154282925619	386	224	1.20029016650768e-198	ExM	CTTNBP2
LINC00599	2.34598665281251e-203	0.993850890232731	234	107	1.4664762566731e-198	ExM	LINC00599
GOLIM4	1.03151842408579e-202	-1.58260762272617	81	214	6.44802166896025e-198	ExM	GOLIM4
YWHAG	8.73981134803973e-202	0.601854860252347	503	328	5.46325607365964e-197	ExM	YWHAG
TNIK	4.70585717393286e-199	0.850971118423765	288	148	2.94163131942543e-194	ExM	TNIK
NFIA	8.58142519056343e-198	-1.25822444823181	176	324	5.3642488866212e-193	ExM	NFIA
MYT1L	2.86913088922229e-197	0.396770056074299	631	413	1.79349371885286e-192	ExM	MYT1L
SLC38A1	5.71088065265092e-194	0.644787582790718	367	209	3.56987149597209e-189	ExM	SLC38A1
INSIG1	3.0986993886274e-193	1.01877979853194	257	128	1.93699698783099e-188	ExM	INSIG1
VIM	9.39924544958505e-192	-2.89139317039726	113	234	5.87546833053562e-187	ExM	VIM
EIF1B	1.7719818556888e-191	0.756084098692325	423	271	1.10766585799107e-186	ExM	EIF1B
RAI14	3.12663541864618e-191	0.846309565381037	342	198	1.95445980019573e-186	ExM	RAI14
REEP1	6.88139529605315e-189	0.772421684433874	311	169	4.30156019956282e-184	ExM	REEP1
HMGN2	1.19354716181159e-187	-1.72287094487107	234	359	7.46086330848425e-183	ExM	HMGN2
PTPRO	6.02643344056363e-186	1.10463956301992	0.2	88	3.76712354369633e-181	ExM	PTPRO
PEG10	1.08973983940715e-185	-1.20609743900798	192	334	6.8119637361341e-181	ExM	PEG10
DST	1.71363228992777e-184	-1.14293943347924	259	401	1.07119154443385e-179	ExM	DST
SFRP1	1.99128795270306e-183	-2.107513538103	127	0.25	1.24475409923468e-178	ExM	SFRP1
ZNF704	4.27008004936411e-182	-1.38392405683217	189	324	2.66922703885751e-177	ExM	ZNF704
PCSK1N	4.58794379020863e-181	0.735369647264586	314	173	2.86792366325942e-176	ExM	PCSK1N
PLXNA2	8.1606198788689e-178	0.592616832839461	392	233	5.10120348628095e-173	ExM	PLXNA2
ADD2	1.60560477545065e-176	0.870611705280748	282	151	1.0036635451342e-171	ExM	ADD2
TSC22D1	8.35043980930951e-174	0.578842886375262	474	318	5.21985992479937e-169	ExM	TSC22D1
GNAI1	7.32807291398922e-171	0.75104681971191	304	169	4.58077837853466e-166	ExM	GNAI1
FNBP1L	1.22313113645117e-170	0.33882965601801	778	624	7.64579273395624e-166	ExM	FNBP1L
TUBB2B	4.91686999888642e-170	0.313565369679062	898	796	3.0735354363039e-165	ExM	TUBB2B
ZNF608	1.94631148327036e-169	0.48975278453149	468	303	1.2166393081923e-164	ExM	ZNF608
KIDINS220	3.4165582579398e-169	0.381566248506803	695	522	2.13569056703817e-164	ExM	KIDINS220
BASP1	1.14553122153899e-164	0.378436185652868	754	617	7.1607156658402e-160	ExM	BASP1
AKAP9	7.47870782153949e-164	0.368562165961638	691	525	4.67494025924434e-159	ExM	AKAP9
APP	1.16993331540874e-163	0.581285249617506	465	313	7.31325315462004e-159	ExM	APP
MLLT11	1.45077745990441e-161	0.373932387042926	673	497	9.06880990186247e-157	ExM	MLLT11
DBI	2.35891835434742e-161	-1.78668294139872	122	239	1.47455986330257e-156	ExM	DBI
PCLO	2.31645452896677e-160	0.618997923957525	324	185	1.44801572605713e-155	ExM	PCLO
HN1	6.07046055015851e-160	0.391062197263749	676	0.52	3.79464488990408e-155	ExM	HN1
PLK2	1.40824146381534e-156	0.586445621581165	378	233	8.8029173903097e-152	ExM	PLK2
NETO2	1.93498097164317e-156	0.651421270991038	268	144	1.20955660537415e-151	ExM	NETO2
VASH2	1.42028042338836e-150	0.922534377481975	0.2	96	8.87817292660065e-146	ExM	VASH2
KIFAP3	1.53458110391846e-150	0.516106975343973	449	299	9.59266648059427e-146	ExM	KIFAP3
CCND2	7.35848070176144e-150	-0.944520191204816	466	544	4.59978628667108e-145	ExM	CCND2
ZBTB20	3.21812117500996e-149	-1.50232810684151	93	203	2.01164754649873e-144	ExM	ZBTB20
STRBP	4.1297669347076e-147	0.56950337993533	415	272	2.58151731088572e-142	ExM	STRBP
AUTS2	1.57016027197986e-144	0.65276522484934	302	177	9.81507186014613e-140	ExM	AUTS2
SHOC2	4.83804851735501e-144	0.667149426061695	316	191	3.02426412819862e-139	ExM	SHOC2
EEF1B2	7.2644707448322e-144	0.545435815530267	451	308	4.54102066259461e-139	ExM	EEF1B2
PTN	1.34227479618157e-142	-2.52285491157479	275	367	8.39055975093101e-138	ExM	PTN
FOXG1	1.91174148587389e-142	0.410822032104646	631	484	1.19502960281977e-137	ExM	FOXG1
MT-ND5	5.04534909656238e-142	0.363527152763076	754	632	3.15384772026114e-137	ExM	MT-ND5
CALD1	3.92410741907312e-141	-1.50995125257445	103	211	2.45295954766261e-136	ExM	CALD1
CSDE1	4.2988212125701e-141	0.452671765527748	566	421	2.68719313997757e-136	ExM	CSDE1
CELF2	3.47749461758625e-139	0.490356230207033	516	369	2.17378188545317e-134	ExM	CELF2
TCEAL2	1.50068704284599e-138	0.530410289418708	482	0.34	9.3807947048303e-134	ExM	TCEAL2
OPTN	2.65266511414619e-138	0.59393640473011	337	207	1.65818096285278e-133	ExM	OPTN
TMEM57	3.06307930149088e-138	0.534222786328922	345	211	1.91473087136195e-133	ExM	TMEM57
ANK3	4.00942402628839e-136	-1.44313928804295	117	224	2.50629095883287e-131	ExM	ANK3
NFIX	4.4590832810122e-136	0.488341280750912	492	351	2.78737295896073e-131	ExM	NFIX
OCIAD2	1.27262981483028e-135	0.435920909785948	395	253	7.95520897250409e-131	ExM	OCIAD2
HSP90AA1	5.12471189811303e-134	0.27043174545336	882	0.79	3.20345740751045e-129	ExM	HSP90AA1
IDS	1.44750753628478e-131	0.708719913971221	0.26	149	9.04836960931618e-127	ExM	IDS
MIAT	2.72615996411119e-130	0.293567030215289	542	371	1.7041225935659e-125	ExM	MIAT
SMC4	1.08307933387987e-129	-1.7622591585382	143	246	6.77032891608304e-125	ExM	SMC4
TBCB	2.27506813098732e-129	0.501072110585859	465	328	1.42214508868017e-124	ExM	TBCB
MIR124-2HG	7.42553068699486e-128	0.636120272395975	251	0.14	4.64169923244049e-123	ExM	MIR124-2HG
NUDT3	7.8840626805719e-128	0.475629653211963	0.44	305	4.92832758162549e-123	ExM	NUDT3
PEA15	3.02140886172049e-125	-1.96865895362331	124	221	1.88868267946148e-120	ExM	PEA15
JUN	1.15264552937914e-124	-1.42537100707467	263	367	7.20518720414898e-120	ExM	JUN
PPP2R5E	2.37588267674521e-124	0.516128168842622	0.4	0.27	1.48516426123343e-119	ExM	PPP2R5E
CSRNP3	2.08763770318743e-122	0.588242128503963	286	0.17	1.30498232826246e-117	ExM	CSRNP3
FABP5	6.77645288751772e-122	-1.32664813135999	278	374	4.23596069998732e-117	ExM	FABP5
PAK5	6.03098274956225e-121	0.532588556726069	295	177	3.76996731675136e-116	ExM	PAK5
PEBP1	4.96734276185127e-119	0.347928446861967	724	602	3.10508596043323e-114	ExM	PEBP1
PDE4D	6.12083066493195e-119	0.741021052505445	204	108	3.82613124864896e-114	ExM	PDE4D
MT-ND2	6.40187709026328e-119	0.351533372452949	687	567	4.00181336912358e-114	ExM	MT-ND2
JMJD1C	7.24846642646366e-118	0.471500833308566	459	325	4.53101636318244e-113	ExM	JMJD1C
SEC11C	6.29163757647684e-117	0.647843636571523	0.26	154	3.93290264905567e-112	ExM	SEC11C
OLFM1	4.74314641674752e-116	0.650891269570703	259	152	2.96494082510887e-111	ExM	OLFM1
POU3F3	6.01781499220047e-116	0.37947722971545	528	388	3.76173615162452e-111	ExM	POU3F3
NDUFC2	1.47292929559004e-114	0.499671318909712	459	334	9.20728102673337e-110	ExM	NDUFC2
ASXL3	3.11240301476468e-114	0.585957201925508	248	143	1.9455631245294e-109	ExM	ASXL3
SBK1	9.06616013889919e-114	0.581568805870873	276	168	5.66725670282588e-109	ExM	SBK1
CCDC112	6.58924042323694e-111	0.374726224717034	463	327	4.11893418856541e-106	ExM	CCDC112
YWHAB	1.05485631353794e-110	0.343537021645058	658	533	6.59390681592564e-106	ExM	YWHAB
SCG5	2.91260643924443e-109	0.470839564973643	302	187	1.82067028517169e-104	ExM	SCG5
ATP2B1	1.86055444110985e-108	0.581976810949547	292	184	1.16303258113777e-103	ExM	ATP2B1
PAFAH1B3	3.0185697732513e-108	0.373938768682115	498	363	1.88690796525939e-103	ExM	PAFAH1B3
SH3BP5	9.57294068196071e-108	0.471628228507142	272	163	5.98404522029364e-103	ExM	SH3BP5
SSBP3	1.54195088185981e-105	0.683881281000327	212	0.12	9.63873496250565e-101	ExM	SSBP3
CCDC28B	2.08363794321382e-105	0.646034131569524	237	0.14	1.30248207830296e-100	ExM	CCDC28B
HDAC2	3.02281055039342e-105	0.318925426600846	654	524	1.88955887505093e-100	ExM	HDAC2
BEX2	3.57241275038221e-104	0.445125098725407	391	268	2.23311521026392e-99	ExM	BEX2
NBEA	1.73829439587092e-103	0.364177254384685	395	266	1.08660782685891e-98	ExM	NBEA
APLP1	3.03066298431712e-102	0.584165419161568	269	167	1.89446743149663e-97	ExM	APLP1
H2AFV	1.61373769266048e-101	-1.23656034505465	0.13	221	1.00874743168206e-96	ExM	H2AFV
SC5D	7.35933367744101e-101	0.82313456054385	205	119	4.60031948176838e-96	ExM	SC5D
TMOD2	8.00258294493501e-100	0.582170042516258	253	155	5.00241459887887e-95	ExM	TMOD2
ELAVL3	3.93239272551173e-99	0.372719272428877	459	334	2.45813869271739e-94	ExM	ELAVL3
RDX	1.46080679127959e-98	-1.01183307275873	0.2	296	9.13150325228873e-94	ExM	RDX
RND3	2.66903370514553e-98	-1.09965468244777	0.14	234	1.66841296908647e-93	ExM	RND3
LINC01158	1.49653468075901e-97	0.255326480204968	0.66	503	9.35483828942454e-93	ExM	LINC01158
ELOVL6	2.91479924880207e-97	0.667933054301688	215	127	1.82204101042617e-92	ExM	ELOVL6
SYNE2	1.6128771418887e-96	-0.646771953171513	0.59	0.63	1.00820950139462e-91	ExM	SYNE2
SEPT3	2.63662511781782e-96	0.488150744371052	316	208	1.64815436114792e-91	ExM	SEPT3
ANP32A	4.16772126101925e-95	0.356998224560904	577	455	2.60524256026313e-90	ExM	ANP32A
FEZ1	5.43377002203738e-95	0.358409192907476	0.46	339	3.39664964077557e-90	ExM	FEZ1
PRDX1	1.59888538418886e-94	-1.02877464649716	217	311	9.99463253656456e-90	ExM	PRDX1
LINC01551	2.77847867500436e-91	0.389945178233307	412	295	1.73682701974522e-86	ExM	LINC01551
HMGN3	7.61283376288355e-91	-0.981377720626233	186	279	4.75878238517851e-86	ExM	HMGN3
TXN	1.36453161059069e-90	0.372923742675291	433	316	8.52968709780238e-86	ExM	TXN
TMX4	1.55092520288354e-90	0.677515257694819	237	0.15	9.69483344322499e-86	ExM	TMX4
MAPK8	2.22937234003628e-90	0.553296355370159	224	135	1.39358064975668e-85	ExM	MAPK8
YWHAH	2.32619669859281e-89	0.406474040129269	408	294	1.45410555629036e-84	ExM	YWHAH
ARPC2	2.65870156327755e-89	0.350771734689465	496	379	1.6619543472048e-84	ExM	ARPC2
EPB41	5.4055595736264e-89	0.677134136128761	202	0.12	3.37901528947386e-84	ExM	EPB41
PPP3CA	1.17090535186451e-87	0.488738266192721	271	175	7.31932935450504e-83	ExM	PPP3CA
BCAP29	1.20150623523942e-87	0.745103859602756	205	124	7.5106154764816e-83	ExM	BCAP29
PANK3	1.98561113920221e-86	0.657873845986798	219	134	1.2412055231153e-81	ExM	PANK3
ANKRD36C	3.0927859714987e-86	0.323781231260703	526	407	1.93330051078384e-81	ExM	ANKRD36C
SCG3	4.13049160975875e-86	0.25535035588966	425	297	2.58197030526019e-81	ExM	SCG3
FAM107B	9.18083419951717e-86	0.50244902073832	254	162	5.73893945811818e-81	ExM	FAM107B
ZBTB38	2.24201285385686e-83	0.568406928768322	0.21	127	1.40148223494592e-78	ExM	ZBTB38
TMEM35A	2.71376570890316e-83	0.475479533851657	253	161	1.69637494463536e-78	ExM	TMEM35A
IGSF3	6.44418508050343e-83	0.491739728424022	256	164	4.02826009382269e-78	ExM	IGSF3
CTTNBP2NL	1.44604937686627e-82	0.442491734938127	297	0.2	9.03925465479103e-78	ExM	CTTNBP2NL
CYCS	4.18196729749759e-82	0.440027394495063	407	299	2.61414775766575e-77	ExM	CYCS
KIF5C	1.59898290411064e-81	0.29810731873736	568	445	9.99524213359564e-77	ExM	KIF5C
FAM213A	3.11754108131757e-81	0.391214420155963	393	286	1.94877492993161e-76	ExM	FAM213A
BLCAP	4.44803719631898e-81	0.626007964115101	222	0.14	2.780468051419e-76	ExM	BLCAP
MYL6	1.1463160829795e-79	-0.631688162992288	477	533	7.16562183470484e-75	ExM	MYL6
KIF3A	1.42460212003328e-79	0.359782582548141	407	297	8.90518785232805e-75	ExM	KIF3A
EPM2AIP1	1.52170246655533e-78	0.424670934460856	289	195	9.51216211843739e-74	ExM	EPM2AIP1
CDC42	1.71659591947948e-78	0.322570874745086	497	385	1.07304410926663e-73	ExM	CDC42
DSTN	6.83046391232366e-78	0.340665713879247	436	325	4.26972299159352e-73	ExM	DSTN
CSNK1A1	9.94717455999808e-78	0.399913288388693	406	303	6.2179788174548e-73	ExM	CSNK1A1
DYNC1I2	5.39172621130445e-77	0.28460855188762	615	506	3.37036805468641e-72	ExM	DYNC1I2
ATP5E	1.3403893551263e-76	0.255457918599898	588	475	8.37877385889451e-72	ExM	ATP5E
CAMK2N1	5.23371963458456e-76	0.268071614958089	436	321	3.27159814357881e-71	ExM	CAMK2N1
BTG1	3.50831528231895e-75	-0.931546638553171	0.24	321	2.19304788297758e-70	ExM	BTG1
MYL12B	3.6275427401941e-75	0.315848494446434	462	352	2.26757696689533e-70	ExM	MYL12B
TMPO	7.70775064838731e-75	-0.908242020945818	254	331	4.81811493030691e-70	ExM	TMPO
TPM3	8.19878195677386e-75	0.346269723126636	469	362	5.12505860117934e-70	ExM	TPM3
SRRM4	8.7553926147206e-75	0.283296293631026	345	238	5.47299592346185e-70	ExM	SRRM4
LINC00461	1.51748936808845e-74	0.283354051745732	593	479	9.48582603992088e-70	ExM	LINC00461
AP3S1	2.04147956246272e-74	0.594646283789138	217	139	1.27612887449544e-69	ExM	AP3S1
KLF6	2.39400594791778e-74	0.363859330958472	296	202	1.4964931180434e-69	ExM	KLF6
BCL7A	8.59481681163631e-74	0.409041566058794	335	238	5.37261998895386e-69	ExM	BCL7A
SCAF11	1.44145001376435e-73	-0.91330771594407	141	221	9.01050403604094e-69	ExM	SCAF11
ARHGAP21	3.51645694079215e-72	0.270572733823184	0.51	395	2.19813723368917e-67	ExM	ARHGAP21
GAS5	1.22756385625365e-71	0.312352639469503	0.5	393	7.67350166544157e-67	ExM	GAS5
EZR	3.01282564699939e-71	-0.744345885688209	462	497	1.88331731193932e-66	ExM	EZR
SCAMP1	2.57235249267184e-70	0.544919549661504	226	148	1.60797754316917e-65	ExM	SCAMP1
MT-ND3	3.24464604437436e-70	0.302461157136756	534	0.43	2.02822824233841e-65	ExM	MT-ND3
UBB	1.50768468039364e-69	-0.48302634854012	644	658	9.42453693714066e-65	ExM	UBB
TKT	2.01963683210453e-69	0.568922476519137	218	143	1.26247498374854e-64	ExM	TKT
STAU1	4.89742128015716e-69	0.484248310541508	285	199	3.06137804222624e-64	ExM	STAU1
RIMKLB	1.28644864404894e-68	0.424721122978275	312	222	8.04159047394995e-64	ExM	RIMKLB
TTC37	3.03311089970968e-68	0.388824225966544	367	274	1.89599762340852e-63	ExM	TTC37
AMER2	7.72185980412195e-68	0.457339337989235	207	131	4.82693456355663e-63	ExM	AMER2
SMS	4.40768103833622e-67	0.394966854492051	299	211	2.75524141706397e-62	ExM	SMS
ERC1	4.64806217512992e-67	0.377798208040737	271	186	2.90550366567371e-62	ExM	ERC1
IDI1	1.9390347914279e-66	0.396572697515037	0.31	221	1.21209064812158e-61	ExM	IDI1
MARK1	6.20099000976363e-66	0.499870927644135	226	0.15	3.87623885510325e-61	ExM	MARK1
KRAS	6.78520935624184e-66	0.549865727698277	234	157	4.24143436858678e-61	ExM	KRAS
MED13L	7.59968212288622e-66	0.50694459025462	206	133	4.75056129501618e-61	ExM	MED13L
TUBA1C	7.7767736678642e-66	0.645199399842544	236	161	4.86126121978191e-61	ExM	TUBA1C
NME1	3.2965271762875e-65	0.446887900442976	253	172	2.06065913789732e-60	ExM	NME1
LPGAT1	4.48092383773989e-65	0.487790345800635	214	0.14	2.80102549097121e-60	ExM	LPGAT1
DYNC1H1	1.0090827923853e-64	0.290449399163476	432	0.33	6.3077765352005e-60	ExM	DYNC1H1
AASDHPPT	2.21336852215144e-64	0.304956110825454	359	263	1.38357666319686e-59	ExM	AASDHPPT
ATP1B1	3.64625030240178e-64	-1.03124100616717	145	216	2.27927106403135e-59	ExM	ATP1B1
TBR1	8.51185948495353e-64	0.411456720847053	0.21	135	5.32076336404445e-59	ExM	TBR1
MT-ND1	1.1791453468613e-63	0.273603059916013	589	0.49	7.37083756322997e-59	ExM	MT-ND1
RABEP1	1.46348129280301e-62	0.344306136587381	339	0.25	9.14822156131159e-58	ExM	RABEP1
LRRTM2	6.38067431994522e-62	0.45130463453277	223	148	3.98855951739776e-57	ExM	LRRTM2
CERS6	2.5595406095908e-61	0.418775698874013	238	162	1.59996883505521e-56	ExM	CERS6
PFDN2	5.20740122400804e-61	0.351698833279028	318	231	3.25514650512742e-56	ExM	PFDN2
SPIN1	5.37556059056886e-61	0.369439022883565	326	238	3.3602629251646e-56	ExM	SPIN1
ZNF793	6.67966849316051e-61	0.476709452214508	206	135	4.17546077507463e-56	ExM	ZNF793
SVBP	7.62235119970265e-61	0.346853052974908	309	221	4.76473173493413e-56	ExM	SVBP
SCRN1	1.43645576882064e-60	-0.867729556138289	165	237	8.97928501089783e-56	ExM	SCRN1
H3F3B	4.75722157890764e-60	-0.373939030481673	773	767	2.97373920897517e-55	ExM	H3F3B
MEG3	8.27403862344687e-60	-1.26607115271621	179	244	5.17210154351664e-55	ExM	MEG3
ANP32B	8.95732431737092e-59	-0.880328713161314	136	205	5.59922343078856e-54	ExM	ANP32B
PHIP	2.33989174699816e-58	-0.621004460272232	326	397	1.46266633104855e-53	ExM	PHIP
GNAO1	2.8979004431265e-58	0.345617843780979	272	0.19	1.81147756699838e-53	ExM	GNAO1
TTLL7	2.90018146572504e-58	0.297682345737403	387	293	1.81290343422472e-53	ExM	TTLL7
CELF1	4.14701195779004e-58	0.378522583061688	283	202	2.59229717481455e-53	ExM	CELF1
WDR47	5.05135326343902e-58	0.370315594390256	273	193	3.15760092497573e-53	ExM	WDR47
GRB2	1.12887502198962e-57	0.267382299427661	438	339	7.05659776245714e-53	ExM	GRB2
UBE2K	3.01891548445744e-57	0.37721359802404	327	245	1.88712406933434e-52	ExM	UBE2K
GNB1	3.72331893852571e-57	0.375615390067757	311	227	2.32744666847242e-52	ExM	GNB1
ABRACL	6.19052862014623e-57	0.319659201948952	234	158	3.86969944045341e-52	ExM	ABRACL
UBR5	7.35662591483565e-57	0.364707158132634	328	244	4.59862685936377e-52	ExM	UBR5
ENSG00000166503	1.86655850194499e-56	0.256932749784065	455	0.36	1.16678571956582e-51	ExM	ENSG00000166503
NAP1L1	1.95205259748618e-56	-0.565102000745789	452	495	1.22022807868861e-51	ExM	NAP1L1
STXBP1	1.99043768651889e-56	0.342377054557648	253	175	1.24422259784296e-51	ExM	STXBP1
FADS2	1.57129037948222e-54	0.462519120076029	255	182	9.82213616214335e-50	ExM	FADS2
INPP5F	3.93312434867364e-54	0.401407889881509	245	172	2.45859603035589e-49	ExM	INPP5F
BLOC1S2	2.41708843802522e-53	0.43993412634194	202	136	1.51092198260957e-48	ExM	BLOC1S2
TCEAL5	2.5558823136583e-53	0.413595459662026	237	166	1.5976820342678e-48	ExM	TCEAL5
NAP1L3	5.23423643991458e-53	0.391150999409557	201	134	3.2719211985906e-48	ExM	NAP1L3
CCT6A	7.46699198997592e-53	0.268403186932602	451	359	4.66761669293395e-48	ExM	CCT6A
CAMK4	3.01902644457966e-52	0.35673478427816	264	189	1.88719343050675e-47	ExM	CAMK4
TBL1XR1	3.1502058297207e-52	0.430353865112072	274	201	1.96919366415841e-47	ExM	TBL1XR1
KLF7	4.41354416489004e-52	0.39695707956725	202	136	2.75890645747276e-47	ExM	KLF7
STAU2	7.5890219531164e-52	0.35729906903847	274	198	4.74389762289306e-47	ExM	STAU2
ENO2	1.03883491948393e-51	0.416312857667605	227	158	6.49375708169403e-47	ExM	ENO2
EFNB2	3.33957406558714e-51	-0.658071568656377	245	313	2.08756774839852e-46	ExM	EFNB2
KLHL23	1.11080159679444e-50	0.300435938968989	317	236	6.94362078156207e-46	ExM	KLHL23
TULP4	1.32096800793349e-50	0.358993028337973	251	179	8.25737101759225e-46	ExM	TULP4
PPP1R15A	7.2159726861183e-50	0.315755376298813	0.26	187	4.51070452609255e-45	ExM	PPP1R15A
THRA	1.44206275453433e-49	0.254000219475008	284	206	9.01433427859409e-45	ExM	THRA
KIF1A	2.56548549700107e-49	0.284265547733434	312	232	1.60368498417537e-44	ExM	KIF1A
SSBP2	6.85493404709578e-49	0.355019154777876	225	156	4.28501927283957e-44	ExM	SSBP2
CUX1	1.64722540537908e-48	0.345461438572673	221	154	1.02968060090246e-43	ExM	CUX1
LARP7	1.82778814793453e-48	-0.610584191231853	191	0.26	1.14255037127387e-43	ExM	LARP7
PSIP1	3.9377534648856e-48	-0.475629301908462	459	506	2.46148969089999e-43	ExM	PSIP1
WDR82	4.87870585501093e-48	0.396155879282206	221	155	3.04967902996733e-43	ExM	WDR82
BDP1	1.56004571251445e-47	0.267306794190897	408	323	9.7518457489278e-43	ExM	BDP1
PGM2L1	1.80501295406489e-47	0.261375115699495	0.24	169	1.12831359758596e-42	ExM	PGM2L1
ID2	1.85951189902277e-47	0.350707047370845	353	275	1.16238088807914e-42	ExM	ID2
ZMYND8	2.27813277316658e-47	0.27699853660894	352	272	1.42406079650643e-42	ExM	ZMYND8
SYP	3.80522694673231e-47	0.331276436021981	218	152	2.37864736440237e-42	ExM	SYP
ZMAT2	6.31675039514026e-47	0.296415648253606	298	223	3.94860067200218e-42	ExM	ZMAT2
ODF2L	6.52620749669511e-47	0.286252749626277	247	177	4.07953230618411e-42	ExM	ODF2L
ATP6V0B	6.87723026956152e-47	0.337279551300604	224	157	4.2989566415029e-42	ExM	ATP6V0B
CCT2	1.05088815586378e-46	0.269087691888917	373	291	6.56910186230448e-42	ExM	CCT2
EEF1D	4.3482900878652e-46	-0.723469759870309	171	235	2.71811613392454e-41	ExM	EEF1D
FEZ2	1.30430105648179e-45	0.412687292711381	229	165	8.1531859040677e-41	ExM	FEZ2
PSAP	1.39880722288141e-45	-0.692675574238537	181	245	8.74394395023169e-41	ExM	PSAP
MT-ND4L	2.78707993225184e-45	0.283858098020382	386	305	1.74220366565062e-40	ExM	MT-ND4L
HES6	3.4527055921659e-45	-1.02312965575215	255	302	2.1582862656629e-40	ExM	HES6
H1F0	3.474951492745e-45	-0.614985797059316	403	454	2.1721921781149e-40	ExM	H1F0
PTP4A1	4.50313612817149e-45	0.421041768726368	229	165	2.81491039372e-40	ExM	PTP4A1
HSPA4	6.16864458387539e-45	0.357403895992239	256	188	3.85601972938051e-40	ExM	HSPA4
KPNA4	1.36063181298111e-44	0.409743496738316	216	154	8.50530946294494e-40	ExM	KPNA4
C1orf21	1.48334643467859e-44	0.362908450817295	237	171	9.27239856317588e-40	ExM	C1orf21
PFDN4	1.71941264130294e-44	0.275338932026995	329	254	1.07480484207847e-39	ExM	PFDN4
DEK	4.84367886163634e-44	-0.631016588749522	332	383	3.02778365640887e-39	ExM	DEK
FADS1	2.99010791860884e-43	0.325822262280987	273	204	1.86911645992238e-38	ExM	FADS1
MAPK6	1.03656441693897e-42	0.389695564963305	0.21	149	6.47956417028548e-38	ExM	MAPK6
FDPS	1.07655223387519e-42	0.405537941818312	222	0.16	6.72952801395379e-38	ExM	FDPS
KIF5A	1.1200325057849e-42	0.300594842539009	238	172	7.00132319366142e-38	ExM	KIF5A
MPHOSPH10	1.60077642468467e-42	0.285582618349478	283	213	1.00064534307039e-37	ExM	MPHOSPH10
MYO5A	1.88141054227084e-42	0.341860476456532	231	167	1.1760697299735e-37	ExM	MYO5A
PFN2	6.17343879381622e-42	-0.81864475782744	188	248	3.85901659001452e-37	ExM	PFN2
GPM6B	6.73959218207261e-42	-0.838958654801465	205	261	4.21291907301359e-37	ExM	GPM6B
LRRFIP2	9.60026689237251e-42	0.438237460158624	201	143	6.00112683442206e-37	ExM	LRRFIP2
EPRS	1.30871571109826e-41	0.278530354958986	284	214	8.1807819100752e-37	ExM	EPRS
RAD23B	2.63680571212951e-41	0.390653066576328	256	194	1.64826725065215e-36	ExM	RAD23B
SMARCA5	3.48483635409414e-41	-0.525460568746047	366	421	2.17837120494425e-36	ExM	SMARCA5
ACTR3	6.73199110076676e-41	0.292347001131149	288	0.22	4.2081676370893e-36	ExM	ACTR3
TNPO1	7.15918278035101e-41	0.428278490512499	212	153	4.47520515599742e-36	ExM	TNPO1
HIST1H4C	1.35790466605411e-40	-0.91097743105647	628	513	8.48826206750424e-36	ExM	HIST1H4C
RAD50	1.61229443792763e-40	0.256237454421153	335	262	1.00784525314856e-35	ExM	RAD50
C9orf78	2.72861947422891e-40	0.256091423678544	362	286	1.70566003334049e-35	ExM	C9orf78
SMAP1	6.37358732973218e-40	0.335875117754632	235	173	3.98412943981559e-35	ExM	SMAP1
USP15	6.47866211678636e-40	0.352037599973959	223	162	4.04981168920315e-35	ExM	USP15
SAT2	1.74140728716039e-39	0.263174754675235	224	162	1.08855369520396e-34	ExM	SAT2
TIPRL	6.20175946341778e-39	0.328044899595975	212	154	3.87671984058245e-34	ExM	TIPRL
SEPT2	7.64535699277613e-39	-0.607972000730472	221	279	4.77911265618436e-34	ExM	SEPT2
SNX4	8.99263071116071e-39	0.325053693725348	245	183	5.62129345754656e-34	ExM	SNX4
MT-ATP8	2.97640306597708e-38	0.266225393434315	0.45	374	1.86054955654227e-33	ExM	MT-ATP8
SCAPER	8.24264813049953e-38	0.28971409858974	255	192	5.15247934637526e-33	ExM	SCAPER
VDAC3	8.61038164705301e-38	0.346353555668169	256	194	5.38234956757284e-33	ExM	VDAC3
CCDC186	5.68897792904772e-37	0.265735885258354	233	172	3.55618010344773e-32	ExM	CCDC186
RALA	1.05259593658119e-36	0.288935531810191	253	191	6.579777199569e-32	ExM	RALA
CCSER2	4.62773831737607e-36	0.364777443984568	203	148	2.89279922219178e-31	ExM	CCSER2
ATXN2	7.50284196400967e-36	0.279796114959233	278	214	4.69002651170245e-31	ExM	ATXN2
ATP5G3	1.18556971999249e-35	0.259679510744691	313	247	7.41099631967303e-31	ExM	ATP5G3
ATAT1	1.74799185173296e-35	0.289717343456567	216	159	1.09266970651827e-30	ExM	ATAT1
PDS5B	2.93497184352422e-35	-0.62671315456471	0.19	246	1.83465089938699e-30	ExM	PDS5B
PUS7L	3.02342917624004e-35	0.288077479834625	0.2	146	1.88994557806765e-30	ExM	PUS7L
PRDX5	3.22023869968201e-35	0.253221954404543	293	228	2.01297121117122e-30	ExM	PRDX5
EIF4G3	3.32445102349911e-35	0.299007232643715	284	222	2.07811433478929e-30	ExM	EIF4G3
MT-ND6	5.23161007331166e-35	0.398097660727684	257	198	3.27027945682712e-30	ExM	MT-ND6
TMEM50A	8.58442824286546e-35	0.295229591167222	247	188	5.3661260946152e-30	ExM	TMEM50A
RBPJ	4.36439726696757e-34	-0.558370371429326	252	308	2.72818473158143e-29	ExM	RBPJ
VEZT	1.07065346439754e-33	0.285633795476497	248	189	6.69265480594904e-29	ExM	VEZT
PNRC1	2.60144136323852e-33	-0.725781485703419	171	222	1.6261609961604e-28	ExM	PNRC1
UQCRB	3.40082892493181e-33	-0.495090892749712	333	383	2.12585816097488e-28	ExM	UQCRB
CAPZA2	5.43056027815496e-33	0.292330070630206	0.23	174	3.39464322987467e-28	ExM	CAPZA2
USP1	6.11979247636397e-33	-0.688713536370781	207	257	3.82548227697512e-28	ExM	USP1
PCMT1	6.29917144510064e-33	0.351369556607285	221	168	3.93761207033241e-28	ExM	PCMT1
ITM2B	3.37442120697862e-32	-0.555066573756647	207	261	2.10935069648234e-27	ExM	ITM2B
NNAT	6.0025719703936e-32	-0.398375915914639	654	647	3.75220773869304e-27	ExM	NNAT
CRIP2	6.83744683518564e-32	0.252061869529557	243	187	4.27408801667454e-27	ExM	CRIP2
1	7.08557889682612e-32	0.267914450956158	207	153	4.42919536840601e-27	ExM	1
GARS	1.76349081281744e-31	0.322419088239004	204	153	1.10235810709218e-26	ExM	GARS
NOLC1	3.10184929967643e-30	0.272382048917601	257	201	1.93896599722774e-25	ExM	NOLC1
GRIA2	1.1390189923995e-29	-0.649088606662718	447	454	7.12000772148928e-25	ExM	GRIA2
ARHGAP5	2.1602727349015e-29	-0.641771885581385	169	218	1.35038648658693e-24	ExM	ARHGAP5
RNF5	2.48290611122923e-29	0.266731043851006	233	179	1.55206461012939e-24	ExM	RNF5
USP7	7.13610805558225e-28	0.28542440271985	236	184	4.46078114554447e-23	ExM	USP7
COX5A	3.68623766643425e-27	0.267237610142144	245	193	2.30426716528805e-22	ExM	COX5A
PUM3	5.40789091557246e-27	0.263453958196453	205	156	3.38047261132434e-22	ExM	PUM3
MDK	6.78365310923888e-27	-0.708757203417932	232	0.27	4.24046155858522e-22	ExM	MDK
RPS20	1.22341351042679e-26	-0.31401959796659	677	665	7.64755785367785e-22	ExM	RPS20
CDH2	1.57446563544027e-26	-0.597559449115132	205	252	9.84198468713712e-22	ExM	CDH2
HMGB1	1.95527064955274e-26	-0.35979731159193	772	732	1.22223968303542e-21	ExM	HMGB1
BICD1	1.33655025350508e-25	-0.454934284993655	316	0.36	8.35477563466027e-21	ExM	BICD1
ELAVL2	1.40008903113726e-25	-0.711313809635386	215	254	8.75195653363899e-21	ExM	ELAVL2
DDX21	1.46317291758266e-25	0.269864220586766	0.21	163	9.14629390780919e-21	ExM	DDX21
NR2F1	3.79684013508137e-25	-0.51892223476004	338	378	2.37340476843937e-20	ExM	NR2F1
C1orf61	7.73914138412668e-25	-0.511371532181569	658	629	4.83773727921759e-20	ExM	C1orf61
NDUFA12	1.36503077334832e-24	0.279036714768081	227	0.18	8.53280736420035e-20	ExM	NDUFA12
PRRC2C	4.69376556820075e-24	-0.401255297286672	428	464	2.93407285668229e-19	ExM	PRRC2C
SERF2	1.80770533968842e-23	-0.468980638557771	335	371	1.12999660783923e-18	ExM	SERF2
LHX2	2.32240431720601e-23	-0.505643974119153	158	0.2	1.45173493868547e-18	ExM	LHX2
CADM1	6.6141051522852e-23	-0.482055092573027	273	315	4.13447713069348e-18	ExM	CADM1
RCN2	2.64578748580286e-22	-0.516295834440011	189	232	1.65388175737537e-17	ExM	RCN2
FUS	3.89761038124606e-22	-0.346841836292073	537	0.55	2.43639624931691e-17	ExM	FUS
LMO4	4.92125152824928e-22	-0.645923126124947	223	263	3.07627433030863e-17	ExM	LMO4
SPAG9	5.2110892164448e-21	-0.436341895270576	402	428	3.25745186919965e-16	ExM	SPAG9
CNBP	5.98098058249599e-21	-0.439100436526589	264	306	3.73871096211824e-16	ExM	CNBP
LCORL	6.86531817679723e-21	-0.53120461463551	175	215	4.29151039231595e-16	ExM	LCORL
CIRBP	2.20916922865303e-19	-0.362378351108255	402	434	1.38095168483101e-14	ExM	CIRBP
PCBP2	3.33035104599398e-19	-0.447106116304263	307	344	2.08180243885084e-14	ExM	PCBP2
ENO1	4.14079519969722e-19	-0.460862271353719	195	234	2.58841107933073e-14	ExM	ENO1
RAD21	2.89985645178353e-18	-0.449317372801952	451	462	1.81270026800989e-13	ExM	RAD21
GOLGA8A	8.26184704236507e-17	-0.621601656496478	178	211	5.16448058618241e-12	ExM	GOLGA8A
FOS	9.08892387702219e-17	-1.62727885635876	305	309	5.68148631552657e-12	ExM	FOS
BAZ2B	2.16937696213034e-16	-0.462762979676369	348	377	1.35607753902768e-11	ExM	BAZ2B
HMGB3	1.34053497630673e-15	-0.511666992301891	238	269	8.37968413689339e-11	ExM	HMGB3
TPT1	1.17971291034278e-14	-0.307366337226026	597	587	7.37438540255269e-10	ExM	TPT1
TMBIM6	2.45844187467277e-14	-0.429451229712904	299	326	1.53677201585795e-09	ExM	TMBIM6
IVNS1ABP	1.9233574033364e-13	-0.5497723897424	185	213	1.20229071282559e-08	ExM	IVNS1ABP
ENC1	2.45004660325896e-13	-0.318502198052695	545	556	1.53152413169717e-08	ExM	ENC1
CHD9	4.46249941091778e-13	-0.344026476564073	362	0.39	2.7895083817647e-08	ExM	CHD9
PPP2R2B	2.33503392596679e-12	-0.484578522203283	216	243	1.45962970712184e-07	ExM	PPP2R2B
CCNL1	3.97364511336274e-12	-0.435078973079082	188	216	2.48392556036305e-07	ExM	CCNL1
TPM4	1.69804888093926e-11	-0.416780796986634	311	333	1.06145035547513e-06	ExM	TPM4
PPDPF	8.39809747636518e-11	-0.377686228640645	318	0.34	5.24965073247588e-06	ExM	PPDPF
SELENOK	1.13694089567319e-10	-0.387242604420103	186	214	7.10701753885313e-06	ExM	SELENOK
SRSF5	6.89880598806396e-10	-0.336645178547419	391	407	4.31244362313878e-05	ExM	SRSF5
H2AFZ	1.21732117169377e-09	-0.514565723650152	355	359	7.60947464425775e-05	ExM	H2AFZ
ENSG00000279483	3.75168891807101e-09	-0.384593041291856	275	296	0.000234518074268619	ExM	ENSG00000279483
SRRM2	6.95625799588865e-09	-0.29955794855265	404	416	0.000434835687323	ExM	SRRM2
SRSF10	1.59596712032471e-08	-0.331239253937878	326	344	0.000997639046914976	ExM	SRSF10
SETBP1	5.80131221103521e-08	-0.395031055788752	222	243	0.00362640026311811	ExM	SETBP1
MRFAP1	5.99136372543025e-08	-0.322601017589635	239	262	0.00374520146476645	ExM	MRFAP1
PAPOLA	1.13933776298074e-07	-0.338002285445527	0.31	329	0.00712200035639259	ExM	PAPOLA
SDCBP	1.95253311621057e-07	-0.424932384586255	256	273	0.0122052845094323	ExM	SDCBP
OAZ1	2.67970236392362e-07	-0.29918305043278	287	306	0.0167508194768866	ExM	OAZ1
PTTG1IP	5.02826919518258e-07	-0.365618604424142	195	216	0.0314317107390863	ExM	PTTG1IP
ATP5G2	8.92520766136603e-07	-0.30668536750261	358	371	0.055791473091199	ExM	ATP5G2
SUB1	9.13869178356977e-07	-0.310225280908486	301	317	0.0571259623390946	ExM	SUB1
CNN3	1.12225775592968e-06	-0.470400645471952	281	0.29	0.0701523323231641	ExM	CNN3
CHCHD2	1.17612042296685e-06	-0.276149271042486	411	418	0.0735192876396575	ExM	CHCHD2
CDKN1B	1.25196445990249e-06	-0.352849351015649	219	239	0.0782602983885048	ExM	CDKN1B
KAT6B	1.26952653418904e-06	-0.305435884913443	318	336	0.0793581036521566	ExM	KAT6B
EZH2	1.43580828577708e-06	-0.465960134342992	0.26	272	0.0897523759439255	ExM	EZH2
ELAVL4	4.92550362545874e-06	-0.419766704850947	302	0.31	0.307893231627426	ExM	ELAVL4
SRSF2	5.44111870062952e-06	-0.315127559524863	221	239	0.340124329976351	ExM	SRSF2
CAMTA1	5.79120195934048e-06	-0.256427430948027	228	248	0.362008034478373	ExM	CAMTA1
SYT11	6.26283677063842e-06	-0.330889669157501	273	287	0.391489926532607	ExM	SYT11
LRP8	1.71199873327519e-05	-0.505109074126542	218	227	1	ExM	LRP8
HSPE1	1.81370773625719e-05	-0.356642126111025	276	287	1	ExM	HSPE1
PARP1	2.25972903187337e-05	-0.281474637697203	345	353	1	ExM	PARP1
PFN1	2.31172888556297e-05	-0.343867322150168	232	248	1	ExM	PFN1
GSTA4	2.40809364091577e-05	-0.375097124885599	195	0.21	1	ExM	GSTA4
PAIP2	3.54142067350613e-05	-0.2832027125666	344	355	1	ExM	PAIP2
RPS27AP16	6.01066833945848e-05	-0.323065651229643	0.23	244	1	ExM	RPS27AP16
PARK7	6.48209227784846e-05	-0.269655957491879	0.37	0.38	1	ExM	PARK7
NDUFA6	9.16085042439791e-05	-0.307852726669704	194	208	1	ExM	NDUFA6
TPR	0.000138576972028099	-0.255864501802583	362	0.37	1	ExM	TPR
NDUFS4	0.000145001691040787	-0.324779686567663	188	203	1	ExM	NDUFS4
RPL21P4	0.00019096451193674	-0.304883098551789	242	256	1	ExM	RPL21P4
TMEM258	0.000371287678849771	-0.293546057147515	227	241	1	ExM	TMEM258
ENSG00000218426	0.000392914103661317	-0.351434014060302	242	253	1	ExM	ENSG00000218426
USP47	0.000682903901813911	-0.261491240270886	254	266	1	ExM	USP47
ATP6V1G1	0.00102847996537965	-0.263039709488629	324	331	1	ExM	ATP6V1G1
CCDC88A	0.0013500428021312	-0.364664245888597	567	543	1	ExM	CCDC88A
VEZF1	0.00136225358304452	-0.283408633394249	221	232	1	ExM	VEZF1
TSPAN5	0.00175184188108271	-0.257343562584008	233	244	1	ExM	TSPAN5
SARAF	0.00201156052184138	-0.252562803567921	0.29	299	1	ExM	SARAF
GSTP1	0.00217955435173601	-0.266072235242294	374	373	1	ExM	GSTP1
PRDX2	0.00225168900915044	-0.265568164610801	351	355	1	ExM	PRDX2
AFDN	0.00321700656630811	-0.293899056770931	262	269	1	ExM	AFDN
CIR1	0.00321876772386258	-0.254190846480796	212	223	1	ExM	CIR1
RPL13P12	0.00325116232244616	-0.265037825834632	408	402	1	ExM	RPL13P12
XPO1	0.00355347188868216	-0.286341128622811	0.2	0.21	1	ExM	XPO1
SNHG5	0.00368771314260373	-0.259364223803255	236	246	1	ExM	SNHG5
FXR1	0.00402285264568939	-0.270100950634835	298	304	1	ExM	FXR1
IGFBP7	0	7.07611939867539	0.75	14	0	End	IGFBP7
ITM2A	0	8.32832330826985	0.75	16	0	End	ITM2A
CLDN5	0	8.43126287606951	717	12	0	End	CLDN5
SLC38A5	0	7.41893241555147	518	11	0	End	SLC38A5
GNG11	0	6.53094464122182	529	24	0	End	GNG11
FN1	0	6.68677657816796	496	12	0	End	FN1
ESAM	0	8.11080425325297	467	4	0	End	ESAM
HLA-E	0	6.55500145968857	463	15	0	End	HLA-E
COL4A1	0	5.28278759029907	0.46	14	0	End	COL4A1
ARHGAP29	0	8.11930375011613	445	5	0	End	ARHGAP29
FLT1	0	8.67811655606747	441	3	0	End	FLT1
PECAM1	0	9.37508018479842	434	2	0	End	PECAM1
CGNL1	0	8.2119042930318	0.43	4	0	End	CGNL1
APCDD1	0	7.52103875720297	434	8	0	End	APCDD1
KDR	0	9.10028982672377	426	2	0	End	KDR
LAMA4	0	6.56695856475292	434	0.01	0	End	LAMA4
ETS1	0	6.25264126145026	0.43	12	0	End	ETS1
MFSD2A	0	7.04869228154796	426	0.01	0	End	MFSD2A
A2M	0	7.72372556038796	412	5	0	End	A2M
SLC2A1	0	6.48662765643504	408	14	0	End	SLC2A1
ADGRF5	0	7.87762347410788	379	3	0	End	ADGRF5
IFITM3	0	5.0589556827267	397	22	0	End	IFITM3
PTRF	0	8.8460985537338	371	2	0	End	PTRF
LMO2	0	6.43709545599615	371	0.01	0	End	LMO2
CD34	0	8.4969403769115	338	2	0	End	CD34
RGCC	0	5.6462093365111	349	16	0	End	RGCC
ADGRL4	0	8.929938609246	331	1	0	End	ADGRL4
DSP	0	9.05115305863139	331	1	0	End	DSP
COBLL1	0	6.65732474786854	335	8	0	End	COBLL1
EGFL7	0	6.91531291679756	331	6	0	End	EGFL7
ECSCR	0	9.30557819491666	324	1	0	End	ECSCR
ABCG2	0	8.45223314825502	324	2	0	End	ABCG2
SLC7A1	0	6.26973239440894	331	12	0	End	SLC7A1
SLC7A5	0	7.1938205185965	0.32	5	0	End	SLC7A5
ELK3	0	7.10064590310421	312	4	0	End	ELK3
C1orf54	0	7.76761361013641	309	3	0	End	C1orf54
NOTCH4	0	5.88148402854819	0.32	15	0	End	NOTCH4
GADD45B	0	6.39295078388181	312	7	0	End	GADD45B
WWTR1	0	6.23554957242766	312	9	0	End	WWTR1
EPAS1	0	7.78395681383003	301	3	0	End	EPAS1
PODXL	0	5.85122598718388	305	11	0	End	PODXL
AFAP1L1	0	8.50483056489536	0.29	1	0	End	AFAP1L1
GIMAP7	0	9.46261304934755	287	1	0	End	GIMAP7
KIAA1462	0	6.94352968208909	0.29	5	0	End	KIAA1462
ABCB1	0	8.91605302930505	283	1	0	End	ABCB1
TM4SF18	0	8.88666903650116	279	2	0	End	TM4SF18
PTPRB	0	7.64435856407673	276	2	0	End	PTPRB
XAF1	0	8.58300585837656	272	1	0	End	XAF1
ERG	0	9.48215290246555	268	1	0	End	ERG
ITGA1	0	5.71575922005551	272	6	0	End	ITGA1
LPAR6	0	6.73258679813142	272	6	0	End	LPAR6
ENG	0	7.44108966592904	268	3	0	End	ENG
PCAT19	0	9.23311407825738	265	1	0	End	PCAT19
CAV1	0	7.22984877540036	265	4	0	End	CAV1
GIMAP4	0	9.62725775703154	261	1	0	End	GIMAP4
MECOM	0	8.65087069811127	261	2	0	End	MECOM
PRKCDBP	0	7.94219899563566	261	3	0	End	PRKCDBP
ID3	0	6.94529003204353	261	4	0	End	ID3
FLI1	0	9.29134729079025	257	1	0	End	FLI1
CD93	0	9.04675064716309	257	1	0	End	CD93
NOSTRIN	0	6.23568924700079	261	6	0	End	NOSTRIN
FOXC1	0	8.07608188090422	257	2	0	End	FOXC1
ROBO4	0	8.48477987117639	254	1	0	End	ROBO4
SLFN5	0	6.35058572803203	257	7	0	End	SLFN5
LEF1	0	8.18688395222921	0.25	2	0	End	LEF1
KLF2	0	6.18292317490425	254	6	0	End	KLF2
SLCO2B1	0	8.51023606120241	246	1	0	End	SLCO2B1
CDH5	0	10.30198246363	246	1	0	End	CDH5
SDPR	0	8.98511922464004	246	1	0	End	SDPR
RASGRP3	0	7.87253267895689	246	2	0	End	RASGRP3
CCDC141	0	7.23491152208149	243	2	0	End	CCDC141
TM4SF1	0	7.86839156800362	239	2	0	End	TM4SF1
NID1	0	6.13355234944885	239	5	0	End	NID1
EMP1	0	8.20334456266826	235	1	0	End	EMP1
ETS2	0	6.60204841461473	228	4	0	End	ETS2
SRGN	0	8.78304817519814	224	1	0	End	SRGN
C1orf64	0	8.75989361277272	224	1	0	End	C1orf64
UNC5B	0	7.43340276040178	224	3	0	End	UNC5B
CD82	0	6.08079977216294	228	7	0	End	CD82
S100A10	0	7.96607257726192	221	2	0	End	S100A10
SLC7A8	0	7.92564353398241	221	2	0	End	SLC7A8
ANXA1	0	5.84678913188034	224	7	0	End	ANXA1
LRRC36	0	9.36601650296128	213	1	0	End	LRRC36
TIE1	0	7.70078610310894	206	1	0	End	TIE1
AHNAK	0	6.61230963603598	206	5	0	End	AHNAK
IFITM2	0	7.71467957299753	202	2	0	End	IFITM2
SLC9A3R2	0	7.92745148712573	202	2	0	End	SLC9A3R2
ID1	1.09173837704202e-303	5.65018187233608	221	7	6.82445659488969e-299	End	ID1
MCAM	5.55393660304992e-275	5.42599284604909	0.25	11	3.47176577056651e-270	End	MCAM
IGFBP4	2.0652722150099e-270	5.89371358255031	213	8	1.29100166160269e-265	End	IGFBP4
DUSP6	4.4056591991972e-264	5.11644507885528	0.36	24	2.75397756541817e-259	End	DUSP6
ABLIM1	3.77559260358222e-256	5.09316890289693	518	54	2.36012293649925e-251	End	ABLIM1
UTRN	2.21012617134641e-254	4.90711415153295	0.46	42	1.38154986970864e-249	End	UTRN
SPARC	3.64019763481555e-252	4.43040515426014	577	69	2.2754875415232e-247	End	SPARC
APOLD1	2.46417404457281e-231	5.58237453560162	243	12	1.54035519526246e-226	End	APOLD1
ZFP36	8.63714671575578e-216	4.40722892940274	232	12	5.39908041201894e-211	End	ZFP36
RAMP2	3.67233094122834e-211	4.78395147973062	371	32	2.29557407136184e-206	End	RAMP2
TFRC	2.21881983808421e-208	4.87699716628471	375	33	1.38698428078644e-203	End	TFRC
COL4A2	5.36703604622562e-205	4.50191346096864	276	18	3.35493423249563e-200	End	COL4A2
DLC1	4.4212428304088e-203	4.93625521018411	228	12	2.76371889328854e-198	End	DLC1
MYO1B	3.9874178430975e-202	4.51312019270646	445	48	2.49253489372025e-197	End	MYO1B
SERPINH1	6.55810087154953e-201	5.30434775761465	243	14	4.09946885480561e-196	End	SERPINH1
NEAT1	3.13534323747551e-189	5.09483838231588	301	23	1.95990305774594e-184	End	NEAT1
RAPGEF5	8.03996232571966e-177	4.63263296672696	276	21	5.02578044980736e-172	End	RAPGEF5
LAMC1	1.1559423495241e-174	4.61970964703058	265	19	7.22579562687518e-170	End	LAMC1
UACA	8.15703027503818e-169	4.28654373583125	515	78	5.09895962492637e-164	End	UACA
SLC2A3	1.16034533869207e-163	4.83743838238459	305	28	7.25331871216416e-159	End	SLC2A3
B2M	6.8133349987024e-163	4.01004268964363	515	81	4.25901570768887e-158	End	B2M
PDXK	3.86874606172207e-154	4.54824115067761	316	31	2.41835316318247e-149	End	PDXK
IFI16	5.35553250191523e-154	4.15535905155931	301	28	3.34774336694721e-149	End	IFI16
SLC26A2	1.05830921251171e-149	4.46117070973008	268	23	6.61549088741068e-145	End	SLC26A2
HES1	6.45460461271199e-147	2.96694570042071	577	105	4.03477334340627e-142	End	HES1
JUNB	7.01463256229248e-147	4.10952532755432	294	28	4.38484681468903e-142	End	JUNB
PREX2	8.75788319806987e-144	4.37429921964341	309	32	5.47455278711348e-139	End	PREX2
ACTN4	5.46428291310088e-140	4.2089613807436	349	42	3.41572324897936e-135	End	ACTN4
TJP1	1.42341280806541e-133	4.22266903791808	375	0.05	8.89775346321686e-129	End	TJP1
TACC1	5.32454554328835e-129	3.82097331909503	335	41	3.32837341910955e-124	End	TACC1
GPCPD1	2.66170731178745e-124	4.26898805050879	401	62	1.66383324059833e-119	End	GPCPD1
RRBP1	2.61497686664841e-120	4.13710119160809	246	24	1.63462203934192e-115	End	RRBP1
LAMB1	4.72425504168683e-116	4.12445541928804	342	48	2.95313182655843e-111	End	LAMB1
RAB13	6.31242336268974e-116	3.72967289098053	279	31	3.94589584401736e-111	End	RAB13
SCARB1	1.67992814165454e-115	4.36598594923872	0.21	18	1.05012308134825e-110	End	SCARB1
RASSF8	6.56641716737949e-112	4.21420773064849	0.21	19	4.10466737132892e-107	End	RASSF8
PTPRG	8.31641175152088e-112	3.90603763940503	254	27	5.1985889858757e-107	End	PTPRG
SLC1A4	2.23743005289976e-110	4.39479286789246	206	18	1.39861752606764e-105	End	SLC1A4
SLC16A1	8.93834288658619e-106	3.88898394551275	353	54	5.58735813840503e-101	End	SLC16A1
NAMPT	7.73418201207693e-105	3.88596945606104	305	41	4.83463717574929e-100	End	NAMPT
TUBA1A.1	2.21147268646949e-101	-2.34834918982759	434	947	1.38239157631208e-96	End	TUBA1A
ZFP36L1	4.82468173017018e-99	3.21271660600859	404	74	3.01590854952938e-94	End	ZFP36L1
CAST	7.84384028271166e-98	3.7927976736683	261	32	4.90318456072306e-93	End	CAST
MTUS1	1.02180158676895e-97	3.5833792746508	331	0.05	6.38728171889271e-93	End	MTUS1
IFI6	1.41424316847822e-97	4.38466184118908	206	0.02	8.84043404615736e-93	End	IFI6
TUBB2B.1	9.20770096898298e-87	-2.47069078896795	147	834	5.75573387571126e-82	End	TUBB2B
STMN1	2.68557715654092e-86	-1.8328047306172	474	934	1.67875428055373e-81	End	STMN1
ABCA1	5.28803774446535e-86	4.00664917858473	213	24	3.30555239406529e-81	End	ABCA1
PON2	4.61065618871581e-85	3.12593145788212	368	69	2.88212118356625e-80	End	PON2
ARHGAP18	1.24260436406834e-84	3.67047016052291	301	48	7.76751987979121e-80	End	ARHGAP18
ITGA6	3.6031645721814e-83	4.25426134131563	228	29	2.25233817407059e-78	End	ITGA6
IFNAR2	1.33567514090119e-80	3.76463171579201	228	29	8.34930530577336e-76	End	IFNAR2
SLC39A10	1.56770459892952e-80	3.32497132442312	559	184	9.79972144790843e-76	End	SLC39A10
IL6ST	6.47658047133561e-80	3.28688151265996	254	36	4.04851045263189e-75	End	IL6ST
MAP1B.1	2.75938246369766e-74	-1.54156240655715	493	934	1.72488997805741e-69	End	MAP1B
MYL12A	4.07361207041394e-74	3.25400135306301	324	61	2.54641490521576e-69	End	MYL12A
PKP4	9.47260521132147e-74	3.85518748322181	246	37	5.92132551759705e-69	End	PKP4
EFCAB14	2.01750619038149e-69	3.69028635872687	272	47	1.26114311960747e-64	End	EFCAB14
SLC3A2	9.93177339103396e-69	3.25253415038666	415	107	6.20835154673533e-64	End	SLC3A2
GNAI2	6.51006296581579e-67	3.08990863763619	349	78	4.06944035993145e-62	End	GNAI2
YES1	3.83489614725465e-66	3.25671268640654	338	74	2.39719358164888e-61	End	YES1
TUBB.1	2.26169830298345e-65	-1.92145937711937	0.36	827	1.41378760919495e-60	End	TUBB
PPFIBP1	2.47260075626571e-65	3.40917867640039	272	49	1.5456227327417e-60	End	PPFIBP1
MAP2	6.30150230584583e-65	-1.87334663179451	176	769	3.93906909138423e-60	End	MAP2
SELENOP	3.3192772116158e-63	3.78108390805847	217	33	2.07488018498104e-58	End	SELENOP
NNAT.1	8.80589590544501e-63	-3.1157452539026	81	654	5.50456553049368e-58	End	NNAT
DOCK9	2.48018638050953e-62	3.51542891690698	217	33	1.55036450645651e-57	End	DOCK9
RALB	2.84670560168134e-60	3.19403235167883	335	76	1.77947567161101e-55	End	RALB
CCDC85B	8.91693576112325e-60	3.55077036124108	232	39	5.57397654427814e-55	End	CCDC85B
VIM.1	1.49321581841568e-59	1.68218283367046	0.57	192	9.33409208091641e-55	End	VIM
STMN2.1	7.7351015784798e-59	-1.84850131325378	265	782	4.83521199670772e-54	End	STMN2
SOX11.1	1.12456289073569e-57	-1.73678701949346	346	808	7.02964262998881e-53	End	SOX11
GADD45A	2.64520557846725e-57	3.3626054556919	265	52	1.65351800709988e-52	End	GADD45A
C1orf61.1	2.50581019177759e-55	-2.30095414767619	103	643	1.56638195088017e-50	End	C1orf61
TUBB2A.1	3.54955931690127e-53	-1.79375385539746	132	683	2.21882952899498e-48	End	TUBB2A
MARCKSL1	1.93534102150155e-52	-1.54798065632202	316	783	1.20978167254062e-47	End	MARCKSL1
FABP7.1	3.47021550199126e-52	-3.38702751908465	77	584	2.16923171029474e-47	End	FABP7
BASP1.1	3.5274824495501e-52	-2.0310950200086	132	665	2.20502927921377e-47	End	BASP1
RTN1.1	5.86168707955818e-52	-1.99674848965217	143	674	3.66414059343182e-47	End	RTN1
CD24.1	1.08767504630648e-50	-3.1689030537668	59	561	6.79905671446183e-46	End	CD24
CLIC1	3.54902027856787e-49	3.5214373551047	217	0.04	2.21849257613277e-44	End	CLIC1
MT2A	5.92108042207392e-49	3.05235037276947	221	41	3.70126737183841e-44	End	MT2A
CFLAR	1.21150499551797e-48	2.59984643081637	342	92	7.57311772698285e-44	End	CFLAR
LUZP1	1.98892825195292e-48	2.87554969029697	232	45	1.24327905029577e-43	End	LUZP1
NEUROD6.1	3.02925371275283e-48	-2.32070199613082	118	602	1.89358649584179e-43	End	NEUROD6
SAT1	3.31093339639724e-48	3.20157032543908	401	131	2.06966446608792e-43	End	SAT1
DCX	2.48295368979435e-47	-1.82458950828998	125	632	1.55209435149045e-42	End	DCX
MLLT11.1	7.69633921890764e-46	-2.42769353239194	81	557	4.81098164573917e-41	End	MLLT11
SSFA2	1.1075643952512e-45	3.1795828363184	217	42	6.92338503471526e-41	End	SSFA2
LINC01158.1	1.71711436862679e-45	-2.74291307089057	88	557	1.0733681918286e-40	End	LINC01158
MSN	3.1421628839213e-45	2.75307181270113	232	48	1.96416601873921e-40	End	MSN
GPM6A.1	3.93974528009527e-45	-1.29711096973412	206	739	2.46273477458755e-40	End	GPM6A
MALAT1	4.68081894585267e-44	-0.56563738790226	993	999	2.9259799230525e-39	End	MALAT1
RTN3	9.82572606189418e-44	-2.15186635792583	184	0.62	6.14206136129005e-39	End	RTN3
HN1.1	1.31660723182908e-43	-2.03996224987481	103	574	8.23011180616358e-39	End	HN1
LINC00461.1	2.18325403391776e-43	-2.76115305291984	62	519	1.36475209660199e-38	End	LINC00461
FTH1	2.23034487309106e-43	-1.39606157303588	404	801	1.39418858016922e-38	End	FTH1
UCHL1.1	7.14929371026529e-42	-1.99318719552721	85	547	4.46902349828683e-37	End	UCHL1
PEBP1.1	3.17203788239753e-41	-1.70504358694732	217	644	1.9828408802867e-36	End	PEBP1
FSTL1	3.98822533353317e-41	2.83442202864432	202	0.04	2.49303965599159e-36	End	FSTL1
BEX1	5.41048819494471e-41	-2.16976019557511	85	542	3.38209617065994e-36	End	BEX1
INSR	7.71993680121279e-41	2.66903116279172	312	89	4.82573249443812e-36	End	INSR
SAMM50	2.67065178810503e-40	2.89402854666748	243	56	1.66942443274445e-35	End	SAMM50
CEP170.1	4.53091956883645e-40	-2.03594452963525	0.21	617	2.83227782247966e-35	End	CEP170
LIMS1	8.15860543325866e-40	2.69775306945241	0.21	44	5.09994425632999e-35	End	LIMS1
BSG	3.70917637756327e-39	3.15686340039032	235	55	2.3186061536148e-34	End	BSG
SPTBN1	3.74088039525823e-39	2.32405123215593	515	254	2.33842433507592e-34	End	SPTBN1
FOXG1.1	6.7381220855078e-39	-1.82180789040024	81	535	4.21200011565093e-34	End	FOXG1
ENC1.1	1.00760297386041e-38	-2.26659485234745	129	556	6.29852618960145e-34	End	ENC1
DUSP1	1.21622861845302e-37	2.55117281436478	301	87	7.60264509394985e-33	End	DUSP1
KLHL5	2.30616672108294e-37	2.87988314220186	228	54	1.44158481734894e-32	End	KLHL5
ADGRL2	6.11507010693204e-37	3.13377276324791	206	45	3.82253032384322e-32	End	ADGRL2
KLF6.1	6.50904288331157e-37	2.23965633544284	496	0.23	4.06880270635806e-32	End	KLF6
NEUROD2.1	1.12505248425413e-36	-2.31934864859407	85	506	7.03270307907257e-32	End	NEUROD2
POU3F2.1	1.17671332696363e-36	-1.91894944924729	118	557	7.35563500684964e-32	End	POU3F2
MYO10	1.52848996398545e-36	2.55106321153331	401	154	9.55459076487306e-32	End	MYO10
RBP1	3.20819604585929e-36	2.33619399063683	287	0.08	2.00544334826664e-31	End	RBP1
CKB	3.42049835392486e-36	-2.69815572785248	55	461	2.13815352103843e-31	End	CKB
RHOB	5.18943120775258e-36	2.73195203323639	353	123	3.24391344796614e-31	End	RHOB
RTN4	8.46237540283154e-36	-1.27201411308555	346	731	5.28983086431e-31	End	RTN4
CD320	1.10131841716965e-35	2.82498694276547	232	57	6.8843414257275e-31	End	CD320
SOX4.1	1.65918497005836e-35	-1.23865741857808	434	805	1.03715652478348e-30	End	SOX4
CALM2	2.14366162158488e-35	-1.15712203284533	445	799	1.34000287965271e-30	End	CALM2
YBX1.1	6.30996466505674e-35	-0.986731395021144	511	832	3.94435891212697e-30	End	YBX1
IQGAP1	2.42604777851028e-34	2.8431813631513	316	101	1.51652246634677e-29	End	IQGAP1
CCND2.1	3.16004739949991e-34	-1.95320413149593	125	522	1.9753456294274e-29	End	CCND2
MEIS2	4.30258286897009e-34	-1.62689740752857	107	526	2.6895445513932e-29	End	MEIS2
REST	6.49482698618928e-34	2.74283848791232	228	57	4.05991634906692e-29	End	REST
TMSB10.1	1.33845389257871e-33	0.916055390380646	0.89	927	8.36667528250949e-29	End	TMSB10
NCAM1.1	1.91459805576149e-33	-1.23678469739734	114	533	1.1968152446565e-28	End	NCAM1
DPYSL3.1	2.10877571007225e-32	-1.41847774364959	136	543	1.31819569636616e-27	End	DPYSL3
SMARCA2	5.13444497366598e-32	2.49624848832166	412	177	3.20954155303861e-27	End	SMARCA2
ZBTB18.1	7.87320830219095e-32	-2.10370444948422	107	486	4.92154250969956e-27	End	ZBTB18
ST3GAL1	1.0964519593982e-31	2.43133093163222	246	67	6.85392119819816e-27	End	ST3GAL1
SLA.1	1.22766071451295e-31	-1.3917445405479	114	529	7.67410712642048e-27	End	SLA
ZNF711	1.50856965837718e-31	-2.7491893159818	85	453	9.43006893451577e-27	End	ZNF711
GAP43.1	2.13038772466827e-31	-2.11224495201323	81	464	1.33170536669013e-26	End	GAP43
ITGB1	4.24759515343173e-31	2.53556820267912	375	0.15	2.65517173041017e-26	End	ITGB1
ENSG00000279576	8.31126612678176e-31	-1.03263382720158	577	857	5.19537245585128e-26	End	ENSG00000279576
TLN1	9.13224637096736e-31	2.8223435006995	0.25	72	5.7085672064917e-26	End	TLN1
ENSG00000170091	1.56628766833245e-30	-2.71744996142519	59	422	9.79086421474617e-26	End	ENSG00000170091
KIF5C.1	1.70581692649431e-30	-1.6251595577182	118	488	1.06630616075159e-25	End	KIF5C
ITSN2	3.34751663707827e-30	2.67176178320657	254	74	2.09253264983763e-25	End	ITSN2
MT-RNR2	3.51393382062378e-30	0.883630548099869	956	952	2.19656003127193e-25	End	MT-RNR2
CPE	3.54244902344569e-30	-1.63023457303421	99	479	2.2143848845559e-25	End	CPE
SLC38A2	4.37372514967327e-30	2.38329577977756	353	133	2.73401559106076e-25	End	SLC38A2
TMSB15A	1.47295430997782e-29	-2.28018524320589	48	406	9.20743739167134e-25	End	TMSB15A
EZR.1	5.09473934128877e-29	-2.12577168247044	147	488	3.18472156223961e-24	End	EZR
CD2AP	7.62002728586197e-29	2.40053844897158	202	52	4.76327905639232e-24	End	CD2AP
MYT1L.1	1.36366573426337e-28	-1.38154829260932	118	486	8.52427450488036e-24	End	MYT1L
NRXN1	1.3781040964607e-28	-1.42419397585004	92	0.46	8.61452870697582e-24	End	NRXN1
MLEC	1.39088857964716e-28	2.30750810484738	0.32	116	8.69444451137443e-24	End	MLEC
NR2F1.1	2.36507790859742e-28	-2.24204263185004	33	368	1.47841020066425e-23	End	NR2F1
HNRNPDL	2.6383306917847e-28	-0.761050878164993	393	741	1.64922051543462e-23	End	HNRNPDL
MIAT.1	5.64478187334948e-28	-2.0679683856729	77	429	3.52855314903076e-23	End	MIAT
VASH1	9.44264174810814e-28	2.68190373059545	221	62	5.9025953567424e-23	End	VASH1
SYT1	1.11161313757996e-27	-1.65689467603776	74	422	6.94869372301234e-23	End	SYT1
FNBP1L.1	1.18251819031951e-27	-0.800674450875027	316	676	7.39192120768726e-23	End	FNBP1L
GRIA2.1	1.8889186248563e-27	-1.6425303815237	99	455	1.18076303239767e-22	End	GRIA2
FABP5.1	2.29368715874624e-27	-4.50325084852178	26	346	1.43378384293228e-22	End	FABP5
NRP1	2.3941356277416e-27	2.09131049520902	239	0.07	1.49657418090127e-22	End	NRP1
TTC3.1	3.31464179597865e-27	-0.809718155844651	412	753	2.07198258666625e-22	End	TTC3
KIF21A	3.62739077622595e-27	-1.6013277332308	74	422	2.26748197421884e-22	End	KIF21A
TCEAL2.1	4.21210355158103e-27	-1.79446447903625	51	388	2.6329859300933e-22	End	TCEAL2
ROBO2.1	8.29816249725216e-27	-2.56432727610387	48	381	5.18718137703233e-22	End	ROBO2
PAFAH1B3.1	8.81978834626873e-27	-2.3770015376622	77	409	5.51324969525259e-22	End	PAFAH1B3
MT-TS2	8.85347847531871e-27	2.80148292139713	228	68	5.53430939492173e-22	End	MT-TS2
ANK2.1	9.45385512062691e-27	-1.03459772995624	92	452	5.90960483590388e-22	End	ANK2
RPL4	1.07044071746127e-26	-0.893857570992331	408	748	6.69132492485037e-22	End	RPL4
CRMP1.1	1.19572135457204e-26	-1.59683561663121	55	396	7.47445418742982e-22	End	CRMP1
STMN4.1	1.66816170273794e-26	-1.83492861704677	0.07	416	1.04276788038148e-21	End	STMN4
C1orf115	1.83513972023349e-26	2.30372136856322	254	79	1.14714583911795e-21	End	C1orf115
ILF3	1.84641669074797e-26	-0.979711478483298	276	598	1.15419507338655e-21	End	ILF3
H3F3B.1	2.32846188900338e-26	-0.997521128038916	456	771	1.45552152681601e-21	End	H3F3B
ENSG00000168824.1	2.4752586671896e-26	-2.43771726197643	44	372	1.54728419286022e-21	End	ENSG00000168824
ZC2HC1A.1	2.91426307229782e-26	-2.3286394480867	85	409	1.82170584649337e-21	End	ZC2HC1A
HDAC2.1	3.49021046113449e-26	-1.09070348713589	232	569	2.18173055925517e-21	End	HDAC2
POU3F3.1	6.86918548973983e-26	-1.27347981855639	88	436	4.29392784963636e-21	End	POU3F3
HNRNPR	9.02343770382272e-26	-1.0753974969178	316	641	5.64055090865958e-21	End	HNRNPR
FCHO2	1.57328793651763e-25	2.36397006097842	294	106	9.83462289117173e-21	End	FCHO2
SUMO2	3.08583659691509e-25	-1.68522679630925	162	478	1.92895645673162e-20	End	SUMO2
MMD	3.22696185092337e-25	2.49066482331345	224	68	2.0171738530122e-20	End	MMD
SHTN1.1	3.4650264397356e-25	-2.17478249196134	48	371	2.16598802747872e-20	End	SHTN1
FXYD6	5.62877961345962e-25	-3.60454664624102	62	361	3.51855013637361e-20	End	FXYD6
MT-CO1	5.9313876879886e-25	-0.769370670625735	629	0.9	3.70771044376167e-20	End	MT-CO1
VCAN.1	6.19872095327945e-25	-1.21712692320382	136	0.48	3.87482046789498e-20	End	VCAN
PTPRZ1	8.04948205806073e-25	-1.32994160025546	103	0.45	5.03173123449376e-20	End	PTPRZ1
HMGCS1.1	8.46696150252969e-25	-1.95450495967711	66	386	5.29269763523131e-20	End	HMGCS1
TERF2IP	1.04831635631355e-24	-0.82141421716133	276	603	6.55302554331601e-20	End	TERF2IP
RPS5	1.44215395980722e-24	-0.918945261895167	0.32	657	9.01490440275494e-20	End	RPS5
MIR100HG.1	1.93551422702708e-24	-1.16448497473021	151	497	1.20988994331463e-19	End	MIR100HG
CAMK2N1.1	2.93739208706869e-24	-2.13486687387368	51	0.36	1.83616379362664e-19	End	CAMK2N1
HNRNPA1	4.81238699748928e-24	-0.735026993684385	0.46	773	3.00822311213055e-19	End	HNRNPA1
SPIRE1.1	7.70343126076318e-24	-1.86558295967014	85	395	4.81541488110306e-19	End	SPIRE1
NFKBIA	7.83788292009229e-24	2.36426826463503	232	74	4.89946061334969e-19	End	NFKBIA
NFIX.1	9.84270005842962e-24	-1.28918513362965	81	399	6.15267180652435e-19	End	NFIX
FAM213A.1	2.21407047724524e-23	1.90861389333647	507	319	1.384015455326e-18	End	FAM213A
MAPT.1	2.67036368224736e-23	-1.43435929238621	107	431	1.66924433777282e-18	End	MAPT
CCDC112.1	3.0591421769631e-23	-1.92434020761824	0.07	373	1.91226977481964e-18	End	CCDC112
WASF2	3.95991321099905e-23	2.23711265690229	224	71	2.47534174819551e-18	End	WASF2
CCDC186.1	7.47116377176708e-23	2.07202274219696	393	0.19	4.6702244737316e-18	End	CCDC186
ELAVL3.1	8.2066703456783e-23	-1.55053496803581	66	377	5.1299896330835e-18	End	ELAVL3
YWHAQ	9.60584961968751e-23	-1.7090855107736	0.14	434	6.00461659726666e-18	End	YWHAQ
SEC14L1	9.93860059876704e-23	2.59874480074526	217	69	6.21261923428928e-18	End	SEC14L1
LUC7L3	1.08486797258289e-22	-0.70454162267156	0.43	753	6.78150969661565e-18	End	LUC7L3
MLLT3	1.26033214028756e-22	-0.960120097492374	129	447	7.87833620893752e-18	End	MLLT3
LINC01551.1	1.27917304034647e-22	-2.01712264724219	0.04	335	7.99611067520577e-18	End	LINC01551
TMOD3	1.77895225045407e-22	2.22665438726608	338	146	1.11202305175884e-17	End	TMOD3
RAP1B	2.03185324214873e-22	2.5134597266897	206	63	1.27011146166717e-17	End	RAP1B
FOS.1	3.98066594297573e-22	0.993301799837103	529	306	2.48831428095413e-17	End	FOS
CADM1.1	5.67435587319451e-22	-3.24868397329133	29	303	3.54703985633389e-17	End	CADM1
XIST	6.41218979368861e-22	-1.36155929820957	232	542	4.00825984003475e-17	End	XIST
TPT1.1	2.08184277090602e-21	1.31031637569954	662	589	1.30135991609335e-16	End	TPT1
H1F0.1	2.2137361636327e-21	-1.58011151316275	147	0.44	1.3838064758868e-16	End	H1F0
SEPT11	2.24181388490314e-21	-1.01034220060211	162	0.47	1.40135785945295e-16	End	SEPT11
PPFIA2	3.41451016627202e-21	-1.69024363523787	0.07	358	2.13441030493664e-16	End	PPFIA2
RPL10	4.62329834299036e-21	-0.732800346863881	574	851	2.89002379420327e-16	End	RPL10
KIDINS220.1	5.42503499162523e-21	-1.01338706832739	279	0.58	3.39118937326493e-16	End	KIDINS220
RBMX	5.42928863992513e-21	-1.24461773599327	232	512	3.3938483288172e-16	End	RBMX
DYNLT1	5.63621683582876e-21	-2.95405898846861	66	336	3.52319914407656e-16	End	DYNLT1
BEX2.1	7.31073223212741e-21	-2.44594377456355	37	0.31	4.56993871830285e-16	End	BEX2
CENPV	7.61647660678455e-21	-2.69148057122497	29	294	4.76105952690102e-16	End	CENPV
CALD1.1	8.53135359887269e-21	1.78056725344116	375	175	5.33294913465532e-16	End	CALD1
TTLL7.1	8.75990678311365e-21	-2.20895395261132	51	325	5.47581773012434e-16	End	TTLL7
BCL11A.1	1.4250609100996e-20	-0.91393648900935	88	388	8.9080557490326e-16	End	BCL11A
NFIB	1.44318666643901e-20	-0.800578706198722	0.36	662	9.02135985191023e-16	End	NFIB
SMC3	1.78738308374128e-20	-1.11400938742722	0.21	507	1.11729316564668e-15	End	SMC3
PTPRD.1	1.82617308272706e-20	-1.73742025116915	66	344	1.14154079401269e-15	End	PTPRD
PALMD	1.93637129170573e-20	1.86199168889665	404	205	1.21042569444525e-15	End	PALMD
ZNF608.1	1.95717083016193e-20	-1.9656510468597	81	358	1.22342748593422e-15	End	ZNF608
HSPB1	3.26842649370454e-20	2.02573246383047	239	86	2.04309340121471e-15	End	HSPB1
RPL18A	4.92437313952195e-20	-1.08882742902302	294	584	3.07822564951517e-15	End	RPL18A
SATB2.1	5.14338959318468e-20	-1.65314564477431	85	368	3.21513283469974e-15	End	SATB2
CELF2.1	6.1701814328114e-20	-1.20020908174045	129	418	3.85698041365041e-15	End	CELF2
SCG3.1	7.39111763761062e-20	-1.72003671500726	66	0.34	4.6201876352704e-15	End	SCG3
C4orf48.1	8.70921378420703e-20	-2.24430731573348	74	335	5.44412953650782e-15	End	C4orf48
DPYSL2.1	1.25785623739174e-19	-0.980810361192782	0.25	534	7.86285933993579e-15	End	DPYSL2
KHDRBS1	1.32837723996252e-19	-1.11787141606469	228	517	8.30368612700568e-15	End	KHDRBS1
DDAH2	1.50334138752924e-19	-1.04203610980281	243	524	9.39738701344528e-15	End	DDAH2
TMEM161B-AS1	1.6379437180421e-19	-3.65751466805176	44	293	1.02387861814812e-14	End	TMEM161B-AS1
PAK3	1.95567362067465e-19	-3.25753187548909	29	276	1.22249158028372e-14	End	PAK3
ELAVL4.1	2.19697013683354e-19	-1.6214910471458	48	0.31	1.37332603253464e-14	End	ELAVL4
NEDD4L	2.24884820427084e-19	-1.97894676641675	48	311	1.4057550124897e-14	End	NEDD4L
TPM3.1	2.35701654185826e-19	1.67631388252123	551	395	1.4733710403156e-14	End	TPM3
TRIM2	2.92433065131963e-19	-1.96721884402108	33	289	1.8279990901399e-14	End	TRIM2
RBFOX2.1	4.19390166653779e-19	-0.965720470131506	268	0.55	2.62160793175278e-14	End	RBFOX2
TMEM123	4.36736645603761e-19	1.88505125115813	257	97	2.73004077166911e-14	End	TMEM123
FOXP1	4.5901861361027e-19	1.98980608309843	213	73	2.8693253536778e-14	End	FOXP1
KIF2A	5.41765962775199e-19	-1.77602102051515	0.11	372	3.38657903330777e-14	End	KIF2A
DNAJC1	8.27965957179101e-19	2.09622332774164	206	0.07	5.17561519832656e-14	End	DNAJC1
ARHGAP21.1	9.3146525372754e-19	-1.15860782609205	147	434	5.82258930105085e-14	End	ARHGAP21
NELL2.1	1.03333513112173e-18	-2.56520450530177	29	273	6.45937790464194e-14	End	NELL2
SCN3A	1.70288989901402e-18	-1.5302124745765	0.04	295	1.06447647587367e-13	End	SCN3A
BEX3	3.56582088716075e-18	-0.810516714471845	375	668	2.22899463656418e-13	End	BEX3
RPL14	4.04556707632869e-18	-0.716685857046379	0.46	0.74	2.52888397941306e-13	End	RPL14
FKBP1A	4.75455591061731e-18	2.04697295816464	335	159	2.97207289972688e-13	End	FKBP1A
RPS13	4.75565143857465e-18	-0.641756124885509	463	777	2.97275771425301e-13	End	RPS13
CBX1	4.99590080497067e-18	-0.973128218129788	228	497	3.12293759318717e-13	End	CBX1
HES6.1	5.92639582434648e-18	-2.77579791522333	48	289	3.70459002979899e-13	End	HES6
FEZ1.1	6.1112567203408e-18	-1.46209821098308	129	0.38	3.82014657588504e-13	End	FEZ1
ZNF428	6.91190969907838e-18	-1.27583189864057	154	418	4.3206347528939e-13	End	ZNF428
IP6K2	7.5108725437189e-18	-1.80940196910188	121	372	4.69504642707869e-13	End	IP6K2
HNRNPA0	8.07082369664173e-18	-0.98262014519516	232	498	5.04507189277075e-13	End	HNRNPA0
RPL11	9.02832643165356e-18	-0.620078171560663	562	0.83	5.64360685242664e-13	End	RPL11
TRAM1	9.12273859020141e-18	2.28359842317473	213	77	5.7026238927349e-13	End	TRAM1
CLMP.1	1.12717614749565e-17	-2.03031200800898	0.04	0.28	7.0459780979953e-13	End	CLMP
SEMA6A	1.27097464661085e-17	2.2148306181836	206	72	7.94486251596441e-13	End	SEMA6A
SKIL	1.62245260677202e-17	1.70576444598076	349	169	1.01419512449319e-12	End	SKIL
RPSA	1.70689020827969e-17	-0.870760442913881	298	575	1.06697706919563e-12	End	RPSA
FUBP1	1.73553578487342e-17	-1.00271396142479	195	448	1.08488341912437e-12	End	FUBP1
RPAIN	1.84074324108037e-17	-1.11547140245903	165	429	1.15064859999934e-12	End	RPAIN
MGEA5	2.2691897042351e-17	-1.10448513090845	0.25	499	1.41847048411736e-12	End	MGEA5
EIF4A2	2.6418584792705e-17	-0.971761161461989	268	521	1.65142573539199e-12	End	EIF4A2
CTNNB1	2.65523883949601e-17	2.00144517357479	309	144	1.65978979856896e-12	End	CTNNB1
RPLP0	2.70694187058001e-17	-0.636176810185354	401	678	1.69210936329956e-12	End	RPLP0
CXADR.1	2.99898154369981e-17	-3.22833275350746	26	0.25	1.87466336296675e-12	End	CXADR
SFPQ	3.00483331055012e-17	-0.604134178167074	412	683	1.87832130242488e-12	End	SFPQ
C16orf45	3.09763971039539e-17	-2.99373161585852	26	254	1.93633458296816e-12	End	C16orf45
ID2.1	3.38213860995912e-17	-1.64872886597654	62	302	2.11417484508545e-12	End	ID2
ARL4C	3.62474914648259e-17	-2.93262752225507	26	249	2.26583069146627e-12	End	ARL4C
ANP32A.1	3.73985398574769e-17	-0.93107329796531	232	496	2.33778272649088e-12	End	ANP32A
PEG10.1	4.1503377033035e-17	-2.55452794830697	59	291	2.59437609833502e-12	End	PEG10
JAK1	4.20616692365825e-17	1.90857837747512	265	0.11	2.62927494397877e-12	End	JAK1
RPL37A	4.22599870242776e-17	-0.547331169992779	551	833	2.64167178888759e-12	End	RPL37A
CLIC4	6.15530813546033e-17	1.99791140165027	301	136	3.84768311547625e-12	End	CLIC4
ELAVL2.1	6.33107417857826e-17	-2.79414949829182	22	244	3.95755446902927e-12	End	ELAVL2
RPS19	6.43977561733111e-17	-0.58733294440661	0.57	832	4.02550373839368e-12	End	RPS19
SERF2.1	6.64211663693974e-17	1.58457869863113	515	358	4.15198710975103e-12	End	SERF2
SRGAP1.1	7.00221614209831e-17	-1.15976692291845	173	426	4.37708531042565e-12	End	SRGAP1
PLXNA4.1	7.08711461417213e-17	-2.54995990992145	33	259	4.430155345319e-12	End	PLXNA4
CCDC88A.1	8.70372802146736e-17	-0.686657433570517	287	553	5.44070038621925e-12	End	CCDC88A
RPL34	8.81053901885635e-17	-0.59994575695462	651	889	5.5074679406871e-12	End	RPL34
ZNF292	8.84299118455888e-17	-1.19895270854818	199	443	5.52775378946776e-12	End	ZNF292
CDH11	1.08749601644905e-16	1.9815393163144	246	97	6.79793759882304e-12	End	CDH11
RPL9	1.13388019431414e-16	-0.611330661448716	426	713	7.08788509465769e-12	End	RPL9
KIF1A.1	1.21661894607462e-16	-1.85436844504295	33	0.26	7.60508503191246e-12	End	KIF1A
PTN.1	1.27031064166193e-16	-2.02791818987383	92	339	7.9407118210287e-12	End	PTN
GDI1	1.63992110043795e-16	-1.61940299036293	92	0.33	1.02511467988376e-11	End	GDI1
IER2	1.81369533901389e-16	1.59580878160341	316	145	1.13374095641758e-11	End	IER2
SYNE2.1	1.86422743592312e-16	-0.677816221108111	357	619	1.16532857019554e-11	End	SYNE2
GABPB1-AS1	1.99493892404431e-16	-1.89123328977744	96	328	1.2470363214201e-11	End	GABPB1-AS1
MEF2A	2.05258572344827e-16	1.91367204826617	316	149	1.28307133572751e-11	End	MEF2A
BCL7A.1	2.97421439597658e-16	-2.02020448104235	44	0.27	1.85918141892496e-11	End	BCL7A
NBEA.1	3.24384912948258e-16	-0.584349251981321	0.07	0.31	2.02773009083956e-11	End	NBEA
ARPP21.1	3.57864728120187e-16	-1.46800759612282	74	316	2.23701241547929e-11	End	ARPP21
KIF3A.1	3.77118091454509e-16	-1.59401099958496	99	334	2.35736518968213e-11	End	KIF3A
RPS11	4.76295576615078e-16	-0.597886597588357	533	781	2.97732364942085e-11	End	RPS11
APC	5.3788804826833e-16	-1.09418605448864	162	404	3.36233818972533e-11	End	APC
MSMO1.1	6.26360150824632e-16	-2.1265623117539	48	269	3.91537730280478e-11	End	MSMO1
KTN1	9.74326704712133e-16	1.59596921069143	496	356	6.09051623115554e-11	End	KTN1
SRRM4.1	1.07086597697922e-15	-2.23306024520894	55	274	6.69398322209711e-11	End	SRRM4
SFRP1.1	1.16555408924984e-15	-3.57412726785008	11	212	7.28587861190075e-11	End	SFRP1
HMGN1	1.18005289823305e-15	-0.865259729404197	268	521	7.3765106668548e-11	End	HMGN1
TIA1	1.27876563854144e-15	-1.12711244603645	195	432	7.99356400652253e-11	End	TIA1
PTMS	1.27969510486082e-15	-0.912465326245268	327	576	7.99937410048499e-11	End	PTMS
ANKRD36C.1	1.28861008374779e-15	-0.864039253762819	191	447	8.05510163350745e-11	End	ANKRD36C
PTOV1	1.34839420410974e-15	-1.24557797918035	103	335	8.42881216988995e-11	End	PTOV1
MARCKS.1	1.40033867550565e-15	-0.502943726735926	463	0.74	8.75351706058579e-11	End	MARCKS
SQLE.1	1.55336713922452e-15	-1.75550520341272	92	318	9.71009798729249e-11	End	SQLE
YWHAZ.1	1.73005401126452e-15	-0.601812401723978	371	624	1.08145676244145e-10	End	YWHAZ
APEX1	2.14411794244963e-15	-1.16241739191686	0.11	341	1.34028812582527e-10	End	APEX1
AFF3.1	2.15327008067802e-15	-3.21439663439936	29	235	1.34600912743183e-10	End	AFF3
RPL32	2.3873481181161e-15	-0.497958549561561	548	817	1.49233130863438e-10	End	RPL32
EPHA3.1	2.67993722167492e-15	-2.20491856532444	37	0.25	1.67522875726899e-10	End	EPHA3
GPM6B.1	3.04950990269427e-15	-2.5759652545658	37	245	1.90624864017419e-10	End	GPM6B
SEPT3.1	3.27590800919332e-15	-1.94633395567672	33	244	2.04777009654674e-10	End	SEPT3
ZFAS1	3.45740435316455e-15	-1.10599094681126	184	414	2.16122346116316e-10	End	ZFAS1
CHD3.1	3.68817588428036e-15	-0.631014528358266	331	585	2.30547874526366e-10	End	CHD3
RPS3A	3.69392880271478e-15	-0.494869838426333	0.46	738	2.30907489457701e-10	End	RPS3A
TAGLN3	5.09273872059399e-15	-2.27926947521095	37	246	3.1834709742433e-10	End	TAGLN3
KIF1B	5.11925754268979e-15	-0.879527327115942	228	464	3.20004788993539e-10	End	KIF1B
ZEB2.1	5.42767112074127e-15	-0.790246924523432	92	329	3.39283721757537e-10	End	ZEB2
QKI	6.41526199133625e-15	1.53503371126841	301	142	4.01018027078429e-10	End	QKI
LRRC7.1	7.97156407770236e-15	-1.20839193315361	74	296	4.98302470497174e-10	End	LRRC7
RBFOX1.1	8.17814451556385e-15	-1.98127451890317	48	0.26	5.11215813667896e-10	End	RBFOX1
KIF5B	8.79291156257593e-15	1.57203900144872	526	405	5.49644901776621e-10	End	KIF5B
ARL6IP1	9.41119364647789e-15	-1.1954279230451	173	411	5.88293714841333e-10	End	ARL6IP1
FRMD4A	9.4654373766834e-15	-2.98279446653462	29	0.23	5.9168449041648e-10	End	FRMD4A
ANKRD12	1.02410954272619e-14	-0.958155720365049	301	537	6.40170875158143e-10	End	ANKRD12
SNHG6	1.07248773468469e-14	-1.32648971198559	129	355	6.70412082951401e-10	End	SNHG6
CCNI	1.14285451494536e-14	-0.573176555318507	371	618	7.14398357292346e-10	End	CCNI
RPS2	1.20273038555442e-14	-0.428303716485414	507	776	7.51826764010071e-10	End	RPS2
SNX3	1.24763502310009e-14	1.79682186565455	338	177	7.79896652939864e-10	End	SNX3
EIF1B.1	1.40580962265086e-14	-1.58531439276941	99	321	8.78771595119052e-10	End	EIF1B
PAK5.1	1.42898784118862e-14	-2.60035910140542	22	216	8.93260299527006e-10	End	PAK5
RUFY3	1.55279403239307e-14	-0.907752041082874	132	0.35	9.70651549648907e-10	End	RUFY3
EPHA5	2.25134796194237e-14	-1.47151731708572	51	262	1.40731761101017e-09	End	EPHA5
SKP1	2.60369295344029e-14	-0.734190718360703	265	519	1.62756846519552e-09	End	SKP1
CBX3	2.79594650349237e-14	-0.578019336361057	338	593	1.74774615933308e-09	End	CBX3
PKIA.1	2.80428750139459e-14	-1.0018016168925	92	317	1.75296011712176e-09	End	PKIA
RUFY2	3.01762629918982e-14	-1.0751395199651	132	363	1.88631819962356e-09	End	RUFY2
RUNX1T1.1	3.63216261299196e-14	-1.29498485124311	0.07	289	2.27046484938128e-09	End	RUNX1T1
RPS15	3.94003884506088e-14	-0.537474664959298	393	654	2.46291828204756e-09	End	RPS15
SMARCC2	4.11374704018077e-14	-0.983780541832015	158	386	2.571503274817e-09	End	SMARCC2
PBX1	4.47072476699311e-14	-0.804693942045812	118	338	2.79465005184739e-09	End	PBX1
RHOBTB3	4.55782143111504e-14	-2.28948425456933	33	227	2.84909417659001e-09	End	RHOBTB3
VAMP2	5.03217501005582e-14	-1.58489721134859	66	0.27	3.14561259878589e-09	End	VAMP2
SCRN1.1	5.08075612824979e-14	-1.62449379086009	26	216	3.17598065576895e-09	End	SCRN1
PCSK1N.1	5.60288344632501e-14	-3.04944797853727	29	0.22	3.50236244229776e-09	End	PCSK1N
SOX5	5.96703549692984e-14	-0.759635438671423	125	361	3.72999388913084e-09	End	SOX5
PPP2R2B.1	6.40174052245674e-14	-1.39800886250708	37	236	4.00172800058771e-09	End	PPP2R2B
RPL21	6.8585459710805e-14	-0.400293691187982	551	829	4.28727708652242e-09	End	RPL21
SBK1.1	7.27544688575497e-14	-2.2631399870214	18	204	4.54788184828543e-09	End	SBK1
SEMA3C.1	7.3716443759902e-14	-1.86452213300622	37	236	4.60801489943148e-09	End	SEMA3C
COMMD6	1.1382890557973e-13	-1.10870265682544	143	353	7.11544488778894e-09	End	COMMD6
RPL9P9	1.30833976536513e-13	-0.829902778831662	221	0.44	8.17843187329745e-09	End	RPL9P9
GNAO1.1	1.45996493450141e-13	-1.44167619884578	29	218	9.12624080556832e-09	End	GNAO1
SYT4.1	1.72543770050626e-13	-1.10581410694823	51	254	1.07857110658646e-08	End	SYT4
PICALM	1.73225707035758e-13	1.82885091274925	206	84	1.08283389468052e-08	End	PICALM
ITSN1	1.7609316955172e-13	-0.88474885731592	162	377	1.1007584028678e-08	End	ITSN1
CLASP2	1.85479687711555e-13	-1.04973890930657	85	0.29	1.15943352788493e-08	End	CLASP2
CDK5R1.1	2.07060360321955e-13	-1.29601756094687	66	0.27	1.29433431237254e-08	End	CDK5R1
NDUFC2.1	2.17785063005326e-13	-1.35451510105624	173	376	1.36137442884629e-08	End	NDUFC2
DTD1	2.19770095698381e-13	-1.46920334596573	81	278	1.37378286821058e-08	End	DTD1
KLHL23.1	2.24796365538921e-13	-2.30359411721682	66	263	1.40520208098379e-08	End	KLHL23
ATXN7L3B	2.66402679380057e-13	-1.19153284784444	132	348	1.66528314880474e-08	End	ATXN7L3B
SCG5.1	2.6907618950314e-13	-2.83081332017332	0.04	226	1.68199526058413e-08	End	SCG5
CAMK4.1	3.04833976790318e-13	-2.13003256331649	29	214	1.90551718891628e-08	End	CAMK4
KAT6B.1	3.13015462225519e-13	-0.789343970790116	125	332	1.95665965437172e-08	End	KAT6B
PLEKHA1	3.1680601950757e-13	1.72424452459695	232	101	1.98035442794182e-08	End	PLEKHA1
GSTA4.1	3.42172568423232e-13	-2.69573484508469	26	207	2.13892072521362e-08	End	GSTA4
PEA15.1	4.39638670464959e-13	1.20564696779078	353	189	2.74818132907646e-08	End	PEA15
SOS1.1	4.46752958848457e-13	1.94611132793985	316	169	2.79265274576171e-08	End	1
HNRNPD	4.50998385873436e-13	-0.404008053668878	368	614	2.81919091009485e-08	End	HNRNPD
FAM13A.1	4.51367782896264e-13	-1.64677960281782	51	241	2.82150001088455e-08	End	FAM13A
SCAF11.1	4.56089489695759e-13	1.62477779106993	349	194	2.85101540008819e-08	End	SCAF11
ENSG00000260664	4.58173910616913e-13	-1.79487325084304	26	209	2.86404511526633e-08	End	ENSG00000260664
PSIP1.1	4.66977145848509e-13	-0.851623319437818	283	492	2.91907413869903e-08	End	PSIP1
CHL1.1	5.02570870811764e-13	-1.21724734969489	129	335	3.14157051344434e-08	End	CHL1
H1FX	5.31131595628495e-13	-1.51970396127045	118	318	3.32010360427373e-08	End	H1FX
ZNF462.1	7.6166863691407e-13	-0.632211337504983	77	0.28	4.76119064934985e-08	End	ZNF462
SET	7.89234975219198e-13	-0.60705744790559	305	541	4.93350783009521e-08	End	SET
TPM4.1	8.56675364273027e-13	1.48020632757197	456	325	5.35507770207069e-08	End	TPM4
WHSC1L1	1.35858280883345e-12	-0.619991449804813	232	451	8.49250113801792e-08	End	WHSC1L1
SLC39A6	1.36309953185485e-12	-1.37671705737603	44	229	8.52073517362467e-08	End	SLC39A6
ENAH	1.4649082695244e-12	-1.23736445304969	121	327	9.157141592797e-08	End	ENAH
GCC2	1.58585123102303e-12	1.55703167905301	287	143	9.91315604512493e-08	End	GCC2
EIF3F	1.68675577669266e-12	-1.56404528303222	103	293	1.05439103601058e-07	End	EIF3F
MT-CO3	1.72417356142739e-12	-0.512648460279638	588	856	1.07778089324826e-07	End	MT-CO3
FDFT1.1	1.77154986434258e-12	-1.11934930480871	88	291	1.10739582020055e-07	End	FDFT1
CDC37	1.79403191721336e-12	1.89194921528002	0.29	149	1.12144935145007e-07	End	CDC37
JAKMIP2	1.80174195420595e-12	-0.420700826681362	51	242	1.12626889557414e-07	End	JAKMIP2
ZNF704.1	1.80525402890014e-12	-2.06891279057034	96	282	1.12846429346548e-07	End	ZNF704
NCAN	2.12811240085623e-12	-1.35300653758187	48	236	1.33028306177523e-07	End	NCAN
HNRNPK	2.2955588082172e-12	-0.492664136472387	338	564	1.43495381101657e-07	End	HNRNPK
KIAA1586	2.3670466619272e-12	-2.21031540504941	59	0.24	1.47964086837069e-07	End	KIAA1586
ACTG1	2.37619348955629e-12	-0.462107485892388	592	815	1.48535855032164e-07	End	ACTG1
WDR47.1	2.64936353185583e-12	-2.10347727763719	44	0.22	1.65611714376308e-07	End	WDR47
RACK1	2.87506295166219e-12	-0.502408063018496	415	647	1.79720185108403e-07	End	RACK1
GNAI1.1	2.94442445854282e-12	-1.76945114092503	37	213	1.84055972903511e-07	End	GNAI1
PFN2.1	3.05510088139391e-12	-1.81873516527702	51	0.23	1.90974356095933e-07	End	PFN2
RPS17	3.0567716179854e-12	-0.421731839149277	419	0.67	1.91078793840267e-07	End	RPS17
AKAP9.1	3.58150869835355e-12	-0.790945057943657	371	0.58	2.2388010873408e-07	End	AKAP9
PCLO.1	3.72468938734646e-12	-1.63931764616604	48	231	2.32830333603027e-07	End	PCLO
BHLHE22.1	3.80317947227093e-12	-1.31789022646561	0.04	218	2.37736748811656e-07	End	BHLHE22
CALM3	4.0480188720495e-12	-1.45497003325596	107	296	2.53041659691814e-07	End	CALM3
SPIN1.1	5.02859111198343e-12	-1.67179230958638	85	268	3.14337230410084e-07	End	SPIN1
RPS27	5.28719690420568e-12	-0.359205528776973	562	0.81	3.30502678481897e-07	End	RPS27
RPL35	6.32342420794207e-12	-0.45661662452797	375	609	3.95277247238459e-07	End	RPL35
MYO6	6.92334933882021e-12	1.65748351738408	294	156	4.32778567169651e-07	End	MYO6
APLP1.1	7.09423287007670e-12	-2.04974019239727	33	201	4.43460496708495e-07	End	APLP1
ACAT2.1	7.58638583456347e-12	-2.9811261354064	37	203	4.74224978518563e-07	End	ACAT2
KMT2E	7.85887477961784e-12	-0.745168566705743	316	521	4.91258262473911e-07	End	KMT2E
MDK.1	8.45152141874253e-12	-1.46725016843771	74	259	5.28304603885596e-07	End	MDK
TOMM20	9.97980906753364e-12	-1.01844883653788	165	365	6.23837864811528e-07	End	TOMM20
IDI1.1	1.06618284118085e-11	-1.44948811775499	77	251	6.66470894022151e-07	End	IDI1
HMGB3.1	1.15640702589505e-11	-1.53177972331532	77	0.26	7.22870031886997e-07	End	HMGB3
NDUFS5	1.15767255807943e-11	-0.75515570022892	239	451	7.23661116055451e-07	End	NDUFS5
RAD50.1	1.24587464101252e-11	-1.13493818252039	103	287	7.78796238096925e-07	End	RAD50
RNF19A	1.48804339780607e-11	1.80422119125916	287	149	9.30175927968576e-07	End	RNF19A
KMT2A	1.66695221182723e-11	-0.64963373494647	235	445	1.0420118276132e-06	End	KMT2A
HIST1H4C.1	1.93525594104898e-11	-1.20668807015474	338	551	1.20972848874972e-06	End	HIST1H4C
YWHAG.1	1.94926570205236e-11	-0.874285275036449	184	386	1.21848599035293e-06	End	YWHAG
PTBP2	1.98226033447391e-11	-1.59563274535458	55	227	1.23911093507964e-06	End	PTBP2
RPL15	2.54923030832619e-11	-0.402080134286538	493	741	1.5935238657347e-06	End	RPL15
HSPA8	2.57503241229622e-11	-0.69621486691294	287	495	1.60965276092636e-06	End	HSPA8
CCT2.1	2.72499792086529e-11	-0.990789072000392	132	319	1.70339620033289e-06	End	CCT2
RPL7	2.79003440752586e-11	-0.381902949849119	496	742	1.74405050814441e-06	End	RPL7
PRDX2.1	3.0760622448319e-11	-0.83030134795797	158	355	1.92284650924442e-06	End	PRDX2
CHCHD2.1	3.13521456263828e-11	-0.978907927188794	217	417	1.95982262310519e-06	End	CHCHD2
THRA.1	3.39127390547343e-11	-1.55682769621665	62	232	2.11988531831144e-06	End	THRA
NUCKS1	3.68003757627573e-11	-0.339635515130836	353	0.58	2.30039148892996e-06	End	NUCKS1
CBX5	3.68879078946197e-11	-0.786703757205271	0.18	378	2.30586312249268e-06	End	CBX5
TMSB4X.1	3.8607704892606e-11	0.414217233719768	923	956	2.4133676328368e-06	End	TMSB4X
CYCS.1	4.05835440947092e-11	-1.14257805718506	147	335	2.53687734136027e-06	End	CYCS
PAFAH1B1	4.09793844994347e-11	-0.651784374354348	235	431	2.56162132505966e-06	End	PAFAH1B1
DYNC1I2.1	4.41547827897249e-11	-0.334269385567674	0.32	543	2.7601154721857e-06	End	DYNC1I2
TRA2B	4.4620934742786e-11	-0.761466538218032	162	349	2.78925463077155e-06	End	TRA2B
TUBA1B	4.8962515448428e-11	-0.995400323457576	279	0.47	3.06064684068124e-06	End	TUBA1B
NREP	5.0761600717893e-11	-0.582921378594787	0.5	709	3.17310766087549e-06	End	NREP
MT-RNR1	5.24465719754734e-11	1.49216440919787	474	369	3.27843521418684e-06	End	MT-RNR1
EPM2AIP1.1	5.80664192187685e-11	-1.66916783573723	59	227	3.62973186536522e-06	End	EPM2AIP1
RPL14P1	5.96714174157054e-11	-1.92322930756106	48	208	3.73006030265574e-06	End	RPL14P1
ENSG00000233762	6.29382768362998e-11	-1.54115605793757	96	0.27	3.9342716850371e-06	End	ENSG00000233762
RPL37	7.21950629963251e-11	-0.250892841103202	485	0.74	4.51291338790028e-06	End	RPL37
RPL30	7.64364463866388e-11	-0.381062884490829	434	665	4.77804226362879e-06	End	RPL30
MT-ND4L.1	7.87959274613378e-11	-1.33836617106209	158	333	4.92553342560822e-06	End	MT-ND4L
LRRC75A-AS1	8.75054052204434e-11	-0.450726589439715	272	0.49	5.46996288032992e-06	End	LRRC75A-AS1
EMC4	8.92517971190878e-11	-1.52151452734069	99	0.27	5.57912983791418e-06	End	EMC4
NAP1L4	8.9567531260381e-11	-0.762005264610845	151	339	5.59886637908642e-06	End	NAP1L4
FADS2.1	8.96452748833833e-11	-1.52238473495434	48	206	5.60372613296029e-06	End	FADS2
DYNC1H1.1	9.04570943143703e-11	-0.975101458379425	0.18	364	5.65447296559129e-06	End	DYNC1H1
TBCB.1	9.28516333758497e-11	-0.71964055122887	176	373	5.80415560232437e-06	End	TBCB
MT-ND1.1	9.31395419364077e-11	-0.491607101501031	0.32	524	5.82215276644485e-06	End	MT-ND1
EIF3H	1.09351788204672e-10	-1.19428584849427	162	343	6.83558028067403e-06	End	EIF3H
RAD21.1	1.10926340923588e-10	-0.70099203723374	261	0.46	6.93400557113351e-06	End	RAD21
CAMLG	1.11283001417254e-10	-1.41175521971587	121	296	6.95630041859256e-06	End	CAMLG
FZD3	1.24281214565897e-10	-1.23016025020954	81	248	7.7688187225142e-06	End	FZD3
NACA	1.43508138048648e-10	-0.364281781337047	0.36	601	8.97069370942098e-06	End	NACA
ANKRD36	1.71200267782672e-10	-0.959766849400998	125	308	1.07017287390948e-05	End	ANKRD36
ERH	1.86121249790808e-10	-0.813870647976361	154	338	1.16344393244234e-05	End	ERH
EIF5	1.97588667930843e-10	-0.799158965936992	224	413	1.2351267632357e-05	End	EIF5
RTF1	2.02635429249937e-10	-0.690481491932493	287	0.48	1.26667406824135e-05	End	RTF1
3	2.18842265287538e-10	-0.957882843226103	0.11	288	1.3679830003124e-05	End	3
RPL13A	2.29960576171375e-10	-0.35384508321015	621	858	1.43748356164726e-05	End	RPL13A
7	2.46989393615338e-10	-1.44398252982271	99	0.27	1.54393069948948e-05	End	7
RPS25	2.65041569965048e-10	-0.417883727773854	478	716	1.65677485385152e-05	End	RPS25
FADS1.1	2.65078266869883e-10	-1.42577340536723	66	228	1.65700424620364e-05	End	FADS1
CADM2	2.94833174668147e-10	-1.04472131173244	44	201	1.84300217485058e-05	End	CADM2
PHIP.1	3.10900197293085e-10	-0.802586792165578	184	376	1.94343713327907e-05	End	PHIP
AKIRIN2	3.21155901260929e-10	-1.28356442623243	59	216	2.00754553878206e-05	End	AKIRIN2
GNG2	3.29112211527448e-10	-1.03340795469804	77	242	2.05728043425808e-05	End	GNG2
RPS24	3.39552839816942e-10	-0.385987465344321	526	779	2.12254480169571e-05	End	RPS24
RPL36A	3.48367255230022e-10	-0.433976140809079	357	565	2.17764371244287e-05	End	RPL36A
HP1BP3	4.034023380349e-10	-0.350807984801716	397	622	2.52166801505616e-05	End	HP1BP3
NTM	5.55438024964308e-10	-0.735051799117079	107	278	3.47204309405189e-05	End	NTM
MYL6B	5.9390536062373e-10	-1.47960519284986	0.07	225	3.71250240925893e-05	End	MYL6B
ADAM10	6.13485017469401e-10	1.46316222356251	217	104	3.83489484420123e-05	End	ADAM10
MEX3A	6.22872091414666e-10	-0.867663258515174	88	256	3.89357344343308e-05	End	MEX3A
RPL7A	6.67494816934334e-10	-0.289275141949852	441	657	4.17251010065652e-05	End	RPL7A
MARCH6	6.9503490120194e-10	-1.48305205331872	0.11	273	4.34466316741333e-05	End	MARCH6
RPS4X	7.01577935696964e-10	-0.429303620164538	515	751	4.38556367604172e-05	End	RPS4X
PPP2R5E.1	7.20189463265219e-10	-0.743679082667603	136	313	4.50190433487088e-05	End	PPP2R5E
ARGLU1	7.32102041022291e-10	-0.354296623938662	456	684	4.57636985843034e-05	End	ARGLU1
CIRBP.1	7.53043621729992e-10	-0.748118254656548	239	425	4.70727567943418e-05	End	CIRBP
ANKRD36B	7.79264087231317e-10	-1.29754438842488	51	206	4.87117980928296e-05	End	ANKRD36B
U2SURP	8.39411814734295e-10	-0.758317900446223	246	429	5.24716325390408e-05	End	U2SURP
TAF7	8.75613477539226e-10	-0.935379575668009	173	348	5.4734598480977e-05	End	TAF7
SYT11.1	8.99116999008369e-10	-0.984118977398419	121	284	5.62038036080131e-05	End	SYT11
PFN1.1	9.03175973754028e-10	1.59751975644365	375	241	5.64575301193643e-05	End	PFN1
HTATSF1	1.06230840520682e-09	-0.824121145981602	199	376	6.64048984094786e-05	End	HTATSF1
SETBP1.1	1.08420505141876e-09	-0.643533743959472	77	237	6.7773657764187e-05	End	SETBP1
CCDC14	1.34055285172405e-09	-1.02083112036268	0.11	275	8.37979587612702e-05	End	CCDC14
ZNF91	1.37287194585042e-09	-0.913012365267663	114	278	8.58182253351098e-05	End	ZNF91
SRSF3	1.37956672929113e-09	-0.468295681884976	261	465	8.62367162479888e-05	End	SRSF3
TSIX	1.39587607528055e-09	-2.11549805643968	66	214	8.72562134657871e-05	End	TSIX
ATP5O	1.41642246929269e-09	-0.876215301565138	165	338	8.85405685554862e-05	End	ATP5O
CTTNBP2.1	1.46914881881706e-09	-1.05353224329388	0.11	278	9.18364926642543e-05	End	CTTNBP2
COX20	1.55143628591945e-09	-0.927717605199138	96	256	9.69802822328247e-05	End	COX20
RBPJ.1	1.59001498242234e-09	-0.970125914198614	132	291	9.93918365512205e-05	End	RBPJ
OCIAD2.1	1.64515391341128e-09	-0.904814318452332	136	0.3	0.000102838571127339	End	OCIAD2
REEP1.1	2.23752253463766e-09	-1.24860913205786	66	216	0.0001398675336402	End	REEP1
RAB2A	2.24892274499004e-09	-0.92709056350835	0.18	347	0.000140580160789327	End	RAB2A
MYL6.1	2.38180295274137e-09	1.06243484260249	566	515	0.000148886502575863	End	MYL6
TCERG1	2.42534326769396e-09	-0.598316035015358	173	343	0.000151608207663549	End	TCERG1
GRB2.1	2.49168311965752e-09	-0.900322829016364	202	372	0.000155755111809792	End	GRB2
DHX36	2.6309280098023e-09	-1.08268437532093	199	362	0.000164459309892742	End	DHX36
LINC01578	2.77777457896945e-09	-0.910063718495519	118	283	0.00017363868893138	End	LINC01578
STRBP.1	3.05143873389402e-09	-0.659709192010675	158	319	0.000190745435255715	End	STRBP
MEG3.1	3.15150964802719e-09	-1.7522630830299	77	224	0.000197000868098179	End	MEG3
TLE1	3.20963334959518e-09	1.37626952509689	228	114	0.000200634180683195	End	TLE1
CTNND1	3.23303950262389e-09	1.4100060416753	246	129	0.000202097299309019	End	CTNND1
AASDHPPT.1	3.38054110187643e-09	-0.688293230201508	129	295	0.000211317624278296	End	AASDHPPT
SUMO1	3.42480780449018e-09	-1.31798388602359	96	254	0.000214084735858681	End	SUMO1
SPAST	3.97088972861798e-09	-1.99609131431884	62	203	0.00024822031693591	End	SPAST
HSPA1A	4.02181855091781e-09	1.62979769959404	239	127	0.000251403877617872	End	HSPA1A
IFNAR1	4.25649040105604e-09	1.80959428644192	257	143	0.000266073214970013	End	IFNAR1
PHPT1	4.28572630185884e-09	-1.25560398000079	77	227	0.000267900751129196	End	PHPT1
PLXNA2.1	4.32693875605058e-09	-0.394282596367702	121	285	0.000270476941640722	End	PLXNA2
PSMB7	4.69912877334569e-09	-1.03765050941802	129	0.29	0.000293742539621839	End	PSMB7
ARHGEF12	5.01392636848258e-09	1.47615075718198	268	0.15	0.000313420537293846	End	ARHGEF12
COX6A1	5.30342920828202e-09	-0.691414351185641	257	429	0.000331517359809709	End	COX6A1
SMARCAD1	5.4940203591023e-09	-1.49832698731005	92	243	0.000343431212647485	End	SMARCAD1
ENSG00000283041	5.95858826659503e-09	-0.781461336948758	0.07	218	0.000372471352544855	End	ENSG00000283041
MTATP6P1	5.97041747751124e-09	-0.845419579878793	188	359	0.000373210796519228	End	MTATP6P1
HINT1	6.02604137590598e-09	-0.54923954629549	268	448	0.000376687846407883	End	HINT1
EEF2	6.07801226112245e-09	-0.345768432311379	298	484	0.000379936546442764	End	EEF2
EZH2.1	6.51470154484192e-09	-0.267266146853246	107	269	0.000407233993568068	End	EZH2
DAAM1	6.68226400028798e-09	-0.989380434736559	195	352	0.000417708322658002	End	DAAM1
COX7A2	7.85982993077876e-09	-0.521752824501087	268	453	0.000491317968972981	End	COX7A2
RBM17	8.92367819075488e-09	1.55375084520866	368	254	0.000557819123704088	End	RBM17
TMEM57.1	8.93764772835146e-09	-0.890284485258544	103	255	0.00055869235949925	End	TMEM57
NDUFA5	8.99959760375892e-09	-1.06907874968292	125	274	0.00056256484621097	End	NDUFA5
ENSG00000146677	9.18250441201156e-09	-1.4667386768522	92	239	0.000573998350794842	End	ENSG00000146677
MT-CYB	9.41502256717155e-09	-0.324305064428814	485	744	0.000588533060673894	End	MT-CYB
DNAJC10	9.92652260574333e-09	1.45118019390202	224	114	0.000620506928085016	End	DNAJC10
PTGES3	1.03448957992563e-08	-1.29745321378252	143	298	0.000646659436411513	End	PTGES3
PRMT2	1.06018410146004e-08	-0.663920361237852	243	416	0.000662721081822668	End	PRMT2
HNRNPH1	1.07521986053659e-08	-0.321925367323165	316	508	0.000672119934821424	End	HNRNPH1
ZMYND8.1	1.09541303310484e-08	-0.906086630877339	143	299	0.000684742686993837	End	ZMYND8
SKA2	1.18362746520459e-08	-1.12666725027356	92	238	0.000739885528499388	End	SKA2
PPIA	1.19482202552152e-08	-0.380107931125332	338	543	0.000746883248153505	End	PPIA
SRSF5.1	1.23528675149782e-08	-0.738401315727751	232	403	0.000772177748361286	End	SRSF5
HLTF	1.35121637958605e-08	-0.826917793022955	92	245	0.000844645358879241	End	HLTF
USP11	1.38213118081902e-08	-0.655364952934624	103	253	0.000863970201129967	End	USP11
C6orf48	1.42905323422847e-08	-1.30210263351851	96	243	0.000893301176716218	End	C6orf48
CTNNA1	1.55258556330764e-08	1.60839932123699	272	153	0.000970521235623604	End	CTNNA1
KMT5B	1.77246565524242e-08	-0.690276722132309	221	378	0.00110796828109204	End	KMT5B
SOBP.1	1.82475915723502e-08	-1.11290034276378	66	208	0.00114065694918761	End	SOBP
USP10	1.84964165451586e-08	-1.13805660821527	99	244	0.00115621099823786	End	USP10
CEP95	1.91516322255882e-08	-0.992611405499846	103	252	0.00119716853042152	End	CEP95
SRP9	1.91952356995031e-08	-0.580486044446237	199	372	0.00119989418357594	End	SRP9
HMGB1.1	2.00470560286819e-08	-0.365788049706319	529	746	0.0012531414723529	End	HMGB1
MORF4L2	2.00470978833417e-08	-0.580464180415821	217	387	0.00125314408868769	End	MORF4L2
DCTN3	2.00916512689142e-08	-1.04208997394658	74	216	0.00125592912081983	End	DCTN3
GOLGA8A.1	2.14540993591865e-08	-1.43620715806578	66	201	0.00134109575094275	End	GOLGA8A
HSP90AA1.1	2.2436586019628e-08	-0.272916135419068	603	821	0.00140251099208695	End	HSP90AA1
SMS.1	2.3684884134841e-08	-1.33688051792432	99	0.24	0.00148054210726891	End	SMS
PPP1CB	2.39315210648985e-08	-0.805081917650004	96	239	0.00149595938176681	End	PPP1CB
DBN1	2.48613923976664e-08	-0.993969509297181	96	242	0.00155408563877813	End	DBN1
RBM3	2.56265444535801e-08	-0.498143324521561	224	382	0.00160191529379329	End	RBM3
WHSC1	2.56930777141672e-08	-1.25922071143629	66	202	0.00160607428791259	End	WHSC1
SUPT16H	2.76664732099636e-08	-0.518579315170899	191	351	0.00172943124035483	End	SUPT16H
SNRPE	2.77923627249746e-08	-0.591741177799119	143	299	0.00173730059393816	End	SNRPE
DHX9	3.36829942292798e-08	-0.411438857756731	188	344	0.00210552396927228	End	DHX9
VDAC2	3.37312488501231e-08	-0.908698612614667	92	234	0.00210854036562119	End	VDAC2
NCBP2	3.45149493772514e-08	-0.898467228583442	99	243	0.00215752948557199	End	NCBP2
RPL13P12.1	3.63187164184663e-08	-0.472364732288032	235	405	0.00227028296331833	End	RPL13P12
ATP5B	3.64244087633232e-08	-0.603329959498856	0.18	332	0.00227688979179533	End	ATP5B
ZMAT2.1	4.21327834249034e-08	-0.722294758772872	107	248	0.00263372029189071	End	ZMAT2
RPL22	4.95012637930483e-08	-0.272208906495688	0.39	569	0.00309432399970345	End	RPL22
LDHB	5.0710838161097e-08	-0.452897268190691	0.25	416	0.00316993449345018	End	LDHB
ZC3H14	5.13071317471471e-08	-1.13335194664459	77	211	0.00320720880551416	End	ZC3H14
FUS.1	5.19377039489129e-08	-0.268023979293724	364	547	0.00324662587384655	End	FUS
DYNLRB1	5.45087190113614e-08	-0.933865778674037	162	312	0.0034073400254002	End	DYNLRB1
MCUR1.1	5.47870410914777e-08	-1.07113552193875	0.07	202	0.00342473793862827	End	MCUR1
RPS28	5.94297343617642e-08	0.947660932901428	603	649	0.00371495269495388	End	RPS28
CDK5RAP2	6.11427691787176e-08	-1.46283291319705	0.07	201	0.00382203450136164	End	CDK5RAP2
ZCCHC11	6.22112197717282e-08	-0.676159787298609	272	427	0.00388882334793073	End	ZCCHC11
RSRP1	7.45756174502517e-08	1.21568274898248	232	124	0.00466172184681523	End	RSRP1
RPL34P27	7.64028380456257e-08	-0.948968140114943	125	267	0.00477594140623206	End	RPL34P27
SMARCA4	7.9130247109085e-08	-0.545511329333954	184	337	0.0049464317467889	End	SMARCA4
BRD3	8.38029634188511e-08	-0.833405389152805	143	287	0.00523852324331238	End	BRD3
YTHDF2	9.33082639097267e-08	-1.39513599136692	77	204	0.00583269957699701	End	YTHDF2
NDFIP1	9.36469199249074e-08	-1.37597951785355	0.11	242	0.00585386896450596	End	NDFIP1
RSL1D1	1.057073347752e-07	-0.377988604678507	235	0.39	0.00660776549679775	End	RSL1D1
BNIP3L	1.31315190845657e-07	-0.563408374690632	0.14	282	0.00820851257976201	End	BNIP3L
VDAC3.1	1.35460451143226e-07	-0.919644988321118	81	215	0.00846763280096307	End	VDAC3
EEF1A1	1.5331851770659e-07	-0.374368257809317	614	833	0.00958394054183891	End	EEF1A1
SERINC1	1.59099510900451e-07	-0.85515639457338	202	348	0.0099453104263872	End	SERINC1
ERBIN	1.6184694873703e-07	1.47216351235803	206	108	0.0101170527655518	End	ERBIN
RSF1	1.68087065988808e-07	-0.47387938470133	301	462	0.0105071224949604	End	RSF1
CSRNP3.1	1.69281183820909e-07	-0.828803561209558	77	208	0.010581766800645	End	CSRNP3
RPL6	1.8201700903e-07	-0.273727570389374	555	0.79	0.0113778832344653	End	RPL6
UBE2V2	1.91545145507284e-07	-0.683668999114831	132	272	0.0119734870456603	End	UBE2V2
OIP5-AS1	2.02805097071017e-07	-0.581625103932992	169	314	0.0126773466179093	End	OIP5-AS1
TCP1	2.07866934346275e-07	-0.570988260768516	0.14	285	0.0129937620659856	End	TCP1
SYNCRIP	2.15072409764604e-07	-0.488789163796687	261	418	0.0134441763343854	End	SYNCRIP
EIF4B	2.19485045016739e-07	-0.728801204807962	195	341	0.0137200101639964	End	EIF4B
ZBED5	2.37982035369816e-07	-0.576653859380487	103	244	0.0148762570309672	End	ZBED5
PCBP1	2.48503114859779e-07	-0.502918343037851	169	314	0.0155339297098848	End	PCBP1
ENSG00000244398	2.50325166784807e-07	-0.394870419061275	125	267	0.0156478261757183	End	ENSG00000244398
SSRP1	2.57223703451984e-07	-1.09587635826604	162	299	0.0160790537027835	End	SSRP1
PFDN4.1	2.6482088793457e-07	-1.18619269274991	143	279	0.01655395370479	End	PFDN4
TXN.1	2.72751064879996e-07	-0.38043646689635	199	355	0.0170496690656486	End	TXN
PFDN2.1	2.80025564743155e-07	-1.26937416838491	132	0.26	0.0175043980520946	End	PFDN2
RND3.1	2.82456616761433e-07	-1.53926108949773	85	204	0.0176563631137572	End	RND3
ENSG00000232346	2.89411980887005e-07	-0.819033868583642	81	213	0.0180911429252467	End	ENSG00000232346
LMO4.1	2.92578738713208e-07	-1.04266308714618	118	251	0.0182890969569626	End	LMO4
SRSF7	2.96200964740785e-07	-1.06648741737576	0.14	269	0.0185155223059465	End	SRSF7
MRPS21	3.10355399536332e-07	-0.547545920664985	132	275	0.0194003160250161	End	MRPS21
GPX1	3.2746259236843e-07	1.67575812315177	0.25	149	0.0204696866489506	End	GPX1
EPC1	3.3363769055433e-07	-0.520460220788462	184	0.33	0.0208556920365512	End	EPC1
RPL7L1	3.41147287877546e-07	-0.539625090258076	154	289	0.0213251169652254	End	RPL7L1
RPS13P2	3.55999516788923e-07	-1.05191247176983	132	269	0.0222535297944756	End	RPS13P2
SRRT	4.15669125939707e-07	-0.497019823070612	85	211	0.0259834770624911	End	SRRT
ATP5A1	4.27075740765483e-07	-0.484297722196038	184	335	0.0266965045552503	End	ATP5A1
CSNK2A1	4.29863463154739e-07	-0.813623314969545	125	262	0.0268707650818027	End	CSNK2A1
RBBP4	4.75717599417323e-07	-0.810451886272079	169	308	0.0297371071395769	End	RBBP4
SUGP2	4.8810351014473e-07	-0.816721329048232	158	295	0.0305113504191471	End	SUGP2
ENSG00000218426.1	5.11423691060789e-07	-1.08260289821708	121	0.25	0.0319690949282099	End	ENSG00000218426
ILF2	5.40131617981104e-07	-0.610601993815576	0.14	278	0.0337636274399988	End	ILF2
NDUFB11	5.4172223133329e-07	-0.63719773396505	176	311	0.033863056680644	End	NDUFB11
ZNF326	5.58828734807866e-07	-0.667871285903948	232	371	0.0349323842128397	End	ZNF326
NONO	5.69528632089947e-07	-0.648561113403965	173	318	0.0356012347919426	End	NONO
ITM2B.1	5.86245709802218e-07	1.39817935207538	349	243	0.0366462193197367	End	ITM2B
NES	5.95641242251529e-07	1.33891482463828	239	138	0.0372335340531431	End	NES
RCN2.1	6.25561729144778e-07	-1.25045592371379	96	219	0.0391038636888401	End	RCN2
CDKN1B.1	6.29506957718636e-07	-0.680813449797019	107	234	0.0393504799269919	End	CDKN1B
PAIP2.1	6.29983822742669e-07	-0.462144149778257	0.21	352	0.0393802887596442	End	PAIP2
SPEN	6.54164437343021e-07	-0.691046072573087	232	373	0.0408918189783123	End	SPEN
DEK.1	6.58797823522381e-07	-0.346572362985913	224	368	0.0411814519483841	End	DEK
SRP72	6.65461286902332e-07	-0.93708945448102	143	276	0.0415979850442648	End	SRP72
DDX1	7.13087770517428e-07	-0.499073441954508	158	297	0.0445751165350444	End	DDX1
GSTP1.1	7.41175664977759e-07	-0.431016797704143	228	374	0.0463308908177597	End	GSTP1
RNPS1	7.42973276182382e-07	-0.762970582447296	114	0.24	0.0464432594941607	End	RNPS1
MXI1	7.46472606220742e-07	-0.740796813203404	154	283	0.0466620026148586	End	MXI1
TCEAL4	7.51313085523748e-07	-0.326206593847103	309	466	0.0469645809760895	End	TCEAL4
RANBP1	8.22529281808774e-07	-0.558470623767455	158	296	0.0514163054058665	End	RANBP1
ATRX	8.267108926022e-07	-0.265228922221509	456	633	0.0516776978965635	End	ATRX
EIF3E	8.38296055379227e-07	-0.723292192459714	0.14	268	0.0524018864217555	End	EIF3E
RPL10P16	8.38608066051258e-07	-0.949876145058846	88	207	0.0524213902088641	End	RPL10P16
PRDX1.1	8.85844772723624e-07	-0.770091454734375	151	282	0.0553741567429537	End	PRDX1
CLTC	9.42349060404444e-07	1.21069290966797	221	124	0.0589062397658818	End	CLTC
RHOA	9.50565489903918e-07	1.23689249101824	0.32	223	0.0594198487738939	End	RHOA
BTF3	9.69901410913322e-07	-0.298676220791846	335	487	0.0606285371961918	End	BTF3
NUDT3.1	9.98308317086974e-07	-0.546175608050664	213	0.35	0.0624042529011067	End	NUDT3
RIMKLB.1	1.00422660104078e-06	-0.607905678957784	125	252	0.0627742048310593	End	RIMKLB
PPIP5K2	1.1150315681177e-06	-0.933744870009133	96	217	0.0697006233230376	End	PPIP5K2
PTTG1IP.1	1.1298743700645e-06	1.75598705084738	305	208	0.0706284468727321	End	PTTG1IP
KDM1A	1.15795086176812e-06	-0.621080350478684	0.14	271	0.0723835083691252	End	KDM1A
PPA1	1.27962888524768e-06	-0.26860002344403	136	267	0.0799896016168322	End	PPA1
NDUFA13	1.28458206838821e-06	-0.922488911326382	129	253	0.0802992250949467	End	NDUFA13
ATP5C1	1.32872640434076e-06	-0.478205605839499	125	257	0.083058687535341	End	ATP5C1
AKAP8L	1.45424837450555e-06	-0.92895831712249	88	205	0.0909050658903422	End	AKAP8L
ARPC5.1	1.4812482951075e-06	-0.343453638658032	305	469	0.0925928309271698	End	ARPC5
XRCC6	1.50026806987393e-06	-0.854925223859886	0.14	0.26	0.0937817570478196	End	XRCC6
SLIRP	1.51122909018549e-06	-0.611296142384214	143	275	0.0944669304274948	End	SLIRP
PDIA3	1.56855140464311e-06	1.15781973428249	371	272	0.0980501483042407	End	PDIA3
GNG5	1.64099208556092e-06	1.2744183726544	228	132	0.102578415268413	End	GNG5
LARS	1.69415220917257e-06	-0.322667204574924	184	313	0.105901454595377	End	LARS
FSCN1	1.70543790352996e-06	1.41394699647445	0.29	189	0.106606923349658	End	FSCN1
SVBP.1	1.7807446246975e-06	-0.995781639369236	129	0.25	0.111314346489841	End	SVBP
CCDC90B	1.79716474547729e-06	-1.0850084747922	88	204	0.112340768239785	End	CCDC90B
ACTR2	1.90191770497409e-06	1.23505658239252	368	267	0.11888887573793	End	ACTR2
MYL12B.1	1.94601047922623e-06	1.15156166821948	471	387	0.121645115056432	End	MYL12B
NDUFB4	1.97892519947628e-06	-0.442229366002472	0.14	265	0.123702614219262	End	NDUFB4
PARK7.1	1.98891928556561e-06	-0.434083478938996	239	378	0.124327344540707	End	PARK7
CDC42.1	2.01326537891699e-06	-0.471840764337512	0.29	422	0.125849218836101	End	CDC42
BCLAF1	2.03617498539843e-06	-0.422253576624596	276	416	0.127281298337256	End	BCLAF1
BZW2.1	2.05745496428239e-06	-0.481637612023341	107	0.23	0.128611509817292	End	BZW2
UBE2I	2.17194680499323e-06	-0.343398566260149	136	265	0.135768394780127	End	UBE2I
UQCR10	2.22221134776822e-06	-0.854200551167593	147	276	0.138910431348992	End	UQCR10
OPTN.1	2.33377307799411e-06	-0.683121660348223	125	0.25	0.145884155105412	End	OPTN
ATP6V1G1.1	2.49867921608876e-06	-0.307368901630136	199	0.33	0.156192437797708	End	ATP6V1G1
NDUFB8	2.54956911192526e-06	-0.652984101403217	136	263	0.159373565186448	End	NDUFB8
NPM1	2.64444272446598e-06	-0.420138456120039	0.32	474	0.165304114706369	End	NPM1
BEX4	2.84638382732545e-06	-0.301744040849833	0.14	273	0.177927453046114	End	BEX4
SRRM2.1	2.9284820785639e-06	-0.322713439134415	265	414	0.18305941473103	End	SRRM2
ZRANB2	3.12560230960614e-06	-0.517508129406653	221	351	0.19538140037348	End	ZRANB2
PNN	3.23131954269527e-06	-0.395118506727549	364	518	0.201989784613881	End	PNN
PTPN12	3.55138865009319e-06	1.14368336266204	265	166	0.221997304517325	End	PTPN12
MT-TP	3.60104315133886e-06	1.7094500451005	246	157	0.225101207390192	End	MT-TP
ATP5G2.1	3.66329725862159e-06	-0.492363458962675	228	368	0.228992711636436	End	ATP5G2
PPP2CA	4.21365391928362e-06	-0.633704362414061	107	223	0.263395506494419	End	PPP2CA
CSNK1E	4.52813503600003e-06	-0.395238362401035	169	297	0.283053721100362	End	CSNK1E
BANF1	5.09025634202629e-06	-0.480151309332373	88	0.2	0.318191923940064	End	BANF1
SLC25A36	5.53213534957837e-06	-0.697905439408735	129	245	0.345813780702144	End	SLC25A36
RSBN1L	5.75893078825724e-06	-1.15245048912945	151	265	0.35999076357396	End	RSBN1L
CALM1.1	5.92396273946617e-06	0.542889064933709	0.75	812	0.37030691084403	End	CALM1
UBE3A	6.15350306989183e-06	-0.332816985277117	184	314	0.384655476898938	End	UBE3A
WSB1	6.32062638481709e-06	-0.281704324237993	353	522	0.395102355314916	End	WSB1
RBX1	6.51040177038811e-06	-0.337841695628403	118	233	0.406965214666961	End	RBX1
CRIP2.1	6.62138293134925e-06	1.35830350332519	298	204	0.413902647038642	End	CRIP2
C12orf57	6.84443071066717e-06	-0.447215563125023	176	314	0.427845363723805	End	C12orf57
DYNLL1	6.89069018880178e-06	-0.256393822013642	368	532	0.430737043701999	End	DYNLL1
AKAP13	7.10209443102863e-06	1.28027578742015	213	124	0.4439519228836	End	AKAP13
POLR2L	7.47996115727502e-06	1.50213233319653	232	0.14	0.467572371941261	End	POLR2L
UQCRH	7.48348400443495e-06	-0.300753538733354	0.18	0.31	0.467792585117229	End	UQCRH
ZFR	7.49493128598951e-06	-0.387988682163337	213	342	0.468508154687204	End	ZFR
HSPA9	7.52670943949346e-06	-1.06248103240103	136	247	0.470494607062736	End	HSPA9
SEC63	7.77949663553607e-06	-0.511011115752455	235	367	0.486296334687359	End	SEC63
CEP57	8.19071627078098e-06	-0.522600394783095	0.11	224	0.512001674086519	End	CEP57
MCL1	1.04473157421761e-05	1.22799333817176	213	125	0.653061707043426	End	MCL1
SLK	1.11099968419111e-05	1.25333199361633	265	173	0.694485902587864	End	SLK
EXOC5	1.11140375235664e-05	-0.49426287072305	132	243	0.694738485598133	End	EXOC5
USP1.1	1.17210870416564e-05	-0.598955113364078	129	242	0.732685150973941	End	USP1
MRFAP1L1	1.21322703552582e-05	-0.889469938271893	165	279	0.75838821990719	End	MRFAP1L1
FKBP3	1.24992263574775e-05	-0.292530266861616	261	396	0.781326639605921	End	FKBP3
ENSG00000166503.1	1.29266762415865e-05	-0.368394552687016	261	392	0.808046531861573	End	ENSG00000166503
C14orf2	1.31495857022205e-05	-0.599128380302117	176	296	0.8219806022458	End	C14orf2
FAM96B	1.33715811184623e-05	-0.619569237277417	103	213	0.835857535715078	End	FAM96B
LEO1	1.33806858747688e-05	-0.776093462376643	151	262	0.836426674031801	End	LEO1
LAPTM4A	1.35117762044573e-05	1.25597026233575	309	215	0.844621130540627	End	LAPTM4A
FBXO21	1.36040892032347e-05	-0.510157890988046	103	209	0.850391616094202	End	FBXO21
SF3B2	1.37135325586856e-05	-0.295398513451896	188	315	0.857232920243437	End	SF3B2
PHAX	1.45367451609448e-05	-0.419968499794638	129	0.24	0.908691940010657	End	PHAX
JUND	1.60653133434747e-05	1.12292806502851	217	129	1	End	JUND
ENSG00000244313	1.68786017872946e-05	-0.431342828602776	118	228	1	End	ENSG00000244313
SPTAN1.1	1.76888072922349e-05	-0.484383917251308	169	282	1	End	SPTAN1
RB1CC1	1.85772269846837e-05	-0.349195876401687	279	413	1	End	RB1CC1
UPF3B	1.90088753310661e-05	-0.95133931695005	165	272	1	End	UPF3B
DMTF1	2.05608668842843e-05	-0.692485347747237	125	229	1	End	DMTF1
FBXO11	2.08045675200371e-05	-0.700499278905418	114	0.22	1	End	FBXO11
ADD3	2.34425017105178e-05	1.35312026116979	206	123	1	End	ADD3
ENSG00000242299	2.35402019713211e-05	-0.399723849419426	206	328	1	End	ENSG00000242299
USMG5	2.38438128602271e-05	-0.251846619460383	195	319	1	End	USMG5
ZNF280D	2.48890409818624e-05	-0.789988959905252	107	208	1	End	ZNF280D
ATP5J	2.55711945875212e-05	-0.26279118690105	279	0.41	1	End	ATP5J
TNRC6B	2.60067548013681e-05	-0.6683178867405	217	332	1	End	TNRC6B
OLA1	2.61461587395952e-05	-0.872512872727595	99	0.2	1	End	OLA1
AKAP12	2.6402430847375e-05	-0.518530845258526	129	237	1	End	AKAP12
NFE2L1	2.70241843944025e-05	1.47689707927389	0.21	128	1	End	NFE2L1
TBL1XR1.1	2.83646460470341e-05	-0.763440103378745	125	225	1	End	TBL1XR1
SNRPD1	3.11150265002066e-05	-0.33613712580482	191	311	1	End	SNRPD1
PSMB5	3.17479289383717e-05	-0.778631318130593	99	201	1	End	PSMB5
TCEAL3	3.24588633472135e-05	-1.13078963410418	103	201	1	End	TCEAL3
GPBP1	3.29643772670221e-05	-0.480283619057354	206	324	1	End	GPBP1
TMEM59	3.29747594494547e-05	-0.784229129309427	118	221	1	End	TMEM59
PPDPF.1	3.48214827124878e-05	-0.437855235653345	213	334	1	End	PPDPF
CCT8	3.51858471314377e-05	-0.737395054065129	114	214	1	End	CCT8
GTF3C6	3.65832622433074e-05	-1.3853726163172	107	0.2	1	End	GTF3C6
RPS27AP16.1	3.75836959768439e-05	-0.302305561384972	132	241	1	End	RPS27AP16
SECISBP2	4.03745989392113e-05	-0.89733786381853	143	241	1	End	SECISBP2
PRPF6	4.06675017672394e-05	-1.33042222528296	114	211	1	End	PRPF6
UBXN1	4.27368064606793e-05	-0.439543772422384	176	294	1	End	UBXN1
VEZF1.1	4.33261326705989e-05	-0.800304066181772	129	229	1	End	VEZF1
CCDC47	4.37115192946928e-05	1.15125295334811	257	171	1	End	CCDC47
GNAS	4.62224363087364e-05	0.901229944010868	529	516	1	End	GNAS
EEA1	5.08069008056633e-05	1.30864759820038	232	0.15	1	End	EEA1
NHP2	5.38423800781725e-05	-0.416473138793143	147	253	1	End	NHP2
SETX	5.58784355418663e-05	0.999070246966587	217	135	1	End	SETX
STAU2.1	5.60178191070409e-05	-0.259069211385319	125	223	1	End	STAU2
SOD1	5.62984069721536e-05	-0.853007463458185	188	292	1	End	SOD1
POMP	5.82135484920485e-05	1.05802043089515	335	251	1	End	POMP
SNRPB2	5.89421029360098e-05	-0.692247804815491	158	266	1	End	SNRPB2
PRPF40A	6.32072527613238e-05	-0.405860679655783	232	348	1	End	PRPF40A
UBL5	6.42700342405703e-05	-0.250799915955988	224	345	1	End	UBL5
TULP4.1	6.5317280824577e-05	-0.340815700764193	103	203	1	End	TULP4
PPP1R15A.1	6.82928626886953e-05	1.16222960358962	301	209	1	End	PPP1R15A
OSBPL8	6.96613715288884e-05	-0.618533970117808	202	309	1	End	OSBPL8
AFDN.1	7.13040596755878e-05	1.1851784562694	349	266	1	End	AFDN
FNBP1	7.37048996871064e-05	-1.0318979429313	147	243	1	End	FNBP1
KIAA1109	7.62661735208118e-05	-0.470947713892597	136	237	1	End	KIAA1109
RIF1	8.04127165617228e-05	-0.600760404696272	0.14	0.24	1	End	RIF1
SRSF4	8.89673256955837e-05	-0.265024212435136	279	0.39	1	End	SRSF4
RRP1B	9.4108324452833e-05	1.08799826338571	228	0.15	1	End	RRP1B
CSTB	9.81272999511987e-05	1.35331890094319	0.21	133	1	End	CSTB
ZNF146	9.95369475484097e-05	-0.393944799705875	118	214	1	End	ZNF146
CUTA	9.95477561583519e-05	-0.357859092598131	118	216	1	End	CUTA
CIR1.1	0.000103798701833723	-1.0945618136798	129	0.22	1	End	CIR1
VPS35	0.000105946750690679	-1.21442981997029	129	216	1	End	VPS35
UBE2N	0.000108273639669404	-0.305870822700557	103	0.2	1	End	UBE2N
PSMB6	0.000109262566202164	-0.556235646554979	154	257	1	End	PSMB6
ZHX1	0.000109570858892283	-0.76112786576002	0.11	203	1	End	ZHX1
CCNG2	0.000117660668911065	-0.453899005036342	114	208	1	End	CCNG2
CDC42BPB	0.000118512232229087	0.825629672399492	224	141	1	End	CDC42BPB
HMGN3.1	0.000118543420948572	-0.417517294978514	154	0.25	1	End	HMGN3
MPDZ	0.000122141642811346	1.07200166790539	202	125	1	End	MPDZ
RAB10	0.000122381854459392	-0.27934279980997	136	234	1	End	RAB10
SMC4.1	0.000128910726839102	-1.12336488002582	121	214	1	End	SMC4
ZNF22	0.000130286434251549	-1.06304334884416	129	221	1	End	ZNF22
PWP1	0.000136888983105167	-0.680857651039631	121	212	1	End	PWP1
EPRS.1	0.000149980412325713	-0.90614424129749	143	237	1	End	EPRS
SSR2	0.000158201224527938	-0.566283875017671	154	0.25	1	End	SSR2
UBE2B	0.000161841863225617	-0.681627924197036	121	214	1	End	UBE2B
AP2S1	0.000165364079804682	1.23662067976901	0.21	132	1	End	AP2S1
SRRM1	0.000175462244008312	-0.259379180978678	268	385	1	End	SRRM1
ENSG00000225616	0.000183482661023724	-0.312913798112466	121	217	1	End	ENSG00000225616
CACYBP	0.000198960303268717	-0.74314487746324	132	221	1	End	CACYBP
CEP290	0.000204629138860015	-0.407573981056776	195	296	1	End	CEP290
BMPR2	0.000207364112147486	1.11221432569043	265	0.19	1	End	BMPR2
DNAJB6	0.00022483701112118	-0.393326297583731	169	269	1	End	DNAJB6
SPCS2	0.000264063386721141	-0.572498810809649	147	234	1	End	SPCS2
NIN	0.000269446741516276	1.19837301720156	217	143	1	End	NIN
MTF2	0.000285115446995868	-0.548651664232923	165	261	1	End	MTF2
ESD	0.000290115657100303	-0.586302403489196	125	214	1	End	ESD
RBM8A	0.000291352478732424	-0.318156523223227	224	328	1	End	RBM8A
NAE1	0.000310470237220697	-0.518409449391112	121	207	1	End	NAE1
PBRM1	0.000311364112744708	-0.589242307295081	188	0.28	1	End	PBRM1
C4orf3	0.000333695159541925	1.16931197810395	228	154	1	End	C4orf3
SHOC2.1	0.000333722432611501	-0.735468625276435	143	232	1	End	SHOC2
HMGN2.1	0.000365605148635539	-0.61258595894255	224	0.32	1	End	HMGN2
SESTD1	0.00037514462215616	1.1258720392381	221	148	1	End	SESTD1
CNOT2	0.000399299182216315	-0.299870729442098	136	222	1	End	CNOT2
JUN.1	0.000412227360742774	0.481487356516263	412	333	1	End	JUN
GUK1	0.000418923437489937	1.21325297177919	272	0.2	1	End	GUK1
TCEB1	0.000423656733863841	-0.348845860397208	169	266	1	End	TCEB1
PARP1.1	0.000452397694141495	-0.253268671207607	243	351	1	End	PARP1
FAM32A	0.000475977961046433	-0.642463814612125	188	278	1	End	FAM32A
BICD1.1	0.000482173512580224	-0.344385868401542	0.25	347	1	End	BICD1
USP33	0.000489637785818119	-0.484460920080011	143	231	1	End	USP33
IK	0.000500193817661111	-0.318778349394771	246	355	1	End	IK
ATP5E.1	0.000556558428391518	0.862863484142054	0.5	512	1	End	ATP5E
SNX4.1	0.000564650620224553	-0.449094993964876	121	204	1	End	SNX4
VBP1	0.000568159569517162	-0.512287857374554	125	211	1	End	VBP1
ATP5J2	0.000633475823503309	-0.392375291016573	154	242	1	End	ATP5J2
AFF4	0.000662156952370645	-0.618967871900451	143	226	1	End	AFF4
CDC5L	0.000734630176685394	-0.263228533147887	232	0.33	1	End	CDC5L
USP47.1	0.000765335826043701	-0.549370440924626	176	263	1	End	USP47
ATF7IP	0.000767618812592355	-0.277487324166544	147	232	1	End	ATF7IP
WBP11	0.00081193615238692	-0.392299600650264	0.14	221	1	End	WBP11
XPO1.1	0.000814122106013836	-0.282673620796821	129	208	1	End	XPO1
TOP2B	0.000830683613208	-0.275815718028951	265	0.37	1	End	TOP2B
HSPE1.1	0.000834809572778891	-0.254064775574658	191	284	1	End	HSPE1
SMC1A	0.000896461195653161	-0.59176004611749	154	237	1	End	SMC1A
LCORL.1	0.000904249098733087	-0.495312306329053	129	202	1	End	LCORL
CDH2.1	0.000914682828437562	1.21490895363486	305	237	1	End	CDH2
BAZ1B	0.000929507464908293	0.341483201217146	279	392	1	End	BAZ1B
HSBP1	0.000982432091375383	-0.353626928982417	257	354	1	End	HSBP1
TMPO.1	0.000996570961893305	-0.661545532827145	224	307	1	End	TMPO
MPHOSPH10.1	0.000997685379777153	-0.313782763862189	158	236	1	End	MPHOSPH10
ZEB1.1	0.000999493872940822	0.720355459591352	224	152	1	End	ZEB1
PPP4R3B	0.00103513024771547	-0.47350408950783	125	204	1	End	PPP4R3B
EIF1AX	0.00105043958068092	-0.788303898946787	151	225	1	End	EIF1AX
FRG1	0.00107988723723255	-0.581883676436169	0.14	219	1	End	FRG1
TMBIM6.1	0.00119431627055822	0.883846638360565	371	317	1	End	TMBIM6
ANAPC11	0.00122781562275981	-0.390539610950971	158	238	1	End	ANAPC11
DICER1	0.00131689072996106	-0.592877602328669	143	222	1	End	DICER1
HSP90B1	0.00133504264370878	0.994917396150687	449	403	1	End	HSP90B1
RPS6	0.0015819895981998	0.329904433422118	757	866	1	End	RPS6
GLTSCR2	0.00167213656736589	-0.33680528629992	158	238	1	End	GLTSCR2
AP2M1	0.00212469986811296	-0.349537565969766	129	203	1	End	AP2M1
CARHSP1	0.00227291315061511	-0.286849980955527	154	232	1	End	CARHSP1
BLOC1S6	0.00231139767938639	-0.437440249340534	143	217	1	End	BLOC1S6
ZBTB38.1	0.00253153503527168	1.25249630856727	217	153	1	End	ZBTB38
EIF2AK2	0.00266843094401659	0.798521944326111	0.21	146	1	End	EIF2AK2
ACTR3.1	0.00269178200638697	0.270959866099699	162	243	1	End	ACTR3
SYF2	0.00303886221458125	-0.294989826855665	195	274	1	End	SYF2
MARK3	0.00307982718017902	-0.499155597482739	162	229	1	End	MARK3
BRK1	0.00320413512438092	-0.645288104302667	151	224	1	End	BRK1
RBM6	0.00321267084031078	-0.252907397292262	224	307	1	End	RBM6
NFIA.1	0.00333013270390898	-0.595868109684976	206	277	1	End	NFIA
DBI.1	0.00349099140531119	-0.68144319204836	136	202	1	End	DBI
TCEAL9	0.00351633664173401	1.01587547621927	239	171	1	End	TCEAL9
VPS26A	0.0039215392907811	-0.78191432055881	0.14	204	1	End	VPS26A
RBM5	0.00404539800176087	-0.405133402688083	257	0.34	1	End	RBM5
CCNL1.1	0.00406515396242894	0.863349012891028	272	206	1	End	CCNL1
GIGYF2	0.00414040197281336	-0.40662304048068	195	263	1	End	GIGYF2
SSB	0.0043337555791733	-0.390183868525159	261	338	1	End	SSB
LIMCH1.1	0.00455057688112686	-0.290807742753115	331	0.41	1	End	LIMCH1
DNM1L	0.00468757104200988	0.368109724340989	191	275	1	End	DNM1L
UFM1	0.00570200283813092	0.967779110574525	261	203	1	End	UFM1
CDV3	0.00596453658769619	1.18144174755395	217	0.16	1	End	CDV3
PRKAR1A	0.00605898786821045	1.24836546325853	224	168	1	End	PRKAR1A
CHD8	0.0061796315045708	-0.278755561891724	147	214	1	End	CHD8
ENSG00000218175	0.00626660896361858	0.252332485243127	154	234	1	End	ENSG00000218175
STAU1.1	0.00633900582128324	-0.334927554599469	158	228	1	End	STAU1
NDUFB10	0.00653804990500843	-0.420507841715022	143	0.21	1	End	NDUFB10
ODF2L.1	0.00721798502131339	-0.509057898809103	136	0.2	1	End	ODF2L
TBCA	0.00738691555660895	-0.364277368996676	0.25	322	1	End	TBCA
CD63	0.00765247458825967	0.853565075928522	239	0.18	1	End	CD63
SELENOH	0.00787067084991504	-0.290203613428223	162	231	1	End	SELENOH
BPTF	0.00877390781685274	0.489300232419729	0.36	471	1	End	BPTF
DCAF7	0.00972245448969629	-0.596529818350345	143	0.2	1	End	DCAF7
PRKDC	0.00977630412793097	-0.253644066917539	143	205	1	End	PRKDC
TOP2A	0	5.67714484171431	997	68	0	PgG2M	TOP2A
MKI67	0	5.29560377896608	989	64	0	PgG2M	MKI67
NUSAP1	0	5.31394974776606	976	58	0	PgG2M	NUSAP1
ASPM	0	6.02720524036085	954	38	0	PgG2M	ASPM
PTTG1	0	5.60761619271072	0.95	0.04	0	PgG2M	PTTG1
TPX2	0	5.50724377206491	947	42	0	PgG2M	TPX2
UBE2C	0	6.42008174044812	916	26	0	PgG2M	UBE2C
CENPE	0	5.73644779757546	919	34	0	PgG2M	CENPE
PRC1	0	4.89010391220612	948	68	0	PgG2M	PRC1
CENPF	0	5.2315841860578	997	136	0	PgG2M	CENPF
HMGB2.1	0	4.70967287311944	997	137	0	PgG2M	HMGB2
DLGAP5	0	6.16865357638356	864	17	0	PgG2M	DLGAP5
NUF2	0	5.60284115899572	867	28	0	PgG2M	NUF2
CKAP2	0	4.41139998247407	931	99	0	PgG2M	CKAP2
SGO2	0	5.45123325761894	856	28	0	PgG2M	SGO2
CKS2	0	4.5426085984529	901	76	0	PgG2M	CKS2
KIF11	0	5.15793024683106	823	32	0	PgG2M	KIF11
SMC4.2	0	3.83019876352047	986	198	0	PgG2M	SMC4
ANP32E	0	3.446727825272	0.91	126	0	PgG2M	ANP32E
NDC80	0	5.23709334434442	809	27	0	PgG2M	NDC80
GTSE1	0	5.56905682457422	802	21	0	PgG2M	GTSE1
BIRC5	0	5.03812190028695	806	28	0	PgG2M	BIRC5
MIS18BP1	0	3.95033849584942	853	77	0	PgG2M	MIS18BP1
CDK1	0	5.27695125896238	806	31	0	PgG2M	CDK1
KIF4A	0	5.50921819196737	795	21	0	PgG2M	KIF4A
CCNB1	0	6.38305803703103	786	15	0	PgG2M	CCNB1
KNL1	0	4.97066720948656	797	29	0	PgG2M	KNL1
CKAP2L	0	5.38026987808823	777	23	0	PgG2M	CKAP2L
BUB1	0	5.95872359244611	765	17	0	PgG2M	BUB1
KIF15	0	4.40501516291391	786	38	0	PgG2M	KIF15
PBK	0	5.11167686138007	762	25	0	PgG2M	PBK
TTK	0	5.92425061419633	0.75	15	0	PgG2M	TTK
ECT2	0	5.57629671855222	748	0.02	0	PgG2M	ECT2
AURKA	0	6.08905579645695	734	0.01	0	PgG2M	AURKA
BUB1B	0	5.51828327332264	724	18	0	PgG2M	BUB1B
NCAPG	0	4.42233224489551	742	0.04	0	PgG2M	NCAPG
TACC3	0	5.3616030966101	708	0.02	0	PgG2M	TACC3
KPNA2	0	4.07507393988238	745	66	0	PgG2M	KPNA2
SGO1	0	5.28834278518421	696	0.02	0	PgG2M	SGO1
CCNB2	0	5.83610264237495	0.69	14	0	PgG2M	CCNB2
TUBB4B	0	3.36728766673277	779	109	0	PgG2M	TUBB4B
ARHGAP11A	0	5.47449836774037	687	19	0	PgG2M	ARHGAP11A
HMGN2.2	0	2.80864651057551	974	306	0	PgG2M	HMGN2
CCNA2	0	5.36996551420941	685	18	0	PgG2M	CCNA2
H2AFV.1	0	2.45623539562321	837	179	0	PgG2M	H2AFV
KIF2C	0	5.91481702074379	664	12	0	PgG2M	KIF2C
SMC2	0	3.05440112797532	737	87	0	PgG2M	SMC2
KNSTRN	0	4.68923429368866	676	29	0	PgG2M	KNSTRN
KIF23	0	5.56369311170717	656	15	0	PgG2M	KIF23
TMPO.2	0	2.33652363375986	934	294	0	PgG2M	TMPO
INCENP	0	4.05474834125434	672	42	0	PgG2M	INCENP
KIF14	0	5.78429906710693	641	13	0	PgG2M	KIF14
KIF20B	0	3.19567327994585	705	85	0	PgG2M	KIF20B
BUB3	0	2.42040046912882	777	157	0	PgG2M	BUB3
PRR11	0	4.66479869142158	635	26	0	PgG2M	PRR11
HMGB3.2	0	2.23528884021171	855	247	0	PgG2M	HMGB3
HJURP	0	5.73267264246194	618	12	0	PgG2M	HJURP
CKAP5	0	2.28417185946305	823	217	0	PgG2M	CKAP5
KIF18A	0	5.72425767348661	617	12	0	PgG2M	KIF18A
CDC20	0	6.50290772139948	608	7	0	PgG2M	CDC20
FBXO5	0	3.93244986176799	641	43	0	PgG2M	FBXO5
RACGAP1	0	4.52433493258307	624	27	0	PgG2M	RACGAP1
AURKB	0	5.56932088823224	605	12	0	PgG2M	AURKB
PSRC1	0	4.02202981688462	626	34	0	PgG2M	PSRC1
LMNB1	0	2.32856529387595	736	146	0	PgG2M	LMNB1
NEK2	0	6.65719499203488	592	6	0	PgG2M	NEK2
MAD2L1	0	4.6577071664062	608	23	0	PgG2M	MAD2L1
H2AFZ.1	0	2.1149193946509	928	347	0	PgG2M	H2AFZ
PIF1	0	7.53742341255401	582	2	0	PgG2M	PIF1
ARL6IP1.1	0	3.02883735954094	977	398	0	PgG2M	ARL6IP1
CDCA2	0	5.95922942192711	586	9	0	PgG2M	CDCA2
KIFC1	0	4.90004269735498	592	18	0	PgG2M	KIFC1
TROAP	0	6.43182748840012	577	7	0	PgG2M	TROAP
H2AFX	0	3.97308057822323	605	36	0	PgG2M	H2AFX
SPDL1	0	2.78732205725103	649	84	0	PgG2M	SPDL1
CDCA8	0	5.92722470186762	573	9	0	PgG2M	CDCA8
UBE2T	0	3.27467590178748	626	64	0	PgG2M	UBE2T
FAM64A	0	5.54860435527672	573	13	0	PgG2M	FAM64A
CDKN2C	0	5.62749786710632	563	12	0	PgG2M	CDKN2C
CDKN3	0	5.62237778109189	563	12	0	PgG2M	CDKN3
NCAPH	0	4.88782180044239	563	18	0	PgG2M	NCAPH
CENPU	0	2.95591317314831	603	62	0	PgG2M	CENPU
CEP70	0	2.64850369095371	632	93	0	PgG2M	CEP70
DEPDC1	0	5.69664698902237	545	9	0	PgG2M	DEPDC1
GAS2L3	0	3.07675669482363	582	47	0	PgG2M	GAS2L3
PAX6	0	2.1189547859538	632	105	0	PgG2M	PAX6
RAD21.2	0	2.22826101984533	973	448	0	PgG2M	RAD21
TUBA1B.1	0	2.44879273099637	0.98	458	0	PgG2M	TUBA1B
CDCA3	0	5.7290250062149	0.53	9	0	PgG2M	CDCA3
SPAG5	0	4.8894566384972	536	17	0	PgG2M	SPAG5
BTG3	0	2.33017564510191	623	104	0	PgG2M	BTG3
KIAA1524	0	3.70800536762335	556	39	0	PgG2M	KIAA1524
RTKN2	0	4.46536935741162	534	23	0	PgG2M	RTKN2
G2E3	0	2.23097199207945	624	116	0	PgG2M	G2E3
PLK1	0	6.44123242152197	507	4	0	PgG2M	PLK1
CCDC18	0	3.67271389815385	0.54	38	0	PgG2M	CCDC18
CKS1B	0	4.03695557881607	524	28	0	PgG2M	CKS1B
DBF4	0	3.21470108343556	537	48	0	PgG2M	DBF4
KIF22	0	3.46478151322485	527	39	0	PgG2M	KIF22
SPC25	0	4.27372677361427	502	22	0	PgG2M	SPC25
DTYMK	0	2.63343302291764	554	75	0	PgG2M	DTYMK
NUDCD2	0	2.36806570432745	0.55	91	0	PgG2M	NUDCD2
GPSM2	0	2.81390707489848	519	61	0	PgG2M	GPSM2
C21orf58	0	3.75507879655368	482	28	0	PgG2M	C21orf58
CEP55	0	5.74454934595416	446	8	0	PgG2M	CEP55
FAM111A	0	3.66717621378661	467	32	0	PgG2M	FAM111A
CENPA	0	6.64744823656029	426	3	0	PgG2M	CENPA
CEP152	0	2.89624572859115	469	49	0	PgG2M	CEP152
ANLN	0	3.29726090358419	0.45	35	0	PgG2M	ANLN
CENPN	0	3.92793705964212	429	0.02	0	PgG2M	CENPN
FAM83D	0	5.50374552061842	415	6	0	PgG2M	FAM83D
DIAPH3	0	3.85655889471358	431	24	0	PgG2M	DIAPH3
MZT1	0	3.0421898548982	453	47	0	PgG2M	MZT1
MXD3	0	5.20657874261174	415	0.01	0	PgG2M	MXD3
CEP135	0	2.50847914441964	463	63	0	PgG2M	CEP135
HMMR	0	4.80603944128407	405	12	0	PgG2M	HMMR
KIF20A	0	6.08925915962066	388	4	0	PgG2M	KIF20A
ESCO2	0	3.30102335527897	409	29	0	PgG2M	ESCO2
SHCBP1	0	4.32079170877712	394	15	0	PgG2M	SHCBP1
TRIM59	0	4.0135525754458	395	0.02	0	PgG2M	TRIM59
SKA3	0	4.50812452160821	388	14	0	PgG2M	SKA3
EOMES	0	2.27118044963502	429	57	0	PgG2M	EOMES
NCAPD2	0	4.16324413518217	389	19	0	PgG2M	NCAPD2
ZWINT	0	3.93183243745979	386	0.02	0	PgG2M	ZWINT
DEPDC1B	0	4.26815770760615	377	15	0	PgG2M	DEPDC1B
CENPW	0	2.8732524384536	397	35	0	PgG2M	CENPW
TUBB6	0	3.99601115182142	382	0.02	0	PgG2M	TUBB6
ORC6	0	2.4168288626766	414	53	0	PgG2M	ORC6
ARHGAP11B	0	4.88292800004545	369	0.01	0	PgG2M	ARHGAP11B
GEN1	0	3.09732223261453	373	31	0	PgG2M	GEN1
RAD51AP1	0	3.36596329083862	368	29	0	PgG2M	RAD51AP1
MELK	0	4.32563737229829	348	14	0	PgG2M	MELK
MYBL1	0	4.17633981716552	344	16	0	PgG2M	MYBL1
PARPBP	0	4.7501684540384	334	9	0	PgG2M	PARPBP
KMT5A	0	2.84693635064243	0.35	36	0	PgG2M	KMT5A
CLIC1.1	0	2.59756945642695	344	36	0	PgG2M	CLIC1
UBE2S	0	3.42764653438776	328	22	0	PgG2M	UBE2S
DLEU2	0	2.64707986466899	0.34	35	0	PgG2M	DLEU2
STIL	0	4.27259438656601	0.31	14	0	PgG2M	STIL
CDC25C	0	5.38644382348961	296	5	0	PgG2M	CDC25C
WEE1	0	2.94231078414048	322	32	0	PgG2M	WEE1
OIP5	0	4.30483883778145	301	11	0	PgG2M	OIP5
NEIL3	0	5.45175575936253	292	6	0	PgG2M	NEIL3
CCNF	0	3.55004962027634	299	16	0	PgG2M	CCNF
NDE1	0	4.85777715608986	289	8	0	PgG2M	NDE1
CENPL	0	3.65143708014433	296	16	0	PgG2M	CENPL
FOXM1	0	4.18122121040121	279	11	0	PgG2M	FOXM1
SPA17	0	4.07696089848224	279	13	0	PgG2M	SPA17
SPC24	0	4.03503112848018	278	12	0	PgG2M	SPC24
TTF2	0	3.32930528771078	275	19	0	PgG2M	TTF2
PLK4	0	3.63193322766299	269	16	0	PgG2M	PLK4
CDCA5	0	3.29176093665714	266	17	0	PgG2M	CDCA5
CDC25B	0	4.92322026125375	256	7	0	PgG2M	CDC25B
MND1	0	3.44491970474133	264	17	0	PgG2M	MND1
NMU	0	6.02726379448921	244	3	0	PgG2M	NMU
CRNDE	0	4.36498236338305	247	8	0	PgG2M	CRNDE
RRM2	0	3.03958343702049	258	0.02	0	PgG2M	RRM2
ARHGEF39	0	5.33142425999706	234	4	0	PgG2M	ARHGEF39
CIT	0	4.52917073923575	234	7	0	PgG2M	CIT
SFRP2	0	3.79198052142466	0.24	15	0	PgG2M	SFRP2
PHF19	0	3.43432600609699	241	16	0	PgG2M	PHF19
PCBD2	0	3.32056602878694	0.24	16	0	PgG2M	PCBD2
POLQ	0	3.5820352310125	234	13	0	PgG2M	POLQ
SAPCD2	0	4.99459269761979	224	4	0	PgG2M	SAPCD2
CCDC150	0	3.79747606541957	227	12	0	PgG2M	CCDC150
BORA	0	4.86805760384956	0.22	5	0	PgG2M	BORA
CCNA1	0	5.14814814201975	208	4	0	PgG2M	CCNA1
STK17B	0	4.59829013750989	208	7	0	PgG2M	STK17B
CENPK	5.04537151066443e-308	2.76448791556744	319	33	3.15386173131634e-303	PgG2M	CENPK
HYLS1	9.94174433214309e-306	2.93656084535892	258	21	6.21458438202264e-301	PgG2M	HYLS1
NCAPG2	1.9394595205666e-305	2.49486582268876	356	0.04	1.21235614630618e-300	PgG2M	NCAPG2
CNTRL	3.74999820008293e-302	2.28710969643265	666	141	2.34412387487184e-297	PgG2M	CNTRL
EMC9	5.78541320015939e-301	2.80542080146329	305	0.03	3.61646179141963e-296	PgG2M	EMC9
RANGAP1	3.05184749461107e-299	2.74929704565319	325	35	1.90770986888138e-294	PgG2M	RANGAP1
HIST1H1D	1.63320859851549e-296	2.66053275383644	615	129	1.02091869493203e-291	PgG2M	HIST1H1D
HMGN2P5	1.84497636949888e-293	3.01931338744644	333	37	1.15329472857375e-288	PgG2M	HMGN2P5
HIST1H1A	3.38331726090509e-293	2.88586039239537	304	31	2.11491161979177e-288	PgG2M	HIST1H1A
HIST1H1B	4.93181019098487e-290	3.02504339334778	247	21	3.08287455038464e-285	PgG2M	HIST1H1B
SOX2.1	1.16147124122467e-288	2.01415257656532	722	165	7.2603567288954e-284	PgG2M	SOX2
NUCKS1.1	7.63719218268734e-288	1.859117944962	991	0.57	4.77400883339786e-283	PgG2M	NUCKS1
PENK	1.29305993944372e-284	2.64478680248695	478	79	8.08291768146268e-280	PgG2M	PENK
CENPO	8.15868227843578e-284	3.00652257766414	217	16	5.09999229225021e-279	PgG2M	CENPO
PPP1R17	3.15459484978489e-283	2.20554698492478	539	97	1.97193724060054e-278	PgG2M	PPP1R17
CCDC34	4.62057098357138e-278	2.40890942389474	473	77	2.88831892183047e-273	PgG2M	CCDC34
LDHA	3.07471111682017e-277	2.3067932811308	536	98	1.92200191912429e-272	PgG2M	LDHA
ZEB1.2	3.57924382417869e-274	1.91374985687218	661	142	2.2373853144941e-269	PgG2M	ZEB1
DCXR	1.83283454659435e-270	2.38959736443081	434	66	1.14570487507613e-265	PgG2M	DCXR
FANCD2	1.02539992808245e-269	2.96568069579101	237	0.02	6.40977495044339e-265	PgG2M	FANCD2
CENPC	2.63630492059598e-264	1.98647573469952	0.56	108	1.64795420586455e-259	PgG2M	CENPC
XRCC2	8.16281299031515e-264	2.3753403616679	315	36	5.102574400246e-259	PgG2M	XRCC2
ATAD2	6.55646535997906e-260	2.10232385209898	424	65	4.09844649652291e-255	PgG2M	ATAD2
LGALS1	5.12800691483184e-259	2.79063104722194	264	27	3.20551712246138e-254	PgG2M	LGALS1
KIAA0101	1.10122952780791e-258	2.11952376118873	344	43	6.88378577832727e-254	PgG2M	KIAA0101
SEPHS1	9.18936425251101e-258	2.43522199384455	321	39	5.74427159424463e-253	PgG2M	SEPHS1
TAGLN2	1.96050334790538e-257	2.51521437723029	0.38	54	1.22551064277566e-252	PgG2M	TAGLN2
B2M.1	3.99333459495025e-256	1.86977654638156	463	77	2.4962334553034e-251	PgG2M	B2M
HMGB1.2	1.63855712657191e-250	1.55965612280291	988	0.74	1.0242620598201e-245	PgG2M	HMGB1
BRCA1	1.1987564581021e-249	2.54840781571261	282	31	7.49342661959621e-245	PgG2M	BRCA1
ASCL1	1.37308594574649e-248	2.05547363123623	0.49	88	8.58316024686133e-244	PgG2M	ASCL1
ZMYM1	2.46525404913403e-248	2.17213161092784	368	52	1.54103030611368e-243	PgG2M	ZMYM1
EZH2.2	3.36501248587207e-247	1.85480833207254	826	257	2.10346930491863e-242	PgG2M	EZH2
TGIF1	9.50197798707781e-242	2.43681801544151	263	28	5.93968643972234e-237	PgG2M	TGIF1
PNRC2	3.94597948552738e-235	1.81273585103192	624	145	2.46663177640316e-230	PgG2M	PNRC2
NEDD1	5.02696174455295e-235	2.62160366006195	273	31	3.14235378652005e-230	PgG2M	NEDD1
PHGDH	8.14149158566701e-233	2.51823812810545	299	37	5.08924639020045e-228	PgG2M	PHGDH
PLIN3	4.36300115011338e-229	2.8867619008769	221	21	2.72731201893587e-224	PgG2M	PLIN3
PPP2R5C	3.5714767594519e-227	1.95491206235396	582	131	2.23253012233338e-222	PgG2M	PPP2R5C
GMNN	2.30756725373403e-224	2.02561665162999	351	51	1.44246029030914e-219	PgG2M	GMNN
TYMS	3.0856698964622e-220	2.39794737849108	289	36	1.92885225227852e-215	PgG2M	TYMS
HNRNPA2B1	8.46595841053738e-220	1.23771284668923	994	816	5.29207060242692e-215	PgG2M	HNRNPA2B1
RAB13.1	1.98689993016731e-219	2.60358912344496	255	29	1.24201114634759e-214	PgG2M	RAB13
AAMDC	2.12286925044901e-216	2.45842259293897	0.26	0.03	1.32700556845568e-211	PgG2M	AAMDC
LMNB2	1.56739966960681e-215	2.51365794072638	273	34	9.79781533471214e-211	PgG2M	LMNB2
LBR	9.72496813993577e-214	1.74428961418057	777	251	6.07907758427385e-209	PgG2M	LBR
STK17A	1.08955584637273e-213	2.05540822699166	417	74	6.81081359567593e-209	PgG2M	STK17A
BRCA2	1.17558216114188e-213	2.71310240762754	241	27	7.34856408929787e-209	PgG2M	BRCA2
STMN2.2	5.78862112471476e-213	-3.98199550121414	273	787	3.61846706505919e-208	PgG2M	STMN2
CARD8	4.96996523443172e-212	2.36041475770376	261	31	3.10672526804327e-207	PgG2M	CARD8
FIGN	5.12565398257886e-211	2.3069235323967	263	32	3.20404630451005e-206	PgG2M	FIGN
DDX39A	4.70624106214721e-210	2.04433377019047	408	72	2.94187128794822e-205	PgG2M	DDX39A
SFRP1.2	1.076327254198e-203	1.63769197958062	705	201	6.72812166599169e-199	PgG2M	SFRP1
HSPB1.1	3.70695122101558e-203	1.79698357805572	429	0.08	2.31721520825684e-198	PgG2M	HSPB1
BARD1	9.70318344229336e-201	2.24738485943007	282	38	6.06545996977758e-196	PgG2M	BARD1
CNTLN	1.28816754972714e-200	1.79651982195248	0.45	89	8.05233535334433e-196	PgG2M	CNTLN
HIST1H1C	1.34187214992202e-200	2.43877715044743	284	39	8.38804280916254e-196	PgG2M	HIST1H1C
5	3.74292399769212e-200	1.78247868006738	594	148	2.33970179095734e-195	PgG2M	5
TGIF2	7.28813806820062e-200	2.20872621567013	299	42	4.55581510643221e-195	PgG2M	TGIF2
CDK5RAP2.1	4.92802905779111e-198	1.7215128231162	675	191	3.08051096402522e-193	PgG2M	CDK5RAP2
HMGN5	1.78667432866474e-194	2.16602165999481	347	57	1.11685012284833e-189	PgG2M	HMGN5
CMC2	7.17089410748172e-194	1.70440529029902	487	105	4.48252590658682e-189	PgG2M	CMC2
CEP112	1.0083209574177e-185	2.74542606382997	202	22	6.30301430481803e-181	PgG2M	CEP112
DESI2	1.18646068579365e-184	2.00882278000603	308	48	7.41656574689609e-180	PgG2M	DESI2
HSD17B11	3.05093691043813e-179	2.13981613665137	0.31	0.05	1.90714066271488e-174	PgG2M	HSD17B11
GCA	3.30886476805071e-179	2.22960659049255	272	39	2.0683713665085e-174	PgG2M	GCA
GNG5.1	1.91547210309681e-178	1.60528760399855	524	125	1.19736161164581e-173	PgG2M	GNG5
KIAA0586	2.2888937251589e-174	1.70624336130074	498	118	1.43078746759683e-169	PgG2M	KIAA0586
VIM.2	8.89399365662981e-174	1.9027754757532	0.62	187	5.55963543475929e-169	PgG2M	VIM
SKA2.1	1.50804643882688e-173	1.61850897004129	701	228	9.4267982891068e-169	PgG2M	SKA2
RAN	1.74172041370377e-173	1.53426228392174	811	317	1.08874943060623e-168	PgG2M	RAN
CDCA4	4.40141708229308e-173	2.27450880062955	202	23	2.7513258181414e-168	PgG2M	CDCA4
CALM2.1	4.43580446384337e-173	1.12315010870098	991	792	2.77282137034849e-168	PgG2M	CALM2
USP1.2	7.52138204213758e-173	1.49542814404072	719	231	4.7016159145402e-168	PgG2M	USP1
REST.1	2.16561265905271e-171	2.06108202435206	315	53	1.35372447317385e-166	PgG2M	REST
TIMELESS	5.5743857390239e-171	2.0417121088669	275	41	3.48454852546384e-166	PgG2M	TIMELESS
SMOC1	1.38216013254084e-170	2.06169208081024	318	54	8.63988298851281e-166	PgG2M	SMOC1
RHNO1	1.46122775766875e-170	2.03672440763099	267	39	9.13413471318734e-166	PgG2M	RHNO1
RHEB	8.605068147146e-170	1.58454305232277	548	0.14	5.37902809878097e-165	PgG2M	RHEB
BRD8	8.79131529694735e-169	1.54534523579878	731	0.25	5.49545119212179e-164	PgG2M	BRD8
MAT2B	6.18790322983322e-164	1.94267710872702	0.34	63	3.86805830896875e-159	PgG2M	MAT2B
MGME1	3.03298641882529e-163	2.23530960469457	244	35	1.89591981040769e-158	PgG2M	MGME1
MPHOSPH9	5.23075432284308e-161	1.66427390384545	363	71	3.26974452720921e-156	PgG2M	MPHOSPH9
SEPT10	1.57297050161751e-158	1.92658559866921	0.33	61	9.83263860561106e-154	PgG2M	SEPT10
TUBA1C.1	1.7460754333461e-157	1.48780865556067	605	177	1.09147175338465e-152	PgG2M	TUBA1C
CEP97	6.58549120694878e-157	1.64946934889596	571	164	4.11659055346368e-152	PgG2M	CEP97
DEK.2	4.17989343373503e-156	1.30791678342797	855	357	2.61285138542777e-151	PgG2M	DEK
MT2A.1	1.53153062376095e-155	2.31209731192091	252	39	9.57359792912969e-151	PgG2M	MT2A
ENSG00000267383	2.84979803562368e-155	2.09288001381524	215	28	1.78140875206836e-150	PgG2M	ENSG00000267383
CDK6	1.35883456865212e-151	2.27834827609358	241	36	8.49407488864442e-147	PgG2M	CDK6
DCP2	1.3146913557274e-148	1.53445938996323	455	0.11	8.21813566465196e-144	PgG2M	DCP2
IKBIP	1.78852492138216e-148	2.33197555755098	223	32	1.11800692835599e-143	PgG2M	IKBIP
COL11A1	4.29178792592038e-147	1.29159923640841	371	77	2.68279663249283e-142	PgG2M	COL11A1
HSP90B1.1	6.74451160263588e-147	1.38613513949095	856	394	4.21599420280769e-142	PgG2M	HSP90B1
ODF2	1.56778187301969e-146	2.05185929160423	0.24	36	9.80020448824606e-142	PgG2M	ODF2
HDGF	1.90480425763438e-146	1.51442298533459	586	176	1.19069314144725e-141	PgG2M	HDGF
JADE1	1.00158393564289e-144	1.65479163456998	351	72	6.26090118170368e-140	PgG2M	JADE1
UBB.1	1.15135767442261e-144	1.15358238905047	0.95	648	7.19713682281571e-140	PgG2M	UBB
ITGA2	1.11438135644718e-143	2.22278113442196	241	38	6.96599785915133e-139	PgG2M	ITGA2
SAP30	5.42495003337011e-142	1.59554276094507	354	74	3.39113626585965e-137	PgG2M	SAP30
CNIH4	1.43522748778566e-141	1.55670970685508	362	77	8.97160702614817e-137	PgG2M	CNIH4
RBMX.1	2.47300195816239e-139	1.18617594201444	922	502	1.54587352404731e-134	PgG2M	RBMX
ZFP36L1.1	7.69684949161233e-139	1.43140405342266	344	71	4.81130061720687e-134	PgG2M	ZFP36L1
CENPH	8.31597028784558e-138	1.64312294963163	302	57	5.19831302693227e-133	PgG2M	CENPH
VRK1	9.3999886750979e-137	1.46147336044225	392	0.09	5.8759329208037e-132	PgG2M	VRK1
HP1BP3.1	3.14313638672623e-135	1.12297844732569	945	613	1.96477455534257e-130	PgG2M	HP1BP3
MIS18A	3.80620264482303e-135	1.76633401799999	285	53	2.37925727327888e-130	PgG2M	MIS18A
HMGN3.2	7.727623051159e-133	1.24345578428454	681	241	4.83053716927949e-128	PgG2M	HMGN3
CEP57L1	2.86371244714684e-132	1.50587553454062	405	99	1.79010665071149e-127	PgG2M	CEP57L1
FANCI	1.00451718747495e-131	2.06317707067956	206	0.03	6.27923693890591e-127	PgG2M	FANCI
PON2.1	5.5159619919489e-131	1.64279757267981	322	67	3.44802784116726e-126	PgG2M	PON2
HMG20B	8.01768449550185e-130	1.6427224729445	276	51	5.01185457813821e-125	PgG2M	HMG20B
HES5	1.47738254899879e-129	1.95348736872529	0.22	35	9.23511831379145e-125	PgG2M	HES5
PLIN2	3.9368432438735e-129	1.69752244361584	0.33	71	2.46092071174532e-124	PgG2M	PLIN2
NFIA.2	2.1855641330883e-128	1.10909615471916	731	268	1.36619613959349e-123	PgG2M	NFIA
PTN.2	1.24875118086512e-126	0.979444715474594	774	329	7.80594363158789e-122	PgG2M	PTN
ANP32B.1	2.00846761384803e-126	1.32809180209673	562	176	1.2554931054164e-121	PgG2M	ANP32B
MYEF2	2.2034036149947e-123	1.20714370168876	812	0.37	1.37734759973319e-118	PgG2M	MYEF2
SLC4A8	6.01385053240333e-123	1.77400348762117	0.26	48	3.75925796780532e-118	PgG2M	SLC4A8
CDC27	2.96892215260232e-122	1.49852146101267	368	88	1.85587323759171e-117	PgG2M	CDC27
CEP44	3.54299632913754e-122	1.56858697793244	272	52	2.21472700534388e-117	PgG2M	CEP44
ECI2	4.271240389718e-122	1.49034390860349	327	71	2.66995236761272e-117	PgG2M	ECI2
HIST1H4C.2	2.77488463455413e-121	2.62653768259572	823	544	1.73458038505978e-116	PgG2M	HIST1H4C
QSER1	1.8361987119902e-120	1.26385822830384	554	174	1.14780781486507e-115	PgG2M	QSER1
UBALD2	4.00274005156502e-120	1.48926978998667	305	64	2.50211280623329e-115	PgG2M	UBALD2
SLC1A3	1.34358614202249e-119	1.31905129218164	383	94	8.39875697378256e-115	PgG2M	SLC1A3
MRPL51	1.81858668564524e-118	1.306988947999	0.46	129	1.13679853719684e-113	PgG2M	MRPL51
ID4	4.57787591170177e-117	1.1628594116738	423	113	2.86163023240478e-112	PgG2M	ID4
HMGB1P5	1.15610020435129e-116	1.58688755139908	345	82	7.22678237739994e-112	PgG2M	HMGB1P5
KIF5B.1	7.52063980386625e-115	1.10632457832198	827	398	4.7011519413968e-110	PgG2M	KIF5B
NKAIN3	5.63902350657967e-114	1.58513711007099	319	73	3.52495359396295e-109	PgG2M	NKAIN3
SCLT1	2.37978234593865e-113	1.51170379866724	344	83	1.48760194444625e-108	PgG2M	SCLT1
CENPJ	3.13268983461986e-113	1.19324028334997	504	156	1.95824441562088e-108	PgG2M	CENPJ
EXOSC8	6.25599950125509e-113	1.06265054876619	536	169	3.91062528823456e-108	PgG2M	EXOSC8
RFC3	6.39658885650094e-113	1.81390718584004	203	33	3.99850769419874e-108	PgG2M	RFC3
ITGB3BP	5.44517994623556e-111	1.77307268359926	226	41	3.40378198439185e-106	PgG2M	ITGB3BP
CCT5	1.33163486287242e-110	1.19866091596173	0.55	182	8.32404952781548e-106	PgG2M	CCT5
FSTL1.1	1.68922835109923e-110	1.81638037056205	217	38	1.05593664227213e-105	PgG2M	FSTL1
ZBTB20.1	4.03240609828543e-109	0.895940487487703	524	161	2.52065705203822e-104	PgG2M	ZBTB20
DCAF7.1	7.18704568134654e-109	1.16637976304757	565	192	4.49262225540972e-104	PgG2M	DCAF7
PLPP3	9.55960780446832e-109	1.51947107680476	249	49	5.97571083857315e-104	PgG2M	PLPP3
CHEK1	3.58531441361922e-108	1.96159263320152	212	37	2.24118003995337e-103	PgG2M	CHEK1
CEP128	5.5312274647845e-108	1.72130469740371	0.26	53	3.45757028823679e-103	PgG2M	CEP128
ANXA5	2.74949983198719e-107	1.61272343822091	266	55	1.71871234497519e-102	PgG2M	ANXA5
DHTKD1	1.37917149034194e-106	1.6473387002559	238	46	8.62120098612746e-102	PgG2M	DHTKD1
MDK.2	6.85148681634225e-106	1.03352165090217	0.66	0.25	4.28286440889554e-101	PgG2M	MDK
SLA.2	6.46123872474889e-105	-3.96117943150814	0.11	534	4.03892032684053e-100	PgG2M	SLA
MPPED2	2.73917867498625e-104	1.20850375397751	441	131	1.71226058973391e-99	PgG2M	MPPED2
CEP295	5.20734591234051e-104	1.1574776526555	0.42	0.12	3.25511192980405e-99	PgG2M	CEP295
WHSC1.1	1.58663234522243e-103	1.11065721424958	559	194	9.91803878998543e-99	PgG2M	WHSC1
ENSG00000274956	2.41650372291941e-103	1.3975563992173	315	75	1.51055647719692e-98	PgG2M	ENSG00000274956
SUGP2.1	1.56256226198453e-102	1.11916961142438	692	286	9.76757669966527e-98	PgG2M	SUGP2
CALCOCO2	5.99446557690508e-102	1.75239939690312	244	0.05	3.74714043212336e-97	PgG2M	CALCOCO2
COX8A	1.62428205506998e-101	1.0889985399794	728	307	1.01533871262424e-96	PgG2M	COX8A
EMX2	5.73774831552103e-101	1.12141765195928	429	125	3.58666647203219e-96	PgG2M	EMX2
COX17	1.53995217602622e-100	1.33046515667353	392	0.11	9.62624105233992e-96	PgG2M	COX17
LARP7.1	3.63634167760359e-100	0.945623795867048	624	0.23	2.27307718267001e-95	PgG2M	LARP7
MYO10.1	3.70321008363301e-99	1.08950006479478	473	149	2.31487662327899e-94	PgG2M	MYO10
MYT1L.2	5.07625658236597e-99	-4.34834480366416	69	491	3.17316798963697e-94	PgG2M	MYT1L
RRM1	1.48326669006463e-98	1.38971751924299	0.34	89	9.27190007959399e-94	PgG2M	RRM1
MMS22L	1.50457215595843e-98	1.67746171939012	221	43	9.40508054689617e-94	PgG2M	MMS22L
ACTL6A	8.12317052702233e-98	1.33946824497074	299	71	5.07779389644166e-93	PgG2M	ACTL6A
GLI3	5.50846762932242e-97	1.4457476288093	235	48	3.44334311508944e-92	PgG2M	GLI3
HLA-A	8.15736552157065e-97	1.23816420328344	284	65	5.09916918753381e-92	PgG2M	HLA-A
TMX1	1.6744935929071e-96	1.1301055877692	342	89	1.04672594492623e-91	PgG2M	TMX1
SOX9	5.44900887829569e-96	1.17210712665575	373	104	3.40617544982263e-91	PgG2M	SOX9
ASRGL1	2.21672473367857e-95	1.10201796279661	472	152	1.38567463102247e-90	PgG2M	ASRGL1
MBNL1	3.07018467296834e-95	1.49586482075755	263	59	1.91917243907251e-90	PgG2M	MBNL1
IFT74	4.53042223116648e-95	1.52619491109512	246	53	2.83196693670217e-90	PgG2M	IFT74
CEP83	2.34261511007323e-94	1.68034809667397	223	45	1.46436870530677e-89	PgG2M	CEP83
ENSG00000257698	2.35438998974442e-94	1.53497223302126	232	48	1.47172918258924e-89	PgG2M	ENSG00000257698
RSRC1	2.97502818605788e-94	1.27688116799512	376	108	1.85969011910478e-89	PgG2M	RSRC1
QKI.1	3.55660978948231e-94	1.0695583574427	441	137	2.22323677940539e-89	PgG2M	QKI
NPY	2.0506044241688e-93	0.972350783245212	295	73	1.28183282554792e-88	PgG2M	NPY
RTN1.2	2.97159349062585e-93	-2.20046822160223	434	675	1.85754309099022e-88	PgG2M	RTN1
NEUROD2.2	5.5478126760345e-93	-3.58428626216008	116	0.51	3.46793770378917e-88	PgG2M	NEUROD2
SMAD9	2.18115349020162e-92	1.45141739729754	223	45	1.36343904672504e-87	PgG2M	SMAD9
JAM2	2.66775205956107e-92	1.56451827172615	217	43	1.66761181243162e-87	PgG2M	JAM2
ILF2.1	2.83583232405506e-92	0.956686863742441	667	269	1.77267878576682e-87	PgG2M	ILF2
RUVBL2	2.98918282090664e-92	1.38649490908435	264	0.06	1.86853818134874e-87	PgG2M	RUVBL2
FKBP2	3.87471516151698e-92	1.35100243133492	342	93	2.42208444746426e-87	PgG2M	FKBP2
DNAJB1	8.10793730019195e-92	1.39232735099394	362	103	5.06827160634999e-87	PgG2M	DNAJB1
MAP1B.2	6.1338423228521e-91	-1.03720091589532	956	0.93	3.83426483601484e-86	PgG2M	MAP1B
INTU	6.16740226224944e-91	1.21702924292439	363	103	3.85524315413212e-86	PgG2M	INTU
XPO1.2	3.48725107862182e-90	1.00161564524034	551	0.2	2.1798806492465e-85	PgG2M	XPO1
C8orf4	5.1241624440834e-90	1.40501380668386	235	51	3.20311394379653e-85	PgG2M	C8orf4
ATAD5	1.53324698311632e-89	1.29862433438169	327	88	9.5843268914601e-85	PgG2M	ATAD5
LIN9	4.41979490484086e-89	1.51358979842039	215	44	2.76281379501602e-84	PgG2M	LIN9
CHD7	4.98867750034621e-89	0.742480565977191	447	0.14	3.11842230546642e-84	PgG2M	CHD7
TMED5	9.32725843465152e-89	1.50015638562398	203	0.04	5.83046924750067e-84	PgG2M	TMED5
AKIRIN2.1	1.57975061128979e-88	1.05081630730012	556	208	9.8750210711725e-84	PgG2M	AKIRIN2
GGH	2.03721895203422e-88	1.34997212898139	298	76	1.27346556691659e-83	PgG2M	GGH
SCRN1.2	2.15934432361597e-88	1.04487309794888	559	207	1.34980613669234e-83	PgG2M	SCRN1
STXBP3	1.09183131387492e-87	1.64939373680921	203	0.04	6.82503754303215e-83	PgG2M	STXBP3
TFDP2	1.92740032435807e-87	1.05475197273937	447	147	1.20481794275623e-82	PgG2M	TFDP2
RNASEH2B	2.21880993278247e-87	1.21036779447523	362	105	1.38697808898232e-82	PgG2M	RNASEH2B
NEUROD6.2	6.37485621245489e-87	-2.36198889129704	263	604	3.98492261840555e-82	PgG2M	NEUROD6
TXNDC12	7.80995550224589e-87	1.26526504117467	272	66	4.8820031844539e-82	PgG2M	TXNDC12
FMC1	1.0949702855675e-86	1.38112228240949	234	51	6.84465925508243e-82	PgG2M	FMC1
ADD3.1	5.99108543476976e-86	0.977968124555987	394	119	3.74502750527458e-81	PgG2M	ADD3
CCDC167	1.28708250883028e-85	1.02603915640158	0.42	132	8.04555276269811e-81	PgG2M	CCDC167
MZT2B	2.55772892974531e-85	1.06058620217194	547	206	1.59883635398379e-80	PgG2M	MZT2B
MAGI1	4.31200609354527e-85	1.23734744391703	253	59	2.69543500907515e-80	PgG2M	MAGI1
HSDL2	6.18559260143593e-85	1.58523663259243	211	44	3.8666139351576e-80	PgG2M	HSDL2
HIST1H1E	9.65061255706176e-85	1.52869479778021	452	159	6.03259790941931e-80	PgG2M	HIST1H1E
CXXC5	1.62788374330122e-84	1.19772827499129	296	77	1.01759012793759e-79	PgG2M	CXXC5
SRI	3.25141554325095e-84	1.03172346983199	496	176	2.03245985608617e-79	PgG2M	SRI
TMEM237	7.18499534826604e-84	1.22491478602805	0.34	98	4.4913405922011e-79	PgG2M	TMEM237
HIRIP3	2.48554515420525e-83	1.11988557463242	417	136	1.5537142758937e-78	PgG2M	HIRIP3
GULP1	3.35848432024713e-83	1.33254819158454	234	53	2.09938854858648e-78	PgG2M	GULP1
MAZ	4.74543312163973e-83	1.22881006760438	307	82	2.966370244337e-78	PgG2M	MAZ
H1FX.1	8.0279703678179e-83	0.998782472420804	685	0.31	5.01828427692297e-78	PgG2M	H1FX
USP13	2.29048244689111e-82	1.44258719158237	218	48	1.43178057755164e-77	PgG2M	USP13
CREB5	3.10039443760578e-82	1.12397131590798	276	0.07	1.93805656294737e-77	PgG2M	CREB5
LMO7	4.49919253470128e-82	0.954868952249093	321	88	2.81244525344177e-77	PgG2M	LMO7
PSME2	1.08990941334834e-81	1.4638158485535	232	53	6.81302374284045e-77	PgG2M	PSME2
NES.1	1.6442739624176e-81	0.909555923609932	415	133	1.02783565390724e-76	PgG2M	NES
DCTN3.1	2.88331372222778e-81	0.963233816778945	547	209	1.80235940776459e-76	PgG2M	DCTN3
MARCKS.2	5.4109347455201e-81	0.773738825388485	962	733	3.38237530942461e-76	PgG2M	MARCKS
IGF2BP3	5.45315664316781e-81	1.16144121199976	308	84	3.4087682176442e-76	PgG2M	IGF2BP3
SRSF3.1	5.89266803224338e-81	0.841085199236359	843	456	3.68350678695533e-76	PgG2M	SRSF3
HES1.1	6.98618382095921e-81	1.20896805103449	345	104	4.3670635064816e-76	PgG2M	HES1
CDKN1B.2	3.05749224768853e-80	0.858666790683555	582	226	1.9112384040301e-75	PgG2M	CDKN1B
SESN3	7.37009252402249e-80	0.942992050628951	373	114	4.60704483676646e-75	PgG2M	SESN3
MAPT.2	1.015796397382e-79	-4.33742925664526	75	436	6.3497432800349e-75	PgG2M	MAPT
GOLIM4.1	1.21435779105678e-79	0.917870195135634	472	165	7.59095055189594e-75	PgG2M	GOLIM4
HSPA1A.1	1.36878470288583e-79	1.04372475093502	386	122	8.55627317773931e-75	PgG2M	HSPA1A
RDX.1	1.7449582149783e-79	0.911893135310877	618	258	1.09077338018294e-74	PgG2M	RDX
LIFR	7.83277131254996e-79	1.46055832755368	221	0.05	4.89626534747498e-74	PgG2M	LIFR
CDCA7L	1.08590876180377e-78	1.40173519356136	217	49	6.78801567003538e-74	PgG2M	CDCA7L
SUCO	1.92628434505858e-78	0.961446156949558	0.46	161	1.20412034409612e-73	PgG2M	SUCO
NRG1	1.97001955354271e-78	0.973726529782624	328	95	1.23145922291955e-73	PgG2M	NRG1
DHRS7	3.95936340440503e-78	1.05590260098758	359	0.11	2.47499806409358e-73	PgG2M	DHRS7
TMEM256	5.54640024041727e-78	1.49000313312578	217	49	3.46705479028483e-73	PgG2M	TMEM256
DBI.2	6.39423663935566e-78	0.990627881356965	508	195	3.99703732326122e-73	PgG2M	DBI
RCN1	1.54554025594714e-77	1.39614235937902	234	55	9.66117213992557e-73	PgG2M	RCN1
MOXD1	1.86911016439475e-77	1.50743069983379	205	44	1.16838076376316e-72	PgG2M	MOXD1
CKLF	3.91349081364178e-77	1.38030684181144	246	61	2.44632310760748e-72	PgG2M	CKLF
TEAD1	7.23661855267934e-77	1.33181462527557	231	55	4.52361025727985e-72	PgG2M	TEAD1
CBX5.1	1.23193852182286e-76	0.862492563158404	753	369	7.7008476999147e-72	PgG2M	CBX5
GLO1	1.64259403820582e-76	0.982642856508889	472	171	1.02678553328246e-71	PgG2M	GLO1
PALLD	1.89635033396686e-76	0.953455958389069	354	108	1.18540859376268e-71	PgG2M	PALLD
ENSG00000256637	2.10007402696007e-76	1.26615121602099	235	57	1.31275627425274e-71	PgG2M	ENSG00000256637
MFGE8	2.95049214952654e-76	1.3811530660297	224	52	1.84435264266904e-71	PgG2M	MFGE8
RPS27L	3.4232741552362e-76	0.953669414428839	427	145	2.13988867443815e-71	PgG2M	RPS27L
8	4.87908079637196e-75	0.953071469436095	319	92	3.04991340581211e-70	PgG2M	8
ERH.1	6.03786148497095e-75	0.816152357716298	713	0.33	3.77426721425534e-70	PgG2M	ERH
NUDT1	9.22937685525255e-75	1.11012588704674	266	0.07	5.76928347221837e-70	PgG2M	NUDT1
PSAT1	2.03007298915741e-74	1.62800397690872	211	48	1.2689986255223e-69	PgG2M	PSAT1
FXR1.1	6.70207812232162e-74	0.863709630059902	667	295	4.18946903426324e-69	PgG2M	FXR1
HNRNPUL1	8.04059203273774e-74	0.858799305125676	449	157	5.02617407966436e-69	PgG2M	HNRNPUL1
HAUS6	5.22532358866098e-73	1.13861162564112	296	84	3.26634977527198e-68	PgG2M	HAUS6
C2orf69	6.92262040324381e-73	1.13105477854142	285	79	4.32733001406771e-68	PgG2M	C2orf69
PHLDA1	9.20994543811291e-73	0.819180354979337	417	141	5.75713689336438e-68	PgG2M	PHLDA1
C3orf58	2.75667879746178e-72	1.57485305630599	203	46	1.72319991629336e-67	PgG2M	C3orf58
FABP5.2	1.43024723743722e-71	0.752229017988043	704	336	8.94047548122007e-67	PgG2M	FABP5
SATB2.2	2.00584632620175e-71	-5.37786253757127	29	372	1.25385453850871e-66	PgG2M	SATB2
PTGES3.1	3.40751108965017e-71	0.790001202278296	0.66	0.29	2.13003518214032e-66	PgG2M	PTGES3
SMC1A.1	1.48447418454686e-70	0.855737556422577	562	0.23	9.27944812760244e-66	PgG2M	SMC1A
PTMS.1	1.57987450966802e-70	0.954540697546164	904	567	9.8757955599348e-66	PgG2M	PTMS
CCDC152	1.86041265849896e-70	0.945155408136216	322	98	1.1629439528277e-65	PgG2M	CCDC152
ACAA2	2.02307571996095e-70	1.46164804433716	238	61	1.26462463254759e-65	PgG2M	ACAA2
NDUFAF3	3.90644164850866e-70	1.08320707880906	284	81	2.44191667448276e-65	PgG2M	NDUFAF3
CCDC77	4.17293843299931e-70	1.21689611098413	0.22	53	2.60850381446787e-65	PgG2M	CCDC77
ZC3H7A	5.24475293727489e-70	0.846644726156597	0.44	157	3.27849506109054e-65	PgG2M	ZC3H7A
SNRPB	1.02736632952409e-69	0.878709120051475	397	134	6.4220669258551e-65	PgG2M	SNRPB
PHIP.2	1.82938959776993e-69	0.687765769559352	756	367	1.14355143756598e-64	PgG2M	PHIP
HES6.2	1.97638732184756e-69	0.890692375158626	614	0.28	1.23543971488691e-64	PgG2M	HES6
MIAT.2	6.73519294703452e-69	-3.36894015411358	102	432	4.21016911119128e-64	PgG2M	MIAT
PSIP1.2	8.38724017803056e-69	0.748593904935137	849	484	5.2428638352869e-64	PgG2M	PSIP1
LCORL.2	1.05078586496469e-68	0.679172089448241	507	196	6.56846244189428e-64	PgG2M	LCORL
SERF2.2	3.81572076592313e-68	0.757147494919039	733	352	2.38520705077855e-63	PgG2M	SERF2
TJP1.1	5.36380135809482e-68	1.33907719989433	208	0.05	3.35291222894507e-63	PgG2M	TJP1
CCAR1	5.69229565284036e-68	0.772715791045054	597	255	3.55825401259051e-63	PgG2M	CCAR1
NFE2L2	5.99857315617133e-68	1.05843474008541	224	56	3.7497080799227e-63	PgG2M	NFE2L2
CETN3	2.87973148151848e-67	0.969181150991928	324	101	1.8001201490972e-62	PgG2M	CETN3
MIR99AHG	7.14836006015031e-67	0.848598961166799	0.33	103	4.46843987359996e-62	PgG2M	MIR99AHG
HNRNPM	8.61718341476697e-67	0.736031624063982	902	577	5.38660135257084e-62	PgG2M	HNRNPM
DR1	9.47291367776191e-67	1.03881743623218	252	68	5.92151833996897e-62	PgG2M	DR1
ENSG00000170091.1	1.10320969581478e-66	-3.27287659831666	98	425	6.89616380853818e-62	PgG2M	ENSG00000170091
GRIA2.2	1.46150361943881e-66	-3.25393309642093	145	458	9.13585912511203e-62	PgG2M	GRIA2
CA12	1.9165316769245e-66	1.01733309999563	253	69	1.19802395124551e-61	PgG2M	CA12
PRPSAP1	2.74989822564103e-66	0.947033937469446	302	91	1.7189613808482e-61	PgG2M	PRPSAP1
CALM3.1	3.52671655716848e-66	0.77735132166049	644	288	2.20455051988602e-61	PgG2M	CALM3
RAD18	4.45005173866288e-66	1.25162700706813	0.22	56	2.78172734183817e-61	PgG2M	RAD18
SNRPG	7.47915567678755e-66	0.888949323794615	0.46	174	4.67522021355989e-61	PgG2M	SNRPG
SUZ12	2.22515319052854e-65	0.867567033784799	411	148	1.39094325939939e-60	PgG2M	SUZ12
TTC3.2	2.51624633106465e-65	-1.36158705370463	689	751	1.57290558154851e-60	PgG2M	TTC3
ABAT	5.87133994205555e-65	1.25891976515602	0.24	65	3.67017459777893e-60	PgG2M	ABAT
AKAP12.1	2.1362777178049e-64	0.817552976389206	544	231	1.33538720139985e-59	PgG2M	AKAP12
TLN1.1	2.869962287291e-64	1.08563362317737	252	0.07	1.79401342578561e-59	PgG2M	TLN1
CBX1.1	4.51211074251179e-64	0.704734839168066	847	488	2.82052042514412e-59	PgG2M	CBX1
HNRNPL	4.56542386225863e-64	0.980222439848768	316	0.1	2.85384645629787e-59	PgG2M	HNRNPL
HSPA1B	4.74576321403875e-64	1.08010208947707	334	111	2.96657658509562e-59	PgG2M	HSPA1B
BANF1.1	5.60814128287258e-64	0.802036493848844	489	193	3.50564911592365e-59	PgG2M	BANF1
PTTG1IP.2	7.12913980800931e-64	0.718902858339183	0.51	203	4.45642529398662e-59	PgG2M	PTTG1IP
RPL34.1	7.54346210800454e-64	-0.863545919390604	913	886	4.71541816371364e-59	PgG2M	RPL34
IQGAP2	8.90478187957791e-64	1.07335332520253	258	73	5.56637915292415e-59	PgG2M	IQGAP2
ERBIN.1	1.44890941941699e-63	0.993679292163615	322	104	9.0571327807756e-59	PgG2M	ERBIN
LINC01158.2	1.72840031502056e-63	0.646128781695155	902	546	1.08042303691935e-58	PgG2M	LINC01158
SYNE2.2	2.20756141896325e-63	0.678915311522017	931	611	1.37994664299393e-58	PgG2M	SYNE2
MEF2C.1	6.61088821725745e-63	-5.89364916147833	34	345	4.13246622460763e-58	PgG2M	MEF2C
MID1	7.23670162903949e-63	1.1449751375641	229	61	4.52366218831259e-58	PgG2M	MID1
HSPA13	8.47058652316009e-63	1.08488352085417	296	92	5.29496363562737e-58	PgG2M	HSPA13
SOX6	9.06822213100773e-63	1.0272089303485	223	58	5.66854565409293e-58	PgG2M	SOX6
UBBP4	1.28412478382478e-62	1.13464591550501	202	0.05	8.02706402368872e-58	PgG2M	UBBP4
LAPTM4A.1	1.4687768755618e-62	0.754335472857691	516	0.21	9.18132424913681e-58	PgG2M	LAPTM4A
SMAD5	1.75457718438282e-62	0.81175381621044	351	118	1.0967861979577e-57	PgG2M	SMAD5
SNX5	3.11989848260339e-62	1.29007832903275	244	69	1.95024854147538e-57	PgG2M	SNX5
DCX.1	5.20429444911356e-62	-1.86886726415264	466	631	3.25320446014089e-57	PgG2M	DCX
MLLT10	5.49892894602312e-62	0.90944315126121	322	104	3.43738048415905e-57	PgG2M	MLLT10
SMARCA1	8.16755647974905e-62	0.787781892565566	478	192	5.10553955549113e-57	PgG2M	SMARCA1
HNRNPUL2	9.23791571518027e-62	1.00994606684526	302	95	5.77462111355919e-57	PgG2M	HNRNPUL2
ATRAID	1.04900686101258e-61	1.06469740219572	234	64	6.55734188818963e-57	PgG2M	ATRAID
TMEM123.1	1.21077385172481e-61	0.55062733370556	304	94	7.56854734713182e-57	PgG2M	TMEM123
ENY2	2.69789334382327e-61	0.722509890233911	464	181	1.68645312922393e-56	PgG2M	ENY2
CUL1	3.08977275143502e-61	0.909062641922054	336	112	1.93141694692203e-56	PgG2M	CUL1
ITGB8	4.4313095200789e-61	0.945742806445466	316	103	2.77001158100132e-56	PgG2M	ITGB8
DECR1	7.51793690077873e-61	1.1142551837928	209	54	4.69946235667679e-56	PgG2M	DECR1
EGR1	1.21620154127035e-60	1.28853302149091	0.4	158	7.60247583448095e-56	PgG2M	EGR1
SELENOK.1	1.45443453940238e-60	0.635501747391474	499	199	9.09167030580429e-56	PgG2M	SELENOK
RANBP1.1	3.24365533676924e-60	0.693277633296153	629	289	2.02760895101445e-55	PgG2M	RANBP1
ENSG00000168824.2	3.26013770852226e-60	-3.54669434995936	69	375	2.03791208159726e-55	PgG2M	ENSG00000168824
PCNA	4.25314950365599e-60	0.918660439424836	261	77	2.65864375473536e-55	PgG2M	PCNA
SORT1	4.82500596172876e-60	1.23049213044911	205	53	3.01611122667665e-55	PgG2M	SORT1
STAG1	6.91875746693359e-60	0.870520042184079	357	124	4.32491529258019e-55	PgG2M	STAG1
RUVBL1	7.58032808389384e-60	0.985049060219849	315	103	4.73846308524204e-55	PgG2M	RUVBL1
HNRNPLL	1.11716491237871e-59	0.901646950098475	305	98	6.98339786727933e-55	PgG2M	HNRNPLL
ARPP21.2	1.13654182228397e-59	-5.89239977584368	0.02	0.32	7.1045229310971e-55	PgG2M	ARPP21
CKB.1	2.08575039705906e-59	0.891458757659254	766	452	1.30380257320162e-54	PgG2M	CKB
MALAT1.1	2.09804739169825e-59	-0.448914048672888	1	999	1.31148942455057e-54	PgG2M	MALAT1
RNASEH2A	4.27763988260523e-59	1.10289582838053	209	55	2.67395269061653e-54	PgG2M	RNASEH2A
EEF1D.1	4.85812405833684e-59	0.705366439702217	504	209	3.03681334886636e-54	PgG2M	EEF1D
PPP1CC	5.84395492194696e-59	0.787924611265487	0.35	121	3.65305622170904e-54	PgG2M	PPP1CC
HNRNPU	1.26478268004273e-58	0.562830710942368	973	798	7.90615653294711e-54	PgG2M	HNRNPU
FANCL	1.98454315990434e-58	1.09032957140748	226	63	1.2405379292562e-53	PgG2M	FANCL
HNRNPH3	2.6544668608525e-58	0.705802182405933	834	0.49	1.6593072347189e-53	PgG2M	HNRNPH3
NEUROD1	3.7247022942574e-58	1.23596104753621	253	76	2.3283114041403e-53	PgG2M	NEUROD1
TULP3	7.84956618401162e-58	0.915493686152415	243	0.07	4.90676382162566e-53	PgG2M	TULP3
DKC1	1.00664372748141e-57	0.947003562650313	337	117	6.2925299404863e-53	PgG2M	DKC1
PCM1	1.00808916489893e-57	0.716367345820875	809	468	6.30156536978322e-53	PgG2M	PCM1
NREP.1	1.01208017678042e-57	-1.52991486042141	643	708	6.32651318505443e-53	PgG2M	NREP
NAP1L1.1	1.76089924903793e-57	0.702858445207687	815	474	1.10073812057361e-52	PgG2M	NAP1L1
ING1	1.76233633781927e-57	1.22886430038269	206	54	1.10163644477082e-52	PgG2M	ING1
PCNT	2.45572652521379e-57	0.767877653535235	437	174	1.53507465091114e-52	PgG2M	PCNT
SNRPC	2.5955177390567e-57	0.702004404091001	521	221	1.62245813868434e-52	PgG2M	SNRPC
ZWILCH	3.19654747258765e-57	1.04023974710374	243	71	1.99816182511454e-52	PgG2M	ZWILCH
GPM6A.2	4.22985987185596e-57	-1.37999980135374	689	735	2.64408540589716e-52	PgG2M	GPM6A
4	5.40503483138895e-57	0.94960690660663	365	133	3.37868727310123e-52	PgG2M	4
CTNNB1.1	6.55789248552199e-57	0.782967377968386	0.38	141	4.0993385926998e-52	PgG2M	CTNNB1
ZFHX4	9.25881488927469e-57	0.85232946971339	281	89	5.78768518728561e-52	PgG2M	ZFHX4
FBLN1	9.42731080256725e-57	1.0342490562287	0.24	0.07	5.89301198268479e-52	PgG2M	FBLN1
RBM8A.1	1.16668782766628e-56	0.67555284368678	666	0.32	7.29296561074191e-52	PgG2M	RBM8A
CDO1	1.26653064869533e-56	0.902566847168676	272	85	7.91708308499454e-52	PgG2M	CDO1
NUP50	1.98902095511319e-56	0.842257789525224	284	91	1.24333699904126e-51	PgG2M	NUP50
SRSF10.1	2.75182860546652e-56	0.627632182562866	678	331	1.72016806127712e-51	PgG2M	SRSF10
COMMD4	2.78252039609801e-56	1.00637631190566	221	62	1.73935349960087e-51	PgG2M	COMMD4
VBP1.1	3.06991450248442e-56	0.66578006957136	493	204	1.91900355550301e-51	PgG2M	VBP1
GLRX5	3.72550057333259e-56	1.13791155242808	0.24	71	2.3288104083902e-51	PgG2M	GLRX5
PSPC1	4.72169384991613e-56	0.740372778541242	469	193	2.95153082558257e-51	PgG2M	PSPC1
RBFOX2.2	6.06094556926351e-56	-2.09476923594309	331	552	3.78869707534662e-51	PgG2M	RBFOX2
G3BP1	1.21375817230908e-55	0.71873483217695	435	172	7.58720233510409e-51	PgG2M	G3BP1
TMSB4X.2	2.19019307120041e-55	0.519278649096478	998	955	1.36908968880738e-50	PgG2M	TMSB4X
PEA15.2	3.02451797978921e-55	0.905296258224435	441	185	1.89062618916623e-50	PgG2M	PEA15
PAICS	3.20175890783996e-55	0.925963227025925	298	99	2.00141949329076e-50	PgG2M	PAICS
[truncated: 13,075 more rows]

## Sheet: RC organoids
	p_val	avg_log2FC	pct.1	pct.2	p_val_adj	cluster	gene
NEFL	3.73489437639827e-74	2.90172839922828	792	203	1.94573057432844e-69	ExM_U	NEFL
NEFM	3.47524116097927e-37	2.38221835178158	675	252	1.81046163522376e-32	ExM_U	NEFM
LINC01697	2.65134563214546e-20	1.67364959989226	0.55	207	1.3812450205225e-15	ExM_U	LINC01697
ENSG00000248752	4.0162184639946e-19	1.79206280991577	442	155	2.09228917100262e-14	ExM_U	ENSG00000248752
ENSG00000275016	1.00417319434975e-18	1.73613334354799	292	75	5.23134067328446e-14	ExM_U	ENSG00000275016
TMEM132B	3.53680317440195e-17	1.46554842196151	0.6	289	1.84253298173644e-12	ExM_U	TMEM132B
ENSG00000251680	3.14034614071204e-16	2.22220776868995	275	78	1.63599472546534e-11	ExM_U	ENSG00000251680
UCHL1	4.89913282748727e-16	0.99858645360341	842	754	2.55225223780777e-11	ExM_U	UCHL1
ROBO1	4.97344340976463e-15	0.896418295289444	908	831	2.59096507875098e-10	ExM_U	ROBO1
LHFPL3	6.66287438822238e-15	1.10702875776033	0.7	402	3.47109104128833e-10	ExM_U	LHFPL3
NR4A2	1.3427395172665e-14	2.51184053737623	0.2	49	6.99513578915155e-10	ExM_U	NR4A2
ABLIM1	4.86222512858977e-14	1.15377011340855	708	425	2.53302480299012e-09	ExM_U	ABLIM1
TMEFF2	1.2330817423669e-13	1.01439218981323	767	522	6.42386264503463e-09	ExM_U	TMEFF2
ADAMTS19	1.75590055957293e-13	2.02812512737425	225	62	9.14753955515115e-09	ExM_U	ADAMTS19
ERBB4	3.46530734218121e-13	0.763850874782433	925	922	1.80528651298272e-08	ExM_U	ERBB4
ENSG00000287159	4.09457936876488e-13	1.85037536272381	242	71	2.13311206795175e-08	ExM_U	ENSG00000287159
LINC01036	8.15733739637773e-13	0.944204504341635	792	534	4.24964649001694e-08	ExM_U	LINC01036
KCND2	8.31889611142387e-13	0.835344529130049	858	663	4.33381211820738e-08	ExM_U	KCND2
ENSG00000234083	8.33022457569825e-13	1.66690118437289	283	92	4.33971379495576e-08	ExM_U	ENSG00000234083
GRIK2	4.52443030135096e-12	0.735972551419848	925	816	2.3570472097918e-07	ExM_U	GRIK2
VCAN	5.04373057196322e-12	-2.01365581562513	242	543	2.62758187876996e-07	ExM_U	VCAN
CPNE4	1.11790307965768e-11	1.4183675676342	617	417	5.82382788378466e-07	ExM_U	CPNE4
ENSG00000279249	1.30387967853734e-11	1.14984134857128	542	284	6.79269157330812e-07	ExM_U	ENSG00000279249
NELL2	1.56290786143114e-11	0.845364952586709	833	725	8.14212479491165e-07	ExM_U	NELL2
NFIA	1.57899803454983e-11	-0.993848546746421	525	763	8.22594816079077e-07	ExM_U	NFIA
CNTNAP2	1.65596522438813e-11	0.781368841409948	908	777	8.62691643297238e-07	ExM_U	CNTNAP2
FGF5	2.36435950347236e-11	1.66254039185019	325	123	1.23173672692896e-06	ExM_U	FGF5
RUNX1T1	2.59461365921121e-11	0.783858750042621	0.85	725	1.35168993190267e-06	ExM_U	RUNX1T1
RYR2	1.31158220727917e-10	1.21859323119577	425	195	6.83281866704159e-06	ExM_U	RYR2
TRH	1.64320107685187e-10	1.57411675002278	0.45	232	8.56042032996752e-06	ExM_U	TRH
MIR9-1HG	2.21463875625334e-10	-1.90251886388372	0.3	563	1.15373820645774e-05	ExM_U	MIR9-1HG
ENSG00000288105	2.43157033424386e-10	0.845091127814675	542	279	1.26675088132768e-05	ExM_U	ENSG00000288105
RORB	2.54866976972836e-10	1.51972022691634	442	224	1.32775500323768e-05	ExM_U	RORB
CNTN1	4.82386891957851e-10	0.749282680345067	842	748	2.51304275234362e-05	ExM_U	CNTN1
CADPS2	6.92432772014229e-10	1.00768638248981	692	481	3.60729776908533e-05	ExM_U	CADPS2
CDH8	6.96116101346655e-10	1.69146940390978	367	0.17	3.62648644157554e-05	ExM_U	CDH8
MAP1B	8.55360703282621e-10	0.445672097174276	975	969	4.45608711982114e-05	ExM_U	MAP1B
SLC26A7	9.54925789992491e-10	1.69050349959683	275	105	4.97478139554488e-05	ExM_U	SLC26A7
NRG1	1.32257501962651e-09	0.571377955980385	917	745	6.89008682224626e-05	ExM_U	NRG1
NAV3	1.39399095387387e-09	0.735089102052835	833	681	7.26213527330134e-05	ExM_U	NAV3
SCN9A	1.42671402246564e-09	1.57637642971598	225	77	7.432609371437e-05	ExM_U	SCN9A
SYN2	1.60025094363793e-09	1.083960504703	0.6	367	8.33666731597618e-05	ExM_U	SYN2
CACHD1	1.86138419962955e-09	-1.45030261978881	0.15	428	9.69706712639012e-05	ExM_U	CACHD1
CALM1	1.93412183663835e-09	0.722071783168681	892	941	0.000100760011201512	ExM_U	CALM1
ZBTB20	2.7644914960924e-09	-0.939804024576776	492	701	0.00014401894898043	ExM_U	ZBTB20
RTN1	4.37234085648816e-09	0.654275739462665	825	796	0.000227781469259607	ExM_U	RTN1
KCTD8	4.57761098790659e-09	0.975592347432907	517	287	0.000238475222025982	ExM_U	KCTD8
TLL1	4.85470814326226e-09	0.905960780395018	583	354	0.000252910875431391	ExM_U	TLL1
TENM2	4.85650910941502e-09	0.667035436307998	858	747	0.000253004698564085	ExM_U	TENM2
NEUROD6	5.19837936069304e-09	1.28837801773478	425	227	0.000270814771174665	ExM_U	NEUROD6
PAX3	5.76084316066158e-09	-3.11673950658293	25	265	0.000300116885297826	ExM_U	PAX3
ASIC2	6.25448039033597e-09	1.5101699926107	408	215	0.000325833410414943	ExM_U	ASIC2
MIR100HG	6.66641673167553e-09	-1.74450423583616	142	406	0.000347293646053368	ExM_U	MIR100HG
TMSB10	9.63623717646273e-09	0.526976655693796	975	983	0.000502009411945002	ExM_U	TMSB10
APLP2	1.13832617201884e-08	0.895164895708225	708	0.64	0.000593022402574936	ExM_U	APLP2
GPC5	1.49805612696315e-08	1.50704432980496	0.55	372	0.00078042731990272	ExM_U	GPC5
MAML2	1.53212843588438e-08	0.915892013826469	708	563	0.000798177629958326	ExM_U	MAML2
PCSK1N	1.58534269218538e-08	0.829224283880807	733	578	0.000825900128920896	ExM_U	PCSK1N
CAVIN2-AS1	2.36128414019678e-08	0.929711279768554	475	244	0.00123013458567691	ExM_U	CAVIN2-AS1
ALCAM	2.61528904090064e-08	1.29016827942001	467	268	0.0013624609787476	ExM_U	ALCAM
PPP2R2B	3.06621751615658e-08	-1.34433568116772	225	0.46	0.00159737667721693	ExM_U	PPP2R2B
ENSG00000240499	3.78013011790775e-08	0.768213697031684	458	0.24	0.00196929658622522	ExM_U	ENSG00000240499
BOC	3.98159037369457e-08	-2.39804932306528	75	307	0.00207424932107992	ExM_U	BOC
MTSS1	4.04037686250655e-08	0.664530566123165	0.75	609	0.00210487473029141	ExM_U	MTSS1
RGS6	4.47728862510234e-08	1.24674466588609	492	307	0.00233248828213332	ExM_U	RGS6
LIMCH1	5.29086296197391e-08	-1.32177109113144	225	481	0.00275632796866993	ExM_U	LIMCH1
SYT4	7.07584298841698e-08	1.10028005323161	583	402	0.00368623116324571	ExM_U	SYT4
NEUROD1	7.76321209748676e-08	0.723699325802223	733	565	0.0040443229743067	ExM_U	NEUROD1
DLGAP1	8.9338199365584e-08	0.5484767168361	892	783	0.00465416283414947	ExM_U	DLGAP1
GULP1	9.58303516217254e-08	-2.31347285443206	58	283	0.00499237799808541	ExM_U	GULP1
MYRIP	9.6867709954237e-08	1.03122921033761	517	0.32	0.00504642021777593	ExM_U	MYRIP
CBLN1	1.03571732998783e-07	1.09456779510209	517	329	0.00539567300230462	ExM_U	CBLN1
QKI	1.04811978586298e-07	-1.25916541965268	625	747	0.0054602848364318	ExM_U	QKI
LGALS1	1.26767774140431e-07	-1.82352609180782	125	363	0.00660409396161987	ExM_U	LGALS1
DGKI	1.30119041404911e-07	0.84969475387709	658	0.48	0.00677868158103025	ExM_U	DGKI
B2M	1.33616598118147e-07	-2.17429853551866	108	333	0.00696089029556299	ExM_U	B2M
NTM	1.81088142312172e-07	0.621086002222387	0.8	648	0.00943396786189491	ExM_U	NTM
NPAS3	2.74408942790941e-07	-1.42970996477617	342	551	0.0142956082836368	ExM_U	NPAS3
RELN	2.8350904483156e-07	0.562923420482048	817	695	0.0147696871995449	ExM_U	RELN
TTC9B	3.07009575384244e-07	0.896973949487024	0.45	257	0.0159939708392176	ExM_U	TTC9B
NECTIN3	3.11357801783311e-07	1.10724870128159	517	353	0.0162204960417034	ExM_U	NECTIN3
NCKAP5	3.77689225587535e-07	-2.28465775359187	175	379	0.0196760978962082	ExM_U	NCKAP5
ADAM7-AS1	3.86779647347104e-07	1.52198125009728	242	102	0.0201496725081947	ExM_U	ADAM7-AS1
ROBO2	4.2171279554209e-07	0.716527931431615	842	755	0.0219695497965607	ExM_U	ROBO2
MLLT11	4.30402897985877e-07	0.647962937088439	758	682	0.0224222693734722	ExM_U	MLLT11
SOX2	4.82829726824863e-07	-3.61824262278305	25	213	0.0251534974486681	ExM_U	SOX2
PDE4B	5.39581494095943e-07	-0.816382529255913	317	544	0.0281100375164222	ExM_U	PDE4B
DMD	6.14094844981955e-07	-1.01414286823278	283	509	0.0319918850441799	ExM_U	DMD
LINC03000	6.19586475290452e-07	1.08751627471893	442	252	0.0322779770167314	ExM_U	LINC03000
KIAA0319	6.7847918230154e-07	1.20161169209542	242	103	0.035346051481181	ExM_U	KIAA0319
BASP1	6.93470041236329e-07	0.448840830058866	875	869	0.0361270152682478	ExM_U	BASP1
ANK3	8.62539416523104e-07	0.431665516717579	917	0.81	0.0449348534431876	ExM_U	ANK3
GREB1L	1.02991118171688e-06	-0.622696169449043	567	724	0.0536542529227225	ExM_U	GREB1L
CHRM3	1.0636035124912e-06	0.751736889244011	642	0.42	0.0554094885867416	ExM_U	CHRM3
DCC	1.0748884831736e-06	-1.33155259952501	375	569	0.0559973904194116	ExM_U	DCC
MGAT4C	1.17344168033079e-06	0.861997417122998	625	414	0.0611316177785127	ExM_U	MGAT4C
CSMD3	1.23829678230343e-06	0.895104379009386	633	465	0.0645103091708796	ExM_U	CSMD3
PARD3B	1.26726933081657e-06	-1.26836217466059	125	333	0.0660196630582198	ExM_U	PARD3B
KHDRBS3	1.44041117233574e-06	1.2171344396211	442	279	0.0750396604340025	ExM_U	KHDRBS3
KLHL14	1.50769927606455e-06	1.20865533670862	0.2	79	0.0785451014858586	ExM_U	KLHL14
BBLN	1.56565419543907e-06	0.884131695482014	617	511	0.0815643209655937	ExM_U	BBLN
MCTP1	1.76004006288391e-06	0.520421019368052	717	522	0.0916910471160004	ExM_U	MCTP1
GRID2	1.80493103507802e-06	-0.754821682437924	742	825	0.0940296872034247	ExM_U	GRID2
IL1RAPL1	1.98506355651617e-06	0.595540270818598	767	676	0.103413871040267	ExM_U	IL1RAPL1
GLDC	2.00748348235037e-06	-2.18253572913752	42	225	0.104581859496525	ExM_U	GLDC
PTPRK	2.1490899274529e-06	-0.904829565663416	292	519	0.111958988860586	ExM_U	PTPRK
FTH1	2.31939727020982e-06	0.285600761368152	1	989	0.120831320188851	ExM_U	FTH1
TNC	2.51423563372672e-06	-1.69732266596639	75	275	0.130981619574627	ExM_U	TNC
PPP3CA	2.52771035766158e-06	0.580385896933509	792	717	0.131683598792738	ExM_U	PPP3CA
MDK	2.54511744200888e-06	-1.29088383089492	342	512	0.132590438258895	ExM_U	MDK
SMC6	2.68107590116657e-06	1.19543538460881	0.35	187	0.139673330147173	ExM_U	SMC6
SEZ6L2	2.68245906006061e-06	0.910682735822911	0.45	268	0.139745387192918	ExM_U	SEZ6L2
RHOBTB3	2.75026879180084e-06	-1.4070701032803	217	409	0.143278002977657	ExM_U	RHOBTB3
TLK1	2.95370007829511e-06	-1.80238663332262	83	276	0.153875959278862	ExM_U	TLK1
IER3	3.06227013819691e-06	1.55459683621182	225	0.1	0.159532025119506	ExM_U	IER3
MYO1E	3.23798040782156e-06	-1.63329489886099	58	245	0.168685827325872	ExM_U	MYO1E
FBXL7	3.58776536329474e-06	-1.08009050831853	233	447	0.186908224366203	ExM_U	FBXL7
HSPB1	3.69164311195234e-06	-1.44375165086891	342	521	0.192319839560269	ExM_U	HSPB1
STMN2	3.83068329009254e-06	0.458050808821719	867	892	0.199563276680661	ExM_U	STMN2
CFL1	3.87222310829315e-06	0.408654264475618	867	799	0.20172733504964	ExM_U	CFL1
GAP43	4.55305720959212e-06	0.446809916935811	842	769	0.237196068390911	ExM_U	GAP43
INA	4.60657105359692e-06	0.864044718260875	575	413	0.239983925608185	ExM_U	INA
TUBB3	4.68625861079374e-06	0.510051717125964	808	798	0.244135328587911	ExM_U	TUBB3
DPYSL2	4.77813035444589e-06	0.548233530338376	775	711	0.248921478945213	ExM_U	DPYSL2
GPC6	4.89929441183622e-06	0.566015603681891	0.8	674	0.25523364167902	ExM_U	GPC6
MMP24	4.95526072654868e-06	1.4031677290873	308	161	0.25814926281028	ExM_U	MMP24
LRRTM4	5.02861223254847e-06	0.655783188493666	642	465	0.261970582866845	ExM_U	LRRTM4
RIMS1	5.03564604539943e-06	0.566418514931257	725	584	0.262337016381129	ExM_U	RIMS1
MAPK10	5.05859823216621e-06	-0.779984800432805	542	0.69	0.263532733502931	ExM_U	MAPK10
FOXP2	5.14305928984118e-06	-1.04032896837972	192	429	0.267932816763566	ExM_U	FOXP2
PTPN13	5.21154103430541e-06	-1.32794614333384	0.1	298	0.271500441723174	ExM_U	PTPN13
ABTB2	5.61581473137634e-06	-2.35518052822312	0.05	223	0.292561484245782	ExM_U	ABTB2
SNCA	6.68947477849074e-06	0.799655297973091	492	326	0.348494878060253	ExM_U	SNCA
STMN1	6.86764531385445e-06	0.416012833086194	0.9	923	0.357776850270561	ExM_U	STMN1
SNAP91	7.35319652070647e-06	0.793527981321414	683	557	0.383072125942724	ExM_U	SNAP91
GRIA1	8.02380226320319e-06	-1.38053730506672	175	372	0.418008002703833	ExM_U	GRIA1
NEAT1	8.2683057721715e-06	-1.05427512252901	0.5	0.64	0.430745657507047	ExM_U	NEAT1
SLC35F1	8.52321316938106e-06	-0.810038001306621	225	449	0.444025313272076	ExM_U	SLC35F1
ZNF804B	9.58287578878663e-06	0.925218925005976	508	327	0.499229497092628	ExM_U	ZNF804B
ENSG00000285980	9.62841756384687e-06	1.34015995039714	208	93	0.501602041406166	ExM_U	ENSG00000285980
SLC1A3	1.00513388520016e-05	-2.06952963799491	175	0.34	0.523634548833875	ExM_U	SLC1A3
ENO2	1.05589697297967e-05	0.856427559737146	608	475	0.550080087043491	ExM_U	ENO2
LINC00989	1.06108451364901e-05	0.89621733543842	225	102	0.552782588230586	ExM_U	LINC00989
ACTL6B	1.10012139102906e-05	1.32699563787827	0.3	163	0.5731192398705	ExM_U	ACTL6B
MIF	1.13891185331666e-05	0.519014403850994	0.85	851	0.593327519103849	ExM_U	MIF
NCALD	1.17998480796713e-05	-1.04906752657692	217	427	0.614724885558555	ExM_U	NCALD
MIR4500HG	1.24374275940196e-05	1.34029351486264	242	115	0.647940227938047	ExM_U	MIR4500HG
RCN1	1.25243939684082e-05	-1.39775193498031	133	323	0.652470828178196	ExM_U	RCN1
MYO16	1.30842152912098e-05	-1.28595817673326	225	413	0.681635279810864	ExM_U	MYO16
CCNI	1.39515431617829e-05	0.444649272915496	0.85	0.83	0.726819592556243	ExM_U	CCNI
ARL4A	1.4254753541866e-05	1.38924178830568	275	143	0.742615640517052	ExM_U	ARL4A
C11orf96	1.48617987307225e-05	1.09270461552464	283	148	0.774240266675717	ExM_U	C11orf96
THSD7B	1.62223259252024e-05	0.751742981761558	458	299	0.845118291399344	ExM_U	THSD7B
DPP6	1.64788232003612e-05	0.904066426744812	608	448	0.858480773446019	ExM_U	DPP6
ZEB2	1.6547690942626e-05	-0.65868654625189	0.25	448	0.862068507347045	ExM_U	ZEB2
ADGRL3	1.66433689455418e-05	0.389694221500379	925	905	0.867052948586946	ExM_U	ADGRL3
EIF1B-AS1	1.70911452365534e-05	1.1925028533987	0.3	159	0.890380302243486	ExM_U	EIF1B-AS1
CDH7	1.83670992673603e-05	0.952836077155101	383	222	0.9568524034324	ExM_U	CDH7
GNG5	1.84748069422646e-05	-1.2456283710463	258	0.43	0.962463542464217	ExM_U	GNG5
DOCK9	1.87817491798388e-05	0.921870180323222	408	246	0.978454005272883	ExM_U	DOCK9
EXOC4	1.89037507614351e-05	-0.805195655928127	0.35	565	0.984809799667722	ExM_U	EXOC4
SYNJ2	1.98252014456385e-05	0.760511494607765	425	256	1	ExM_U	SYNJ2
GAB1	2.0454473815166e-05	-1.35535331919738	192	369	1	ExM_U	GAB1
FZD3	2.04971706708643e-05	-0.80761568249088	367	537	1	ExM_U	FZD3
MGP	2.30930058962746e-05	-2.11541096572431	0.15	319	1	ExM_U	MGP
KCNK1	2.37603779927421e-05	0.783895184384813	275	138	1	ExM_U	KCNK1
DSCAM	2.39866151746768e-05	0.541319089159956	717	588	1	ExM_U	DSCAM
OXR1	2.4806592303545e-05	0.671297525146862	625	505	1	ExM_U	OXR1
SDK1	2.55939290036128e-05	-0.909977483771665	342	511	1	ExM_U	SDK1
ENSG00000286648	2.61991664615829e-05	0.644965946539039	392	222	1	ExM_U	ENSG00000286648
DSCAML1	2.66984889285776e-05	0.548432829880759	642	466	1	ExM_U	DSCAML1
UNC13C	2.6803274399465e-05	0.818369738415177	683	612	1	ExM_U	UNC13C
MAB21L1	2.68771989842593e-05	0.914160508180984	383	232	1	ExM_U	MAB21L1
MALAT1	2.71791999468539e-05	-0.338235417889056	1	1	1	ExM_U	MALAT1
RALYL	2.8043281197719e-05	0.473714724608545	0.8	693	1	ExM_U	RALYL
RBMX	2.89865584388691e-05	-0.865452478333083	333	521	1	ExM_U	RBMX
ADGRG1	2.91166119929575e-05	-1.43849850287247	125	303	1	ExM_U	ADGRG1
CHST11	3.03497197075503e-05	-1.93441579212196	75	236	1	ExM_U	CHST11
RND3	3.08976170790139e-05	-0.91258843865101	125	303	1	ExM_U	RND3
SOCS2	3.2322479036954e-05	1.30174180792399	283	157	1	ExM_U	SOCS2
DNM1	3.38751870389535e-05	0.754248225600054	367	0.21	1	ExM_U	DNM1
STARD13	3.57193189923358e-05	-0.886757723948666	67	238	1	ExM_U	STARD13
TLE1	3.61281272814863e-05	-0.934537091164808	217	413	1	ExM_U	TLE1
MAP7	3.73271411649264e-05	0.809457100895975	292	153	1	ExM_U	MAP7
ADAMTS6	3.74717705264753e-05	-1.35557215500663	75	0.24	1	ExM_U	ADAMTS6
GRM8	4.17664720642346e-05	0.535967190699718	417	253	1	ExM_U	GRM8
TTYH1	4.22277092856048e-05	-1.66084301546673	0.15	323	1	ExM_U	TTYH1
ENSG00000286757	4.2585300261346e-05	0.482238698335688	758	663	1	ExM_U	ENSG00000286757
SYT1	4.27315396940058e-05	0.283421004075149	908	922	1	ExM_U	SYT1
RORA	4.53755450835864e-05	-0.392652046818186	567	737	1	ExM_U	RORA
TSPAN7	4.67317370190314e-05	0.640753672867437	658	562	1	ExM_U	TSPAN7
FABP7	4.68836541467375e-05	0.54855468387268	0.8	696	1	ExM_U	FABP7
TMEM132C	4.69515211152901e-05	1.18374175747374	317	183	1	ExM_U	TMEM132C
ABRACL	5.1868714697379e-05	1.00989146880708	283	152	1	ExM_U	ABRACL
KCNC2	5.22698189694008e-05	0.937153711708772	417	256	1	ExM_U	KCNC2
RFX4	5.23214210283798e-05	-0.963330657371622	158	351	1	ExM_U	RFX4
PLXDC2	5.46096264223523e-05	-0.784156950083364	317	508	1	ExM_U	PLXDC2
PLCB4	5.48447645320803e-05	0.685878717990217	642	537	1	ExM_U	PLCB4
BTBD8	5.53308032638262e-05	0.955871561111958	333	195	1	ExM_U	BTBD8
PTMS	5.62129977490273e-05	0.468602404954722	0.8	791	1	ExM_U	PTMS
TRAF3IP2-AS1	6.07563558291483e-05	-1.07284193881826	192	364	1	ExM_U	TRAF3IP2-AS1
KIDINS220	6.15098940889421e-05	0.526607592245955	733	659	1	ExM_U	KIDINS220
PRDX6	6.15995557460701e-05	-1.72822616780164	108	265	1	ExM_U	PRDX6
ITGB8	6.18325695759431e-05	-1.39362801078753	117	277	1	ExM_U	ITGB8
BMPR1B	6.3016415516969e-05	-1.33686522134577	0.15	0.32	1	ExM_U	BMPR1B
ANK2	6.48084750134661e-05	0.405435036593841	808	704	1	ExM_U	ANK2
CDK14	6.70717752385986e-05	-0.79072747820951	333	526	1	ExM_U	CDK14
DELEC1	6.74260569629536e-05	-1.62610954618512	0.05	0.2	1	ExM_U	DELEC1
ZFP36L1	6.79290303188763e-05	-1.36867905040825	167	335	1	ExM_U	ZFP36L1
PTN	6.84286529566125e-05	-1.57614894595112	0.65	751	1	ExM_U	PTN
GLO1	7.55954473673091e-05	-0.976501794324819	125	0.3	1	ExM_U	GLO1
CCSER1	7.59562455057612e-05	0.381750235330184	0.9	821	1	ExM_U	CCSER1
MAP1LC3A	7.67886472370442e-05	0.674502887580061	508	347	1	ExM_U	MAP1LC3A
PEX5L	7.78943128687951e-05	0.999689182979639	217	105	1	ExM_U	PEX5L
TERF2IP	7.93459754133082e-05	0.513699816221432	742	622	1	ExM_U	TERF2IP
VDAC1	8.18727764118569e-05	0.814472381565598	0.6	0.53	1	ExM_U	VDAC1
NFE2L2	8.27422830964489e-05	-1.47652269473096	0.1	261	1	ExM_U	NFE2L2
RBP1	8.4409018267858e-05	-1.30824998758194	67	222	1	ExM_U	RBP1
AKAP6	8.4841515313706e-05	-0.580724818786539	692	813	1	ExM_U	AKAP6
DDIT4	8.76422939780869e-05	-0.92047986471893	325	488	1	ExM_U	DDIT4
ADCY2	9.48264895208852e-05	-1.92124544951562	67	212	1	ExM_U	ADCY2
PCDH9-AS2	9.50494369433551e-05	0.592280765342056	475	309	1	ExM_U	PCDH9-AS2
KCNS3	9.62098628068189e-05	1.2285548233616	208	103	1	ExM_U	KCNS3
KCNT2	9.74207737850138e-05	-0.918958076157251	233	413	1	ExM_U	KCNT2
WASF2	9.83375999674018e-05	-1.31137881062719	0.1	258	1	ExM_U	WASF2
TTC28	9.97382488692608e-05	-0.607067192203207	592	737	1	ExM_U	TTC28
ITGB1	0.000100899604326523	-1.69957734601497	117	267	1	ExM_U	ITGB1
PSAT1	0.00010172333640433	-1.14905196285971	175	336	1	ExM_U	PSAT1
CDHR3	0.000108928272553032	0.693168240205385	0.45	304	1	ExM_U	CDHR3
ATP6V0C	0.000109577871334559	0.711260479840769	0.6	523	1	ExM_U	ATP6V0C
KALRN	0.000111930044560178	-0.752203769752389	375	542	1	ExM_U	KALRN
CASC15	0.000112376343961638	-0.534834977106602	608	723	1	ExM_U	CASC15
FRMD4B	0.000118872408781955	-1.65906503392957	92	242	1	ExM_U	FRMD4B
CLSTN2	0.000127016600512108	-1.55623469730848	175	329	1	ExM_U	CLSTN2
GOLM1	0.000127784766183472	-0.882838883013337	225	407	1	ExM_U	GOLM1
LINC03051	0.000128053805849157	0.983912371941824	492	0.36	1	ExM_U	LINC03051
SOX2-OT	0.000131592794967741	-2.30498029599896	125	266	1	ExM_U	SOX2-OT
FRMD4A	0.000134035420620039	-0.676049180083192	642	758	1	ExM_U	FRMD4A
LDHB	0.000134222109902386	-0.784918015244983	467	598	1	ExM_U	LDHB
GAD2	0.000134640960064667	-1.75549259401817	0.1	253	1	ExM_U	GAD2
GCNT2	0.000139172281306199	1.15965630036073	0.2	97	1	ExM_U	GCNT2
REEP1	0.000141072776941325	0.811656003161173	417	275	1	ExM_U	REEP1
SSTR2	0.000158317418775778	0.511396734725601	583	0.44	1	ExM_U	SSTR2
ADD3	0.000167667529306377	-1.34338121496381	125	274	1	ExM_U	ADD3
EGR1	0.00016772315337712	-1.58902141514982	83	228	1	ExM_U	EGR1
ADCY8	0.000183809835351114	0.598972245890427	242	123	1	ExM_U	ADCY8
RYR3	0.000190453021140696	0.602517781372093	0.65	513	1	ExM_U	RYR3
NRIP1	0.000192244340270807	0.780465050624557	592	485	1	ExM_U	NRIP1
METRN	0.000202925387506086	-1.01869343294724	258	415	1	ExM_U	METRN
TENM1	0.000206932050970643	0.882739255884323	467	319	1	ExM_U	TENM1
RFTN2	0.000213547853746347	-1.23624205454604	0.1	245	1	ExM_U	RFTN2
LRP8	0.000218854629114444	0.738320413817064	292	162	1	ExM_U	LRP8
SDCBP	0.000218908464155413	-0.810969504383018	192	365	1	ExM_U	SDCBP
TUBA1A	0.000218972324379178	0.29654123526066	983	984	1	ExM_U	TUBA1A
TOX	0.000219535576610128	-1.12981864016538	92	241	1	ExM_U	TOX
MYO10	0.000230701277021031	-1.34017130153708	83	231	1	ExM_U	MYO10
LINC-PINT	0.00024093712589613	-0.992668032031354	83	234	1	ExM_U	LINC-PINT
PPA2	0.000242541880516429	-1.32503133232909	125	272	1	ExM_U	PPA2
TPT1	0.000248416890596418	-0.347492978712016	958	947	1	ExM_U	TPT1
ANXA5	0.000250075973662088	-0.886348981507075	0.1	256	1	ExM_U	ANXA5
AHI1	0.000251826803616788	-0.974374039938006	167	321	1	ExM_U	AHI1
ZHX2	0.000257566009307925	-1.78374746035518	83	0.22	1	ExM_U	ZHX2
SEPTIN2	0.000258685023992086	-0.692561065970411	375	0.54	1	ExM_U	SEPTIN2
OCIAD2	0.000269662281914312	0.610241965213769	417	276	1	ExM_U	OCIAD2
MAP2K5	0.000270845380731029	-0.966122739334236	158	315	1	ExM_U	MAP2K5
GSN	0.000276825481551207	-1.33414741995975	0.1	245	1	ExM_U	GSN
ARID5B	0.000280581109670126	-0.966196572053075	125	282	1	ExM_U	ARID5B
PDE10A	0.000283246639382525	-0.887528607515773	183	348	1	ExM_U	PDE10A
NOS1AP	0.000284425999766245	-1.46994668199905	92	231	1	ExM_U	NOS1AP
STK33	0.000289922481552158	-1.52434635270153	83	221	1	ExM_U	STK33
ERBIN	0.000293975380996927	-0.96081287617534	275	434	1	ExM_U	ERBIN
RPL22L1	0.000305232115285261	-0.863021754485602	225	373	1	ExM_U	RPL22L1
GALNT1	0.000313132523928243	-1.2531113096193	175	321	1	ExM_U	GALNT1
ADGRL2	0.000318640528169931	-1.19854759443509	67	202	1	ExM_U	ADGRL2
YWHAB	0.000322791294659151	0.624855812037848	683	628	1	ExM_U	YWHAB
ZIC4	0.000326281385687581	0.768336965659248	0.55	474	1	ExM_U	ZIC4
PRKG1	0.000330188995533611	-0.643671408284672	0.2	361	1	ExM_U	PRKG1
ARHGAP28	0.000331594083090942	0.755437505342232	275	154	1	ExM_U	ARHGAP28
SPATA6	0.000341926094478644	-1.33432158665363	83	223	1	ExM_U	SPATA6
SOX6	0.000343351416677462	-1.4093597290977	83	222	1	ExM_U	SOX6
ADAM22	0.000371347813778065	0.446263815367678	667	502	1	ExM_U	ADAM22
ENSG00000231252	0.00037427603827887	-1.113922274808	108	256	1	ExM_U	ENSG00000231252
DGKB	0.000376408371996245	-0.974713391495163	142	295	1	ExM_U	DGKB
PDLIM5	0.000378882326970598	-0.995492167440876	133	285	1	ExM_U	PDLIM5
LRIG1	0.000392837888217407	-1.42464447104522	0.1	237	1	ExM_U	LRIG1
RBFOX3	0.000396521621807513	0.6140195712009	625	478	1	ExM_U	RBFOX3
HES6	0.000399805985575527	-1.52571489923238	158	307	1	ExM_U	HES6
TXN	0.000399822978876788	0.445680871910798	742	703	1	ExM_U	TXN
LINC01876	0.000407214186367342	-1.54771010277588	108	244	1	ExM_U	LINC01876
CDK6	0.000412179810610165	-1.26777973378705	108	246	1	ExM_U	CDK6
PNRC1	0.0004132004864119	-1.14520578835506	167	313	1	ExM_U	PNRC1
RTN4	0.000415319421748922	0.330144027197622	842	836	1	ExM_U	RTN4
TUSC3	0.000423612239569884	0.598700422722505	617	507	1	ExM_U	TUSC3
CALM2	0.000425616975915161	0.317890999855237	842	854	1	ExM_U	CALM2
GTF2H5	0.000451716961467309	0.793089223568364	467	342	1	ExM_U	GTF2H5
GNAO1	0.000461008297724983	0.758651167443004	567	459	1	ExM_U	GNAO1
ABI1	0.000461469256029769	-1.18203994299197	142	286	1	ExM_U	ABI1
SNAP25	0.00046605946467375	0.565361555767033	558	433	1	ExM_U	SNAP25
PRICKLE1	0.000473514401347975	0.948715270417928	325	213	1	ExM_U	PRICKLE1
SV2A	0.000473551342890704	1.05389791992277	0.3	187	1	ExM_U	SV2A
BEX1	0.000478271216674551	0.505363455091513	683	603	1	ExM_U	BEX1
DNAJC9	0.000493977013221331	-1.55067695092708	83	213	1	ExM_U	DNAJC9
CHRM3-AS2	0.000505858719297742	0.713814826339335	258	144	1	ExM_U	CHRM3-AS2
SEPTIN10	0.000506033957461368	-0.652170383608341	0.1	239	1	ExM_U	SEPTIN10
DENND2B	0.000508911786068777	-1.85538784831084	92	218	1	ExM_U	DENND2B
HS6ST3	0.000518944199122468	-1.0817922448145	142	0.29	1	ExM_U	HS6ST3
ATP6V1G2	0.000531129449463174	0.890070712679839	433	299	1	ExM_U	ATP6V1G2
KRAS	0.000536586580001093	0.853153676071984	433	327	1	ExM_U	KRAS
OGDH	0.000540864895006479	-1.42888694675081	108	244	1	ExM_U	OGDH
ARPP21	0.000546531163209231	0.749776725864021	367	0.24	1	ExM_U	ARPP21
ATL1	0.000550238167339268	0.684420192829712	525	401	1	ExM_U	ATL1
LINC00461	0.000557804702020841	-0.461247040423401	783	823	1	ExM_U	LINC00461
PRKN	0.000559455075185552	-0.70403653477731	225	381	1	ExM_U	PRKN
SETBP1	0.000576451697578421	-0.449189837992443	467	645	1	ExM_U	SETBP1
RPS3	0.000578104965643188	-0.483592860714103	817	886	1	ExM_U	RPS3
KCNQ3	0.00057856495625457	0.544757463433922	492	349	1	ExM_U	KCNQ3
CDKN2D	0.000580085992214188	0.682079678911064	458	333	1	ExM_U	CDKN2D
STAG2	0.000583438570962288	-0.826529788110832	175	324	1	ExM_U	STAG2
ATP1A2	0.000584339547262983	-1.07766292655348	83	215	1	ExM_U	ATP1A2
LUZP2	0.000585004485584193	0.819287426383646	333	211	1	ExM_U	LUZP2
ARL6IP1	0.000585981149854044	0.371144487363447	692	0.6	1	ExM_U	ARL6IP1
ASCC1	0.00060203652529137	-0.832246853469949	83	216	1	ExM_U	ASCC1
CDIN1	0.000602146905793028	-1.42635256775162	0.1	228	1	ExM_U	CDIN1
FGF13	0.000605903796270735	0.381735751746052	775	0.65	1	ExM_U	FGF13
HSP90B1	0.000607271249942378	-0.786658443051229	392	0.53	1	ExM_U	HSP90B1
GRAMD1B	0.000616411011736067	-1.04997430674409	125	266	1	ExM_U	GRAMD1B
PLD5	0.000622805364548049	0.638299834115362	0.4	267	1	ExM_U	PLD5
TRAK1	0.000624446300897675	-0.688783272758749	292	447	1	ExM_U	TRAK1
CXCR4	0.000636892563283931	-0.998703048607278	125	0.27	1	ExM_U	CXCR4
DLG1	0.000640429880474087	-0.526732557098898	208	371	1	ExM_U	DLG1
CTNNA2	0.000642069851421093	0.399804327897981	783	759	1	ExM_U	CTNNA2
SCG5	0.000643372200685417	0.639954394258521	467	343	1	ExM_U	SCG5
NINL	0.000649589871001513	-1.58873099980521	83	0.21	1	ExM_U	NINL
WWOX	0.000654672798017386	-0.588275756563216	333	491	1	ExM_U	WWOX
THSD7A	0.000657208084221551	-0.57001933675381	358	513	1	ExM_U	THSD7A
NARS1	0.000668743218103924	-0.894285908819678	0.15	289	1	ExM_U	NARS1
SYT9	0.000672923839351972	0.793257259504538	267	154	1	ExM_U	SYT9
SNHG7	0.00071215793672517	-0.731001553900918	142	296	1	ExM_U	SNHG7
SGCD	0.000713485320288312	-1.92364675603691	0.15	277	1	ExM_U	SGCD
NR2F2	0.000745786148068087	0.743872691183111	517	452	1	ExM_U	NR2F2
NLGN4X	0.000748965783795291	-1.02516500371454	242	0.38	1	ExM_U	NLGN4X
CDON	0.00075037485210516	0.544863788195099	0.35	213	1	ExM_U	CDON
KIF13A	0.000772044819371975	-0.480128447432725	0.15	302	1	ExM_U	KIF13A
ABAT	0.000773828686870449	-0.748562428828774	117	258	1	ExM_U	ABAT
ATP6V0B	0.000775862744562254	0.60732690197417	567	461	1	ExM_U	ATP6V0B
TOX3	0.000778768034608759	-0.672756932251139	158	302	1	ExM_U	TOX3
OSTC	0.000784924106836181	-1.05029934760785	133	0.27	1	ExM_U	OSTC
MGST1	0.000786939654970093	-1.412276459216	133	262	1	ExM_U	MGST1
CAMKMT	0.000791839893480399	-1.21042817979553	133	267	1	ExM_U	CAMKMT
TNKS2	0.000797607062906287	-0.909884974557632	125	264	1	ExM_U	TNKS2
G3BP1	0.000806508151832647	-1.01987800951171	133	276	1	ExM_U	G3BP1
DAB1	0.000812349488298232	-0.781278278434467	292	451	1	ExM_U	DAB1
DYNC1I2	0.000834340420832029	0.542585528303553	667	612	1	ExM_U	DYNC1I2
ENSG00000287290	0.000861900663115692	0.630983072024977	375	249	1	ExM_U	ENSG00000287290
ITGB3BP	0.000873063508988887	-1.41079565791637	92	0.22	1	ExM_U	ITGB3BP
REEP3	0.000899532548688798	-1.00990906012482	142	284	1	ExM_U	REEP3
PLEKHA5	0.000913477465372005	-0.450553306789661	0.5	0.65	1	ExM_U	PLEKHA5
HSPD1	0.000927070580721031	-0.657206252168893	525	632	1	ExM_U	HSPD1
TMPO	0.000951290050956672	-1.69991250665254	133	253	1	ExM_U	TMPO
DLGAP1-AS4	0.000953577450843948	0.80049274848297	0.25	144	1	ExM_U	DLGAP1-AS4
SIK2	0.000960022660462435	-0.974721511607852	117	246	1	ExM_U	SIK2
ETFA	0.000962426938446481	-1.51658638381098	0.1	223	1	ExM_U	ETFA
TMEM123	0.000969546094489933	-1.02579678604153	83	0.21	1	ExM_U	TMEM123
FNBP1L	0.000970328479680133	0.389148476112747	808	762	1	ExM_U	FNBP1L
LIN7C	0.000972493316724702	1.01582394009334	333	221	1	ExM_U	LIN7C
TRPS1	0.00100271275930502	-0.828538267666879	167	313	1	ExM_U	TRPS1
GLUL	0.00101812437054232	-1.11280290060546	142	278	1	ExM_U	GLUL
GPM6A	0.00101842076445428	-0.271979525528446	0.85	922	1	ExM_U	GPM6A
MCC	0.00103646892456717	-0.808793688110973	175	317	1	ExM_U	MCC
ARID2	0.0010365992872926	-0.676524807612435	317	471	1	ExM_U	ARID2
CSNK1E	0.00104475507036244	0.604199591351833	592	499	1	ExM_U	CSNK1E
TSTD3	0.00105376208194293	-1.17488067736325	83	205	1	ExM_U	TSTD3
ZNF385B	0.00105628109882478	0.465407120973043	508	368	1	ExM_U	ZNF385B
CTNND1	0.00108236218133013	-0.570444716454731	392	522	1	ExM_U	CTNND1
KSR1	0.00109076818362827	-1.29918414516267	92	212	1	ExM_U	KSR1
ADGRB3	0.00110513520228624	0.259930809123481	0.95	939	1	ExM_U	ADGRB3
LAPTM4B	0.00110755672053913	-0.785565509427221	175	314	1	ExM_U	LAPTM4B
SEMA3C	0.00115204544020932	1.03839825075154	267	166	1	ExM_U	SEMA3C
CD99	0.00116758162447886	-0.592591830945958	117	254	1	ExM_U	CD99
PTPRO	0.00119853416994726	0.455835555791384	642	538	1	ExM_U	PTPRO
CCNB1IP1	0.00119860014390517	-0.959645849774529	0.15	281	1	ExM_U	CCNB1IP1
RDX	0.00120802545470143	-0.525630091206947	458	597	1	ExM_U	RDX
PCDH15	0.0012150809363827	-0.722581472503126	0.15	297	1	ExM_U	PCDH15
CALR	0.00124477197180555	-0.509433728274652	358	509	1	ExM_U	CALR
CELF2	0.001250019464706	0.337204320559622	833	872	1	ExM_U	CELF2
GNG3	0.00125267478033043	0.601675299620467	508	386	1	ExM_U	GNG3
NFIX	0.00127025642752019	-0.895542048939526	92	217	1	ExM_U	NFIX
RPS20	0.00127342124762815	-0.396576228610451	833	866	1	ExM_U	RPS20
C4orf48	0.00127822093286855	0.499687901262988	658	0.61	1	ExM_U	C4orf48
SPARCL1	0.00127896366852046	-1.85470912170997	117	236	1	ExM_U	SPARCL1
ATP2B4	0.00129708307307898	-0.559536640497537	208	347	1	ExM_U	ATP2B4
RAD51B	0.00131295194617552	-0.37814118718889	175	334	1	ExM_U	RAD51B
NFIA-AS2	0.00132646004262387	-0.941044871353542	0.15	293	1	ExM_U	NFIA-AS2
LRRC7	0.00134196096223083	0.475505157176843	642	506	1	ExM_U	LRRC7
USP24	0.00138125630234096	0.717178920650515	525	431	1	ExM_U	USP24
TLE5	0.00138481682963353	0.774970064999107	492	393	1	ExM_U	TLE5
JPT1	0.00139586425656349	0.317008311123247	792	779	1	ExM_U	JPT1
TALAM1	0.00144117136632156	-0.537350788305817	0.85	896	1	ExM_U	TALAM1
BRINP1	0.00144447827282128	0.418662819034552	417	277	1	ExM_U	BRINP1
PAK5	0.00145786155549292	0.445935942700676	575	449	1	ExM_U	PAK5
PTAR1	0.00145932192241281	-0.97570876147038	83	203	1	ExM_U	PTAR1
DYNLL1	0.00147334806738993	0.505229835461785	0.75	739	1	ExM_U	DYNLL1
GABARAPL2	0.00149325304265025	0.637815170876997	558	479	1	ExM_U	GABARAPL2
ATP2B1	0.00150018042109988	0.669041240747682	592	487	1	ExM_U	ATP2B1
SPINT2	0.00150265095233807	0.773148979069417	317	204	1	ExM_U	SPINT2
RBBP4	0.00150983649341352	-0.650854383982403	317	469	1	ExM_U	RBBP4
CAMK2D	0.00152121643470229	-0.558793046022626	475	591	1	ExM_U	CAMK2D
VCL	0.00155841199686435	-0.984360861053633	167	287	1	ExM_U	VCL
DCAF8	0.00156716369418727	-0.911020227865017	83	0.2	1	ExM_U	DCAF8
ENSG00000257545	0.00157060816790953	-1.24823376153459	125	255	1	ExM_U	ENSG00000257545
CDKAL1	0.00159961895923415	-0.420954029700855	342	485	1	ExM_U	CDKAL1
SHROOM3	0.00160014642309849	-0.935425689364161	192	326	1	ExM_U	SHROOM3
KLHL7	0.00160221490945594	-0.449349850227053	233	0.39	1	ExM_U	KLHL7
TSPAN13	0.00160381979045817	0.775257667555009	0.35	235	1	ExM_U	TSPAN13
CCSER2	0.00164169597566754	-0.829317613308578	483	0.58	1	ExM_U	CCSER2
EPHA3	0.00167815910822386	0.454440780874732	592	469	1	ExM_U	EPHA3
MPC1	0.00168167483965012	-1.23279726895024	0.1	223	1	ExM_U	MPC1
ANKS1B	0.00172281183350907	-0.460452020595642	808	0.89	1	ExM_U	ANKS1B
IRAK1BP1	0.00175057044525841	-0.582374426915805	175	308	1	ExM_U	IRAK1BP1
DCLK1	0.00175914625568975	-0.495173609388833	758	824	1	ExM_U	DCLK1
FBXL2	0.00176274705978574	0.614803962499276	567	454	1	ExM_U	FBXL2
LDLRAD3	0.00178814916477143	-0.359736743414259	133	273	1	ExM_U	LDLRAD3
CDC42	0.00179734147018815	0.546155828275459	683	642	1	ExM_U	CDC42
HNRNPU	0.00180630276055572	-0.545197228346768	0.5	629	1	ExM_U	HNRNPU
MIR217HG	0.00180943444089095	0.718832367921157	383	262	1	ExM_U	MIR217HG
CD63	0.0018258698650798	-0.643080062563597	467	562	1	ExM_U	CD63
YBX1	0.00182623743732822	0.267911037786642	883	861	1	ExM_U	YBX1
PTPRZ1	0.00183375952283421	-0.954042958247278	0.15	282	1	ExM_U	PTPRZ1
SLC26A5-AS1	0.00187363701029574	0.851170093293762	275	168	1	ExM_U	SLC26A5-AS1
ATP5F1E	0.0018857895165985	0.362460920299112	792	779	1	ExM_U	ATP5F1E
ESRRG	0.00189168405625748	0.462301396775471	675	562	1	ExM_U	ESRRG
CNN3	0.00191888956452473	-0.724855340366519	342	465	1	ExM_U	CNN3
RTN3	0.00192008514689298	0.35200541532823	0.8	777	1	ExM_U	RTN3
HADHB	0.00194047716738322	-0.722569104625992	133	261	1	ExM_U	HADHB
NAALADL2	0.00199882318871947	-1.03084428261026	0.15	269	1	ExM_U	NAALADL2
RPS11	0.00200216354952502	-0.332855578301696	983	963	1	ExM_U	RPS11
PSME1	0.00205200698244706	-0.795864614319118	92	209	1	ExM_U	PSME1
RAB3C	0.00207831138869648	0.750689664821337	475	355	1	ExM_U	RAB3C
CRMP1	0.00208340328946248	0.534686048737196	0.65	661	1	ExM_U	CRMP1
PCDH7	0.00211265846206404	0.582814705480158	517	409	1	ExM_U	PCDH7
FMN2	0.00215049466265536	-0.678580709797251	375	509	1	ExM_U	FMN2
LGR4	0.002153699965672	0.542054289489986	483	353	1	ExM_U	LGR4
S100B	0.00217065133712511	-1.2763466707504	133	251	1	ExM_U	S100B
FRYL	0.00219333986135258	-0.380306298897382	467	593	1	ExM_U	FRYL
DCLK2	0.0022328258406419	-0.66654975812408	0.4	522	1	ExM_U	DCLK2
STK17A	0.00225915888271889	0.619155230613053	292	185	1	ExM_U	STK17A
RPL10A	0.00226796689914807	-0.453238701726122	0.75	833	1	ExM_U	RPL10A
RBPJ	0.00227040874350627	-0.578365866642095	417	553	1	ExM_U	RBPJ
NPM1	0.0022791564264061	-0.3133676555269	533	681	1	ExM_U	NPM1
LMNA	0.00229228425970156	-0.872437226544068	125	249	1	ExM_U	LMNA
BRWD1	0.00229891892237538	-0.645284053655047	375	0.5	1	ExM_U	BRWD1
HSPA5	0.00232835019551741	-0.69869201574753	408	522	1	ExM_U	HSPA5
OLFM1	0.00237226885400999	0.876875764120062	383	283	1	ExM_U	OLFM1
FEZ1	0.00238658398653027	0.492478210470056	617	533	1	ExM_U	FEZ1
BTG3	0.00239417344276107	-0.839051563673904	167	295	1	ExM_U	BTG3
SPAG9	0.00241751403065828	-0.532898422709151	442	571	1	ExM_U	SPAG9
XYLT1	0.00245017507745432	-1.14672766317171	117	235	1	ExM_U	XYLT1
N4BP2L2	0.00246948714038528	-0.373512967224352	475	602	1	ExM_U	N4BP2L2
AIMP1	0.00258317912063196	-0.921901236392444	125	247	1	ExM_U	AIMP1
KLC1	0.00263503544111127	0.436219214563648	658	0.61	1	ExM_U	KLC1
ANTXR1	0.00264970788165142	-0.556313313418315	225	369	1	ExM_U	ANTXR1
SNCAIP	0.00265127577960275	-1.29296699835676	117	229	1	ExM_U	SNCAIP
LRBA	0.00267885477896179	-0.605905521163942	0.3	426	1	ExM_U	LRBA
NXN	0.00268429868352053	-1.01496512809718	0.15	273	1	ExM_U	NXN
PDE3B	0.00274550383256322	-0.776706385910035	0.15	274	1	ExM_U	PDE3B
PPFIA2	0.00275971498739544	0.255550731856325	833	736	1	ExM_U	PPFIA2
DCTN2	0.00277600316686228	0.730653250385611	517	449	1	ExM_U	DCTN2
RAB22A	0.00278172162482166	0.823283928883083	308	204	1	ExM_U	RAB22A
IQCB1	0.00279908654778237	-0.513604249483309	92	208	1	ExM_U	IQCB1
EEF1G	0.0028077577757283	-0.293954575938183	0.8	866	1	ExM_U	EEF1G
YWHAG	0.00282806393591459	0.412735160453531	667	562	1	ExM_U	YWHAG
ENSG00000253553	0.00282860329069187	0.660170301715828	408	291	1	ExM_U	ENSG00000253553
ABHD14A	0.00285405532092113	0.785970516609236	217	128	1	ExM_U	ABHD14A
UBR1	0.0029206737828582	-0.903246628431407	0.25	371	1	ExM_U	UBR1
SPARC	0.00295904137446729	-0.883254169454646	167	291	1	ExM_U	SPARC
TOMM5	0.00296982103958555	-0.4252098020961	183	325	1	ExM_U	TOMM5
PBX1	0.0029794804855255	-0.390236118114816	525	639	1	ExM_U	PBX1
RFX3	0.00300288946084933	-0.466590269822362	442	569	1	ExM_U	RFX3
LRCH1	0.00300383894798612	-0.761510392728838	225	357	1	ExM_U	LRCH1
PKP4	0.00302954861718022	-0.63290602870282	125	251	1	ExM_U	PKP4
PRKD3	0.00303457309757596	-0.733541247974084	117	239	1	ExM_U	PRKD3
CCDC175	0.00305640901723258	0.997635283496757	0.2	115	1	ExM_U	CCDC175
TCEAL2	0.00305810422405389	0.855500870201744	392	0.28	1	ExM_U	TCEAL2
NCS1	0.00307060591576826	0.900587860188252	267	173	1	ExM_U	NCS1
FAXC	0.00308074175277074	1.01738848731664	308	212	1	ExM_U	FAXC
CRYAB	0.00308578582122416	-1.66053884735306	158	277	1	ExM_U	CRYAB
PDE9A	0.00314896618008858	-0.867158044351192	108	225	1	ExM_U	PDE9A
DNAJC3	0.00316875592553239	-1.02220691771166	108	223	1	ExM_U	DNAJC3
FRY	0.0032386226355362	0.40595912097269	642	537	1	ExM_U	FRY
ENSG00000251600	0.00324480550517022	0.79765617573713	267	169	1	ExM_U	ENSG00000251600
BRI3	0.00337623121465139	0.532973720416565	575	514	1	ExM_U	BRI3
TM2D3	0.00344621666205609	0.925363225698307	367	272	1	ExM_U	TM2D3
PIBF1	0.00353322842593567	-0.6244155458148	275	408	1	ExM_U	PIBF1
ELOVL5	0.00356306115862318	-0.885391813243756	158	275	1	ExM_U	ELOVL5
MSI2	0.00358828912737552	-0.346341842293817	0.6	704	1	ExM_U	MSI2
ZBTB44	0.00362744352819295	-1.01962699850512	108	221	1	ExM_U	ZBTB44
TMEM131	0.00368680107239154	-0.545566918983824	267	0.4	1	ExM_U	TMEM131
GTDC1	0.00372469247605315	-0.613355779665144	267	393	1	ExM_U	GTDC1
SOX9	0.00372659965001982	-1.00117422356137	117	226	1	ExM_U	SOX9
SMAD1	0.00379349486783079	-0.809237295834935	92	205	1	ExM_U	SMAD1
RBMS3	0.00384818945380084	-0.59055942112539	192	322	1	ExM_U	RBMS3
DYNLRB1	0.0038572147182957	0.490195475845776	617	0.55	1	ExM_U	DYNLRB1
TSHZ2	0.00386028950564872	0.68073241423554	375	248	1	ExM_U	TSHZ2
NFIC	0.00389562408028761	-0.964945520735226	92	201	1	ExM_U	NFIC
HCN1	0.0039332485974376	0.430024423487421	383	0.27	1	ExM_U	HCN1
PRKD1	0.00394942943988195	-0.819382113144055	0.15	276	1	ExM_U	PRKD1
UXT	0.00404363641980778	-0.601269846355144	133	243	1	ExM_U	UXT
MACROD2	0.00405104689051898	0.437395178513578	683	611	1	ExM_U	MACROD2
PAX6	0.00405940481758542	0.386480753414996	0.6	506	1	ExM_U	PAX6
DENND5A	0.00412375934782222	-0.569355555953995	258	0.39	1	ExM_U	DENND5A
BMERB1	0.00413693621895503	0.562744057859442	642	579	1	ExM_U	BMERB1
KAZN	0.0042253780510163	0.363886276130208	675	552	1	ExM_U	KAZN
DISP2	0.00433386378142061	0.554966077182647	308	203	1	ExM_U	DISP2
SYN3	0.00437997035736382	-1.10888901753455	225	342	1	ExM_U	SYN3
FSTL5	0.0043800248845763	-0.843787708640685	233	362	1	ExM_U	FSTL5
PTPRM	0.00438568327955473	-0.943934173564582	333	439	1	ExM_U	PTPRM
VSTM2L	0.00439818441115896	0.598404688267576	242	149	1	ExM_U	VSTM2L
RHOA	0.00446077294869552	-0.465940879990792	267	0.38	1	ExM_U	RHOA
COX6C	0.00446254129298528	0.40750419337535	692	654	1	ExM_U	COX6C
ANAPC5	0.00447263242792838	-0.649739294635653	0.15	0.27	1	ExM_U	ANAPC5
GCC2	0.00448730938971488	-0.564376962702245	0.1	0.21	1	ExM_U	GCC2
PDLIM3	0.00452822565908033	-0.839875250185902	133	248	1	ExM_U	PDLIM3
ZIC5	0.00460917018181896	0.862072677464979	317	218	1	ExM_U	ZIC5
MARK1	0.00465423883834341	-0.608266080402044	192	314	1	ExM_U	MARK1
ALDH7A1	0.00468355215523134	-0.837240724333228	108	218	1	ExM_U	ALDH7A1
FRRS1L	0.00476702226508718	0.495789880351557	0.4	286	1	ExM_U	FRRS1L
RTN2	0.00478474821539933	1.10128727500363	0.2	119	1	ExM_U	RTN2
FBXO31	0.00480401008713733	1.08042028125011	208	127	1	ExM_U	FBXO31
TAFA5	0.00482571767974589	0.542237170165297	558	0.46	1	ExM_U	TAFA5
TTC3	0.00483598274123791	0.252127352818519	0.85	831	1	ExM_U	TTC3
ZC3H12C	0.00486306287206044	-0.667269587580487	142	261	1	ExM_U	ZC3H12C
ST6GALNAC3	0.00486921110543066	-1.39198516312196	117	218	1	ExM_U	ST6GALNAC3
DCBLD2	0.00489354241299212	-0.622012752677778	92	0.2	1	ExM_U	DCBLD2
CAMK2N2	0.00492044233607548	0.530891307473342	267	169	1	ExM_U	CAMK2N2
PBX4	0.00494545694918545	-0.687845017460535	108	221	1	ExM_U	PBX4
RPTOR	0.0049880516793486	-0.845270257064726	117	224	1	ExM_U	RPTOR
SGMS1	0.00499989072037844	-0.688829413853932	167	278	1	ExM_U	SGMS1
TIMP3	0.00503008917521859	-0.851671825110368	0.1	207	1	ExM_U	TIMP3
C1QTNF4	0.00504969300853611	0.697604628861071	225	137	1	ExM_U	C1QTNF4
WDR37	0.00508474340602258	-0.825038083784677	133	247	1	ExM_U	WDR37
STAU1	0.00509213490391369	-0.696725731338098	0.2	324	1	ExM_U	STAU1
MAPT	0.00517750651587153	0.463099520880444	683	631	1	ExM_U	MAPT
GRM3	0.00523105165933706	-0.577882774032498	183	308	1	ExM_U	GRM3
GUCY1A2	0.00525453493842378	0.652325205310794	475	0.36	1	ExM_U	GUCY1A2
EDIL3	0.00532018867132992	-0.558378678185695	317	449	1	ExM_U	EDIL3
SRP72	0.00534157199262336	-0.792390775079905	167	287	1	ExM_U	SRP72
UBL5	0.00535374575245698	0.47030482626481	642	611	1	ExM_U	UBL5
ENSG00000286637	0.00537570686440218	0.892218624126337	267	171	1	ExM_U	ENSG00000286637
RPS6	0.00539939664904155	-0.400447378573147	858	897	1	ExM_U	RPS6
EIF3E	0.00543342104456232	-0.410929193018855	508	619	1	ExM_U	EIF3E
SRSF1	0.00545689196889053	-0.948977504762533	125	225	1	ExM_U	SRSF1
ARIH1	0.00549317407979328	-0.418002190587867	442	572	1	ExM_U	ARIH1
ENSG00000258637	0.00557696912003047	-1.2965577872121	183	287	1	ExM_U	ENSG00000258637
HDLBP	0.00559690512218095	-0.777300834599516	133	245	1	ExM_U	HDLBP
CALD1	0.00566124182368349	-0.476728708298384	533	603	1	ExM_U	CALD1
RIMS2	0.00569126295442917	0.415252599705459	708	634	1	ExM_U	RIMS2
MLLT3	0.00571998054822447	0.327643958144676	758	719	1	ExM_U	MLLT3
EBF1	0.00574703653914473	-0.529565699978114	467	581	1	ExM_U	EBF1
TANC2	0.0057796301985726	0.356986834751218	0.5	365	1	ExM_U	TANC2
CAMK2N1	0.00580936582604296	0.729309638014528	517	457	1	ExM_U	CAMK2N1
HMGB2	0.0058144990743664	-0.837607194791807	242	358	1	ExM_U	HMGB2
RAPGEF4	0.00582240125022669	0.721372571133235	267	172	1	ExM_U	RAPGEF4
PPP1R12B	0.00582336563480373	-0.65532540615526	233	345	1	ExM_U	PPP1R12B
LHX1	0.0058879647509434	-1.05746403759499	0.15	258	1	ExM_U	LHX1
ATP6V0E1	0.0058888981964229	-0.408247113705791	167	285	1	ExM_U	ATP6V0E1
SV2B	0.00594357994627213	0.504812986918638	0.35	236	1	ExM_U	SV2B
SCP2	0.00600282831130779	-0.599142757339546	0.2	0.32	1	ExM_U	SCP2
GABRG2	0.00600524342279239	0.866064672668114	0.2	119	1	ExM_U	GABRG2
SRSF3	0.00609284396617891	-0.637865671781128	433	516	1	ExM_U	SRSF3
MGAT5	0.00609378566722906	-0.447392140854977	0.2	0.32	1	ExM_U	MGAT5
FYN	0.00609435230248423	-0.384083266152016	617	734	1	ExM_U	FYN
CDH20	0.0061057064559819	-0.564860309331877	192	312	1	ExM_U	CDH20
SNX4	0.00610920173825524	0.524078450987235	433	318	1	ExM_U	SNX4
SLC3A2	0.00611824786272525	-0.683657881820567	242	363	1	ExM_U	SLC3A2
MID1	0.00615306455608212	-0.445153959846445	0.1	204	1	ExM_U	MID1
GLRX3	0.00629615888145856	-0.895945138168959	108	206	1	ExM_U	GLRX3
PTPRJ	0.00629889876061618	0.51654440017691	483	373	1	ExM_U	PTPRJ
ENSG00000266049	0.00635007256638188	-0.470030112182764	125	239	1	ExM_U	ENSG00000266049
SLC1A4	0.00636361168537068	0.864938515031699	225	0.14	1	ExM_U	SLC1A4
CBLB	0.00638668834774264	-0.424549021992027	0.4	526	1	ExM_U	CBLB
ENSG00000285664	0.00647985631488562	-0.506537502409197	208	326	1	ExM_U	ENSG00000285664
ATP1B3	0.0064897350035483	0.528206993313893	633	548	1	ExM_U	ATP1B3
MCL1	0.0065018415098661	-0.59720164298521	167	285	1	ExM_U	MCL1
MAP1LC3B	0.0065239107576205	0.566788157890526	0.55	453	1	ExM_U	MAP1LC3B
LIN7A	0.00655977701676926	-1.24567413401713	117	214	1	ExM_U	LIN7A
MAPK10-AS1	0.00656006216073598	-0.313645069673186	133	261	1	ExM_U	MAPK10-AS1
PLXNA2	0.00661052820337771	-0.938771927046153	133	245	1	ExM_U	PLXNA2
GPM6B	0.00669508559558832	-0.786411493266771	583	679	1	ExM_U	GPM6B
NRDC	0.00679851855315954	-0.459489058094187	208	329	1	ExM_U	NRDC
RPS8	0.00681447764687564	-0.374607277902927	933	954	1	ExM_U	RPS8
COL6A1	0.00691313610083034	0.821891101437712	317	219	1	ExM_U	COL6A1
FNIP1	0.00691343981092276	-0.48395020992494	333	448	1	ExM_U	FNIP1
CSTPP1	0.00706487382730889	-0.367264524551793	0.35	485	1	ExM_U	CSTPP1
PLCL1	0.00708648891205557	0.639029409797138	475	364	1	ExM_U	PLCL1
CAP2	0.007090947792538	-0.98782616393982	158	265	1	ExM_U	CAP2
ENSG00000258162	0.00711724696548715	0.360660597666179	525	0.42	1	ExM_U	ENSG00000258162
ZNF644	0.00717766865995848	-0.477260016982258	367	475	1	ExM_U	ZNF644
PAG1	0.00723561680021136	-0.668997880615133	217	329	1	ExM_U	PAG1
ANK2-AS1	0.00724164556091956	0.656164688589735	325	222	1	ExM_U	ANK2-AS1
DSTN	0.00737051716772712	0.434670666239204	658	624	1	ExM_U	DSTN
AFTPH	0.00738905413973718	-0.84147907544345	125	234	1	ExM_U	AFTPH
TPM4	0.00740622479867945	-0.721483097611687	225	335	1	ExM_U	TPM4
NOVA1	0.00741470177527046	0.39204816913201	0.65	604	1	ExM_U	NOVA1
ST3GAL5	0.00743378495321194	0.759959736273556	225	142	1	ExM_U	ST3GAL5
ENSG00000287042	0.00745739872653488	0.363147009732454	392	278	1	ExM_U	ENSG00000287042
SEC63	0.00746337127543841	-0.506196512055769	258	0.38	1	ExM_U	SEC63
FAT3	0.00748969701868085	-0.574418583378853	175	281	1	ExM_U	FAT3
CXADR	0.00750830003183813	0.549154585722333	567	493	1	ExM_U	CXADR
STAT1	0.00752988682014575	-0.854980098287929	175	282	1	ExM_U	STAT1
HMGN3	0.00757083105501229	0.53544560527372	575	527	1	ExM_U	HMGN3
CPSF6	0.00759253393484323	-0.451959292873355	308	436	1	ExM_U	CPSF6
NSG2	0.00763784526650525	0.607494091156841	508	421	1	ExM_U	NSG2
FUBP3	0.00766178490701946	-0.647354286094628	133	246	1	ExM_U	FUBP3
ZIC2	0.00779558110837521	0.389259408867302	675	656	1	ExM_U	ZIC2
TENT2	0.00780468576053163	-0.511564624265506	308	442	1	ExM_U	TENT2
TUBA1C	0.00780603451304244	0.609148072052116	383	281	1	ExM_U	TUBA1C
MKLN1	0.0078543121950648	-0.4328101960679	408	536	1	ExM_U	MKLN1
TIAM1	0.00788177807437348	-0.477861284236692	425	0.54	1	ExM_U	TIAM1
CSRNP3	0.00789349283748652	-0.261832580698871	358	515	1	ExM_U	CSRNP3
FYTTD1	0.00791928261852386	0.934882036083677	317	233	1	ExM_U	FYTTD1
NR2F1	0.00797652860799749	-0.314909403070034	558	667	1	ExM_U	NR2F1
OSBPL1A	0.00801049022006848	-0.821082616851927	242	346	1	ExM_U	OSBPL1A
GGH	0.00805630008998698	0.730420128025167	308	217	1	ExM_U	GGH
VLDLR-AS1	0.00807330797956982	0.87516581220546	208	0.13	1	ExM_U	VLDLR-AS1
CCDC144NL	0.00811249602335395	-0.445518827307324	0.15	262	1	ExM_U	CCDC144NL
KANSL1L	0.00818826559571194	-0.751695639294816	208	317	1	ExM_U	KANSL1L
SEC11A	0.00822042150765968	-0.431434687688744	342	449	1	ExM_U	SEC11A
MBNL1	0.0082900481970043	-0.493107575449843	258	385	1	ExM_U	MBNL1
CIT	0.00829343138510384	1.00536589201064	225	144	1	ExM_U	CIT
PRDX1	0.00830404887379761	-0.44794583171593	583	646	1	ExM_U	PRDX1
NUP93	0.00832885884360583	0.574431379691875	367	276	1	ExM_U	NUP93
KIF5C	0.00835636312448087	0.342254009951663	792	767	1	ExM_U	KIF5C
FBXL5	0.00842734905565942	-0.530346139822704	208	335	1	ExM_U	FBXL5
RIF1	0.00844933304646708	-0.471233747286585	183	298	1	ExM_U	RIF1
TMTC2	0.00846914802408811	0.331934208678089	0.75	0.69	1	ExM_U	TMTC2
PRDM2	0.00849588906844308	0.490056955532947	483	388	1	ExM_U	PRDM2
ETV6	0.00867777606048579	-0.864882887301672	175	281	1	ExM_U	ETV6
SRCIN1	0.00867958687318962	0.581015794271451	417	313	1	ExM_U	SRCIN1
HSPE1	0.0086846704811497	-0.562241550556931	0.5	599	1	ExM_U	HSPE1
SFMBT2	0.00872802895213912	-0.455959102799577	192	311	1	ExM_U	SFMBT2
PHC2	0.00873679968938686	-0.768860236157477	167	271	1	ExM_U	PHC2
HERC4	0.00878135531040187	-0.443771846960381	0.3	412	1	ExM_U	HERC4
ID4	0.00881497562935763	-1.12833937745618	192	294	1	ExM_U	ID4
CD24	0.0088517311399223	0.361263237570038	683	658	1	ExM_U	CD24
HIBCH	0.00898400298688303	-0.728440632954141	242	349	1	ExM_U	HIBCH
TTLL5	0.00898905774421776	-0.793486629609112	217	324	1	ExM_U	TTLL5
CACNA1B	0.0090671406418804	0.495770991082602	533	419	1	ExM_U	CACNA1B
DNAJC6	0.00907415064442593	0.718588275473778	417	332	1	ExM_U	DNAJC6
LRRC8D	0.0091051406715984	-0.520729957677482	192	306	1	ExM_U	LRRC8D
DNAJB1	0.00912992449527887	-1.09786561249077	317	415	1	ExM_U	DNAJB1
PSMA3	0.00915696886083081	-0.26530295474405	217	0.34	1	ExM_U	PSMA3
EXOSC3	0.00920027242751178	-1.15442002760849	108	205	1	ExM_U	EXOSC3
RPL23	0.00923015233176083	-0.342887099719612	817	896	1	ExM_U	RPL23
RPS27L	0.00931204020734498	-0.624125747330477	0.25	364	1	ExM_U	RPS27L
DBI	0.00931488422403917	-0.911130804091531	467	559	1	ExM_U	DBI
BBX	0.00931488729761511	-0.294923173957293	367	496	1	ExM_U	BBX
PTEN	0.00931902946305624	-0.398489690113314	358	496	1	ExM_U	PTEN
RPLP0	0.00944386544599445	-0.328628048781828	0.85	892	1	ExM_U	RPLP0
DNM3	0.00946276511023945	0.321384068257636	633	541	1	ExM_U	DNM3
BICDL1	0.00949528454556176	0.870244554139194	208	129	1	ExM_U	BICDL1
FUT8	0.00950149736333138	-0.480778303379714	308	442	1	ExM_U	FUT8
ADARB2	0.00952030700961108	-0.845700950158773	183	292	1	ExM_U	ADARB2
JPH4	0.00956924738775283	1.00783579199112	275	188	1	ExM_U	JPH4
STARD9	0.00967559814510019	-0.553983186840257	0.15	259	1	ExM_U	STARD9
TEAD1	0.0096864291127317	-0.548065619259509	375	504	1	ExM_U	TEAD1
PIK3C2A	0.0096995248908488	-0.527884284353392	258	379	1	ExM_U	PIK3C2A
HCFC1R1	0.0097215426146516	0.572966503889849	342	244	1	ExM_U	HCFC1R1
CDK2AP1	0.00987560311491833	-0.636683180856246	308	415	1	ExM_U	CDK2AP1
TMEM108	0.00995061781187148	-0.555842632145685	233	354	1	ExM_U	TMEM108
ENSG00000225339	0.00995198735266985	0.511928100381442	233	149	1	ExM_U	ENSG00000225339
EIF3K	0.00995276171091115	-0.594284423049596	0.4	503	1	ExM_U	EIF3K
ATG10	0.00995685230076207	-0.692471083856584	108	209	1	ExM_U	ATG10
PPFIBP1	0.00999262886078086	1.08643810467991	0.3	222	1	ExM_U	PPFIBP1
TANC2.1	0	1.4679659530175	652	316	0	ExDp1	TANC2
LRRC7.1	0	1.42205203533558	785	458	0	ExDp1	LRRC7
MYT1L	0	1.3158705487491	0.77	455	0	ExDp1	MYT1L
ANK2.1	0	1.16441863303053	898	671	0	ExDp1	ANK2
SNHG14	0	1.1118992524153	0.97	916	0	ExDp1	SNHG14
RPS11.1	0	-0.964481525574345	924	0.97	0	ExDp1	RPS11
RPL10	0	-1.01937570197112	938	979	0	ExDp1	RPL10
ACTB	0	-0.794359629811027	0.95	977	0	ExDp1	ACTB
AUTS2	0	0.90022836221642	986	968	0	ExDp1	AUTS2
EEF1A1	0	-0.855355388403735	985	994	0	ExDp1	EEF1A1
TPT1.1	2.91890723712483e-304	-0.875248061469482	0.9	956	1.52063391425255e-299	ExDp1	TPT1
RPS14	1.14214838731053e-303	-0.939034251557658	0.91	965	5.95013623853292e-299	ExDp1	RPS14
MGAT4C.1	3.21532485032442e-301	1.55424938383509	0.69	367	1.67505563402501e-296	ExDp1	MGAT4C
RPL13	1.86674239847941e-300	-0.843396009684713	944	981	9.72498119911835e-296	ExDp1	RPL13
RPS8.1	9.46591348561448e-297	-0.932998521088153	911	962	4.93136228946572e-292	ExDp1	RPS8
RPS3A	2.826946351936e-294	-0.829621068226038	941	978	1.47272597150458e-289	ExDp1	RPS3A
RPL7A	2.80937497849541e-289	-0.972936946901426	845	933	1.46357198879697e-284	ExDp1	RPL7A
RPL13A	5.05867572325253e-289	-0.815968959808753	941	975	2.63536770478564e-284	ExDp1	RPL13A
RPS15A	3.06443390770983e-287	-0.991171650619623	836	932	1.59644748856051e-282	ExDp1	RPS15A
CACNA1C	6.21202926265197e-287	1.41898725736309	0.66	336	3.23621876467117e-282	ExDp1	CACNA1C
RPS6.1	5.82176986182677e-284	-1.06286813972371	809	912	3.03290922721727e-279	ExDp1	RPS6
RPL18	3.50367460157881e-283	-0.916092884754473	836	932	1.8252743204385e-278	ExDp1	RPL18
RPL6	3.48249302533403e-282	-0.925247122852518	847	935	1.81423956647802e-277	ExDp1	RPL6
RPL7	3.9670060691158e-282	-0.948636741988873	817	918	2.06665148176657e-277	ExDp1	RPL7
RPS19	1.67338948840831e-281	-0.905770221034301	911	961	8.71768987881196e-277	ExDp1	RPS19
RPS23	4.31468051979838e-281	-0.849500449270139	899	957	2.24777596359417e-276	ExDp1	RPS23
TMSB4X	7.68499288664066e-281	-0.900757622842058	966	984	4.00357389422432e-276	ExDp1	TMSB4X
ADGRL3.1	1.67109196797793e-279	0.811772619589038	0.96	895	8.70572071637784e-275	ExDp1	ADGRL3
RPL30	1.56347838816564e-278	-0.845582313066022	886	951	8.14509701098772e-274	ExDp1	RPL30
RPL41	1.00855416867339e-275	-0.919192228221603	931	971	5.25416379712088e-271	ExDp1	RPL41
RPL15	1.98604609608399e-275	-0.804966473735778	894	949	1.03465057421592e-270	ExDp1	RPL15
RPS27	2.5520495142133e-275	-0.948922149898589	859	938	1.32951571492456e-270	ExDp1	RPS27
RPL11	1.01844691438198e-274	-0.807984397436008	895	953	5.30570104516439e-270	ExDp1	RPL11
ACTG1	2.28529885830944e-272	-0.721783419202438	945	978	1.19054929322489e-267	ExDp1	ACTG1
RPS3.1	1.05142216088372e-270	-1.03402454675193	0.78	904	5.47748888933981e-266	ExDp1	RPS3
RPL24	9.5660768639406e-270	-0.846238416000445	877	946	4.9835434030385e-265	ExDp1	RPL24
RPL23.1	3.59322111890429e-265	-0.986179960109153	807	911	1.87192447410438e-260	ExDp1	RPL23
RPL28	1.3224841095116e-264	-0.890259388327157	818	921	6.88961321691161e-260	ExDp1	RPL28
RPL5	1.16576045277865e-263	-0.893186389189196	855	929	6.07314565479563e-259	ExDp1	RPL5
SYN3.1	1.23608506913478e-262	1.54250292784985	599	296	6.43950877616454e-258	ExDp1	SYN3
RPL17	6.84935234775078e-261	-0.891174557156415	859	938	3.56823859908425e-256	ExDp1	RPL17
RPS24	9.63407655066033e-261	-0.74003712243063	954	979	5.01896851983201e-256	ExDp1	RPS24
SLC8A1	1.05420306827849e-260	1.16814680636737	805	535	5.49197630450362e-256	ExDp1	SLC8A1
RPS7	4.04512966862039e-253	-0.930200882963879	786	901	2.10735075216448e-248	ExDp1	RPS7
RPL19	8.22380077101313e-253	-0.90250200958305	819	916	4.284271249667e-248	ExDp1	RPL19
RPS20.1	2.5899662967981e-251	-0.966323687448774	763	884	1.34926884197994e-246	ExDp1	RPS20
RPL3	5.45368437198166e-250	-0.875398634098569	838	928	2.84115141042756e-245	ExDp1	RPL3
RPS27A	2.91456261899372e-249	-0.796281425577973	877	946	1.51837054199097e-244	ExDp1	RPS27A
RPL34	1.82753547348479e-247	-0.810675188061294	907	959	9.52072880266637e-243	ExDp1	RPL34
FGF12	9.24106167115459e-247	1.56264209552478	557	264	4.8142234882047e-242	ExDp1	FGF12
RPLP1	1.03110815885379e-246	-0.716147848061613	958	983	5.3716610643647e-242	ExDp1	RPLP1
ERC2	3.68706834360717e-245	1.15622369409314	772	513	1.92081512428559e-240	ExDp1	ERC2
RPS2	6.51910018970723e-245	-0.752090099885804	957	981	3.39619043482988e-240	ExDp1	RPS2
LINGO2	9.03290443478146e-245	1.40193463161867	698	423	4.70578189434375e-240	ExDp1	LINGO2
RPS10	1.58575612561602e-244	-0.852251654607167	832	922	8.26115511200922e-240	ExDp1	RPS10
RPS15	4.46061241909006e-240	-0.841741807448937	856	935	2.32380064584916e-235	ExDp1	RPS15
RPL27A	1.86368370673931e-239	-0.818728718069739	832	918	9.70904663862909e-235	ExDp1	RPL27A
NRXN3	2.1629098985832e-239	1.00164845162321	917	755	1.1267895407659e-234	ExDp1	NRXN3
RPL9	1.39062788427868e-232	-0.722499844568801	924	964	7.24461502593819e-228	ExDp1	RPL9
RPL29	3.6510092296897e-232	-0.848298156107977	832	922	1.90202976829915e-227	ExDp1	RPL29
PTPRN2	8.34741298937995e-232	1.11457613749355	756	507	4.34866827094738e-227	ExDp1	PTPRN2
XKR4	2.20811616772637e-231	1.28244686281994	863	648	1.15034019873873e-226	ExDp1	XKR4
RPL21	7.85927438521682e-230	-0.75295151217331	873	948	4.09436758372256e-225	ExDp1	RPL21
RPS13	2.76873020521662e-229	-0.752187412104481	858	938	1.44239768770965e-224	ExDp1	RPS13
MTUS2	2.98109424941687e-228	1.97629009069783	354	117	1.55303086017621e-223	ExDp1	MTUS2
MACROD2.1	8.1613870543592e-228	1.0837328185168	797	579	4.25175619983897e-223	ExDp1	MACROD2
RPS28	1.05936420569813e-227	-0.845434598401141	0.84	0.92	5.51886376600499e-223	ExDp1	RPS28
RPL37	1.21211950702894e-227	-0.884793768635247	847	922	6.31465778381799e-223	ExDp1	RPL37
CADM2	3.72009207208028e-227	1.12047764577944	871	699	1.93801916587094e-222	ExDp1	CADM2
NTM.1	7.03151926770149e-226	0.97887913552657	844	615	3.66314027770177e-221	ExDp1	NTM
RPS9	7.72898627100905e-224	-0.87093286817676	767	886	4.02649268774488e-219	ExDp1	RPS9
RPL35A	2.20921205795581e-223	-0.877615347886055	796	907	1.15091111371266e-218	ExDp1	RPL35A
LDLRAD4	1.08844403031223e-222	1.17010519349206	679	391	5.6703580203146e-218	ExDp1	LDLRAD4
RPS5	2.13685123184411e-222	-0.864525283112891	759	0.89	1.11321401774151e-217	ExDp1	RPS5
DSCAM.1	3.85309761752513e-222	1.20235608383865	773	556	2.00730973482589e-217	ExDp1	DSCAM
RPS12	4.38737559727654e-222	-0.73799145604679	907	961	2.28564719115718e-217	ExDp1	RPS12
RPS16	1.20087057897595e-221	-0.83131251368203	806	0.91	6.25605536823312e-217	ExDp1	RPS16
SYT1.1	1.80430816192765e-220	0.678882823736282	964	915	9.39972380037827e-216	ExDp1	SYT1
CTNNA2.1	2.55279319023171e-220	0.869567084460653	894	736	1.32990314038311e-215	ExDp1	CTNNA2
RPS4X	7.66841953324421e-220	-0.812994594786681	848	929	3.99493984003891e-215	ExDp1	RPS4X
RPL12	1.11405674553776e-219	-0.838352903985181	817	917	5.80379002155352e-215	ExDp1	RPL12
RPL32	8.98223115932221e-218	-0.703448911179402	933	968	4.6793831447605e-213	ExDp1	RPL32
RPL18A	4.05876908151565e-217	-0.749348779955055	884	949	2.11445634070639e-212	ExDp1	RPL18A
RPLP2	6.58065816587335e-217	-0.716385934131995	875	946	3.42825967809338e-212	ExDp1	RPLP2
RPL26	8.23987275370298e-217	-0.717324295727949	903	958	4.2926441097691e-212	ExDp1	RPL26
RPL39	4.00276455834758e-216	-0.84534126924983	877	946	2.08528022431676e-211	ExDp1	RPL39
NBEA	2.9049565867456e-215	0.952240838104037	864	741	1.51336618343099e-210	ExDp1	NBEA
RPS18	1.27601378096267e-214	-0.726559991693396	946	974	6.64752139330311e-210	ExDp1	RPS18
DAB1.1	1.39468127268512e-213	1.63872199976623	658	413	7.26573155818041e-209	ExDp1	DAB1
UBA52	1.06592700194909e-212	-0.874920756648246	716	859	5.55305330935397e-208	ExDp1	UBA52
GNG5.1	1.14969977531682e-212	-1.91899446874149	146	479	5.98947594949048e-208	ExDp1	GNG5
GPHN	5.72501660232636e-212	0.697655968279628	936	851	2.98250464914794e-207	ExDp1	GPHN
H3-3A	1.05920750885864e-211	-0.880778006579261	725	866	5.51804743814999e-207	ExDp1	H3-3A
VIM	7.71581679939483e-211	-1.64766703406815	0.64	818	4.01963191981273e-206	ExDp1	VIM
RACK1	5.10002927586246e-209	-0.973789587596923	717	848	2.65691125155331e-204	ExDp1	RACK1
RPLP0.1	6.95180266628736e-209	-0.867736446083275	0.81	906	3.62161111702906e-204	ExDp1	RPLP0
RPS25	3.52058826549495e-208	-0.889622465797108	757	883	1.83408566279225e-203	ExDp1	RPS25
DANT2	1.65916166342393e-207	1.13125735537233	708	468	8.64356860177329e-203	ExDp1	DANT2
DPP10	1.8960003457518e-207	1.63022742518635	573	316	9.87740340122858e-203	ExDp1	DPP10
DNM3.1	9.66897184010164e-205	1.00680397382281	755	504	5.03714756981935e-200	ExDp1	DNM3
RPL37A	9.86400194915164e-204	-0.689860978527449	0.91	959	5.13875045543004e-199	ExDp1	RPL37A
RPL8	2.91398666547826e-201	-0.711027258466891	843	925	1.51807049324755e-196	ExDp1	RPL8
RPL10A.1	2.19693597731765e-200	-0.994513712746925	717	853	1.1445157667434e-195	ExDp1	RPL10A
TENM2.1	6.87415193620872e-199	0.948966415942682	878	725	3.58115819268729e-194	ExDp1	TENM2
ANK2-AS1.1	3.94590090933429e-197	1.37285350601419	442	184	2.05565653772679e-192	ExDp1	ANK2-AS1
RPL14	4.9724978213143e-197	-0.758437936451226	788	896	2.5904724649919e-192	ExDp1	RPL14
NACA	3.27612560600811e-196	-0.730291762457366	822	917	1.70673039570599e-191	ExDp1	NACA
MDK.1	7.39368440099014e-195	-1.71380649564515	265	554	3.85181382553982e-190	ExDp1	MDK
MYL6	1.98316211159904e-193	-0.90736785084908	651	829	1.03314813365863e-188	ExDp1	MYL6
DLGAP1.1	4.45571886607851e-190	0.780981615316134	909	762	2.32125130047226e-185	ExDp1	DLGAP1
SCN2A	1.23735762337646e-189	1.49778469751213	431	188	6.44613827474199e-185	ExDp1	SCN2A
DOCK3	5.78912398380415e-189	0.774841813777989	863	722	3.01590203060261e-184	ExDp1	DOCK3
ANK3.1	3.20529359477996e-188	0.672147837325911	937	789	1.66982975113657e-183	ExDp1	ANK3
PTMA	5.07824133600755e-188	-0.701572682295174	936	966	2.64556060640649e-183	ExDp1	PTMA
KCNMA1	5.63899815976147e-186	1.38846916279253	571	327	2.93769248130933e-181	ExDp1	KCNMA1
FAU	4.49505237114363e-185	-0.685360852057612	0.8	909	2.34174248327098e-180	ExDp1	FAU
EPHA6	6.51248146798752e-185	1.56880751668416	523	272	3.39274234556278e-180	ExDp1	EPHA6
GAPDH	1.17863281608725e-184	-0.734633967673872	783	901	6.14020551868816e-180	ExDp1	GAPDH
FRMPD4	1.19337523470844e-183	1.65806974431982	402	168	6.21700762273707e-179	ExDp1	FRMPD4
FGF13.1	8.0230648298747e-182	0.900046818948196	811	623	4.17969585377152e-177	ExDp1	FGF13
RPL36	4.7962937639512e-179	-0.787421573986691	779	888	2.49867719926802e-174	ExDp1	RPL36
UNC79	3.48059914590535e-178	1.11859493591951	616	367	1.81325293105085e-173	ExDp1	UNC79
H3-3B	4.19118638041112e-178	-0.716762118928989	831	914	2.18344045673898e-173	ExDp1	H3-3B
RPS17	6.61520254081277e-178	-0.772489300973026	769	883	3.44625591566182e-173	ExDp1	RPS17
MDGA2	1.14215198759939e-177	1.32108248320763	598	357	5.95015499459781e-173	ExDp1	MDGA2
NALF1	5.76853858493308e-177	1.24398536049906	731	527	3.00517786120674e-172	ExDp1	NALF1
RPL23A	1.8648169296028e-175	-0.84806754373511	697	844	9.71495027645876e-171	ExDp1	RPL23A
NFIA.1	5.48115235161714e-175	-0.952745974705762	576	793	2.85546112909847e-170	ExDp1	NFIA
ATP8A2	2.99641653483755e-173	1.33552245516704	0.48	236	1.56101315798897e-168	ExDp1	ATP8A2
CELF4	4.24169302651937e-173	1.22212329824255	584	0.34	2.20975239909553e-168	ExDp1	CELF4
NKAIN2	1.59601414416337e-172	1.42237031774375	616	387	8.31459528543349e-168	ExDp1	NKAIN2
BTF3	1.13338833334374e-171	-0.90862126132105	584	777	5.90449986138755e-167	ExDp1	BTF3
RPS26	6.10162408027927e-171	-0.893283925506698	607	793	3.17870208086229e-166	ExDp1	RPS26
GRIP1	1.41193038407137e-170	0.943636043797193	816	669	7.35559252885819e-166	ExDp1	GRIP1
NRXN1	6.17253104501775e-170	0.500138577852586	991	964	3.21564177321245e-165	ExDp1	NRXN1
NRG1.1	6.99087191998489e-170	0.777555435326414	884	723	3.64196463543533e-165	ExDp1	NRG1
RPS21	1.90404408499294e-169	-0.836253509134495	698	845	9.91930806517924e-165	ExDp1	RPS21
RPS29	3.07408404087751e-169	-0.676178584344447	837	0.92	1.60147482193555e-164	ExDp1	RPS29
EEF1G.1	4.74143387934465e-168	-0.726132003599217	778	0.88	2.47009739378339e-163	ExDp1	EEF1G
PRDX1.1	8.95027279278803e-168	-1.11453207082341	437	682	4.66273411413085e-163	ExDp1	PRDX1
CD63.1	1.01101961884338e-167	-1.33877496101598	0.34	0.6	5.26700780632647e-163	ExDp1	CD63
NCAM1	1.29413630540761e-167	0.699732826690085	867	758	6.74193249665148e-163	ExDp1	NCAM1
RGS6.1	2.39896082261916e-166	1.32600243550722	517	271	1.24976263015168e-161	ExDp1	RGS6
RPL35	4.53649579224266e-166	-0.789684919952969	707	851	2.36333284792673e-161	ExDp1	RPL35
ZNF385D	1.56977412054885e-165	1.48911016673771	0.68	503	8.1778952584113e-161	ExDp1	ZNF385D
CALN1	3.08851365252431e-164	1.5349932087687	395	174	1.60899207241906e-159	ExDp1	CALN1
PTPRO.1	5.49622045876298e-163	1.02019566564727	0.72	507	2.86331101019716e-158	ExDp1	PTPRO
SLC4A10	8.31930337341761e-163	1.18202895611079	0.49	245	4.33402428541564e-158	ExDp1	SLC4A10
PPIA	1.07022614758392e-162	-0.854642033971907	0.58	0.78	5.5754501384532e-158	ExDp1	PPIA
DLGAP2	9.92277142543805e-162	1.84807508295821	0.28	96	5.16936700179621e-157	ExDp1	DLGAP2
CSMD3.1	9.72844691173926e-161	1.13564251458096	655	433	5.06813170313968e-156	ExDp1	CSMD3
ZNF385D-AS2	5.43928013321439e-160	1.75429856216373	0.24	72	2.83364737819937e-155	ExDp1	ZNF385D-AS2
RGS7	1.0631362969056e-158	0.981512746680332	698	481	5.5385148523594e-154	ExDp1	RGS7
RPL27	1.72450657363326e-158	-0.735327011874377	691	0.84	8.98398944599983e-154	ExDp1	RPL27
COX7C	1.09489934604339e-155	-0.781733001603604	623	807	5.70398763314767e-151	ExDp1	COX7C
SH3GL3	1.28579935722902e-155	1.49291898181823	353	146	6.69850033142031e-151	ExDp1	SH3GL3
NAV3.1	8.53892202236428e-155	0.734290237860874	0.85	652	4.44843681677089e-150	ExDp1	NAV3
TRPM3	1.95416250057336e-154	0.611654627538455	662	0.4	1.0180404962987e-149	ExDp1	TRPM3
RPSA	2.48645226338228e-154	-0.765142226098213	683	0.83	1.29534217113163e-149	ExDp1	RPSA
FTX	6.82498004165065e-153	0.702334391827743	877	794	3.55554160249832e-148	ExDp1	FTX
RPL36A	1.59375578335042e-152	-0.868677466173837	708	839	8.30283012894234e-148	ExDp1	RPL36A
GRIN2B	6.39778386542989e-151	0.877012323623971	736	0.54	3.33298948253436e-146	ExDp1	GRIN2B
TUBA1A.1	2.99507756740747e-150	-0.518750846688019	969	986	1.5603156095166e-145	ExDp1	TUBA1A
RPL31	8.06750157607523e-150	-0.864522253063613	628	792	4.20284562107215e-145	ExDp1	RPL31
OPCML	2.84383472111087e-149	1.92273620368636	319	131	1.48152413630992e-144	ExDp1	OPCML
GRID1	6.14648334008307e-149	1.35709172475794	425	207	3.20207196084967e-144	ExDp1	GRID1
CNTNAP2.1	6.24132651753445e-149	0.935474179587914	868	762	3.25148146257475e-144	ExDp1	CNTNAP2
GALNTL6	1.00438831876558e-148	1.61724152032526	564	349	5.23246138544119e-144	ExDp1	GALNTL6
RIMS1.1	1.77275075916969e-148	0.833881394668653	759	555	9.23532235497044e-144	ExDp1	RIMS1
PCDH15.1	3.37640892355957e-148	1.43717932794027	485	262	1.7589739928176e-143	ExDp1	PCDH15
SERF2	3.93998836733883e-148	-0.944881997256364	494	711	2.05257633984884e-143	ExDp1	SERF2
CCSER1.1	5.43369110473822e-148	0.653783170417746	919	804	2.83073571792442e-143	ExDp1	CCSER1
UNC5C	2.63143921350126e-147	1.077994754893	899	832	1.37087457266562e-142	ExDp1	UNC5C
SGCZ	3.15092246749128e-147	1.91989233475453	474	261	1.64150456866426e-142	ExDp1	SGCZ
PPFIA2.1	4.55663054437791e-146	0.695676722985271	862	715	2.37382224839912e-141	ExDp1	PPFIA2
DSCAML1.1	4.73244371870265e-146	1.09298117583877	647	436	2.46541387969533e-141	ExDp1	DSCAML1
ZC3H12B	1.49189142782508e-145	1.19973486956446	512	285	7.77215758239754e-141	ExDp1	ZC3H12B
PCLO	2.97858201435344e-144	0.750653186853182	799	632	1.55172208619757e-139	ExDp1	PCLO
CACNA1E	4.58911069428288e-143	1.16521335700061	553	333	2.39074310729361e-138	ExDp1	CACNA1E
RIMS2.1	1.24055822079116e-142	0.789084955228935	792	607	6.46281210703361e-138	ExDp1	RIMS2
RBMS3.1	6.63661506746377e-142	1.51062395486061	493	292	3.45741098554593e-137	ExDp1	RBMS3
OLFM3	6.74483547699538e-142	1.38966157836599	473	258	3.51378949009551e-137	ExDp1	OLFM3
GABARAP	6.40839512355266e-141	-0.885343133072255	501	711	3.33851752356599e-136	ExDp1	GABARAP
SLC8A1-AS1	1.13323130449416e-140	1.10341954120568	479	249	5.9036818038928e-136	ExDp1	SLC8A1-AS1
ENSG00000233635	5.19209485313191e-140	1.447030939002	315	126	2.7048737346876e-135	ExDp1	ENSG00000233635
PTPRJ.1	1.9807738585101e-139	1.04273157169678	566	0.34	1.03190394932942e-134	ExDp1	PTPRJ
NYAP2	2.84173229534931e-139	1.07708671710112	527	298	1.48042885658518e-134	ExDp1	NYAP2
PARP8	3.44265238511384e-139	1.79486143388367	324	139	1.79348418654891e-134	ExDp1	PARP8
DGKI.1	3.6478843340479e-139	0.920853148806833	0.66	449	1.90040182266559e-134	ExDp1	DGKI
MIR4500HG.1	4.41251658247383e-139	1.70646065156233	258	91	2.29874463880557e-134	ExDp1	MIR4500HG
KCNH7	6.44774103213001e-139	0.785831891305556	845	681	3.35901516809845e-134	ExDp1	KCNH7
HSP90AB1	5.31126375492994e-138	-0.678192993404005	0.75	854	2.7669559657683e-133	ExDp1	HSP90AB1
SUMO2	3.30172052404726e-137	-0.705936896850932	643	0.81	1.72006432420766e-132	ExDp1	SUMO2
CHN2	3.47953890230816e-137	1.37092905731683	443	236	1.81270058654646e-132	ExDp1	CHN2
TRIO	1.37050228920819e-136	0.728647064650153	799	682	7.13976872585899e-132	ExDp1	TRIO
ENSG00000258637.1	3.67900249177561e-135	0.987764902495994	0.49	251	1.91661313811542e-130	ExDp1	ENSG00000258637
AGAP1	1.40692901579146e-134	0.706272599895061	824	717	7.3295374006672e-130	ExDp1	AGAP1
SNHG29	3.8595579323301e-134	-0.580031506126421	791	898	2.01067530042669e-129	ExDp1	SNHG29
LINC03051.1	4.05710126336516e-134	1.22135970004062	0.54	329	2.11358747416271e-129	ExDp1	LINC03051
HECW1	5.97836005464951e-134	0.981032608863247	559	333	3.11448645407021e-129	ExDp1	HECW1
LINC01414	8.22229370855087e-134	1.63794972204513	268	0.1	4.28348613040666e-129	ExDp1	LINC01414
PRKCB	3.08883371502424e-133	0.969419877704638	671	475	1.60915881217903e-128	ExDp1	PRKCB
SORCS3	4.13886093117929e-133	1.91996391919079	259	96	2.15618099070716e-128	ExDp1	SORCS3
CASC15.1	6.03062874258974e-133	-0.945471442765049	559	0.75	3.14171634973955e-128	ExDp1	CASC15
KIF26B	6.3289888304678e-133	1.171429183154	518	306	3.29715002112051e-128	ExDp1	KIF26B
EIF1	9.16701473161403e-133	-0.596128023931822	758	866	4.77564799458165e-128	ExDp1	EIF1
MARCKS	2.72699876063261e-132	-0.588232235725984	789	892	1.42065727433917e-127	ExDp1	MARCKS
APBA1	5.89936460579998e-132	1.09969741992514	515	299	3.07333298503756e-127	ExDp1	APBA1
TENM1.1	2.70929512916446e-131	1.21004497732667	496	289	1.41143439048952e-126	ExDp1	TENM1
CACNA1B.1	4.27021169520852e-131	0.899878401264289	612	386	2.22460948473583e-126	ExDp1	CACNA1B
TLL1.1	5.37582872368835e-131	1.34516729855155	528	325	2.80059173189268e-126	ExDp1	TLL1
LRP1B	8.06253809933544e-131	1.40012505699024	622	422	4.20025984822979e-126	ExDp1	LRP1B
LRRC4C	1.57793254355183e-130	1.23487318695606	592	392	8.2203973788876e-126	ExDp1	LRRC4C
CDK2AP1.1	2.21939781015106e-130	-1.39314348016365	198	453	1.1562174831763e-125	ExDp1	CDK2AP1
SPOCK1	1.82285447390881e-129	1.75289101299355	392	201	9.49634266727535e-125	ExDp1	SPOCK1
FSTL5.1	7.016168578535e-129	1.39008936020737	528	332	3.65514318267359e-124	ExDp1	FSTL5
PLXNA4	6.82721941205711e-128	1.5312024419545	282	111	3.55670822490527e-123	ExDp1	PLXNA4
HNRNPA1	8.44970165737921e-128	-0.774119268698694	0.63	777	4.40195657542828e-123	ExDp1	HNRNPA1
LRRTM4.1	9.15142980887662e-128	1.175054941681	629	438	4.76752887323236e-123	ExDp1	LRRTM4
EXOC6B	5.27164974326275e-127	0.725774904829797	0.79	668	2.74631865025016e-122	ExDp1	EXOC6B
ATP5MC2	6.97991902689931e-127	-0.972122704583875	395	623	3.63625861625346e-122	ExDp1	ATP5MC2
SPOCK3	1.52399089541293e-126	1.50990725583105	332	149	7.9393829687432e-122	ExDp1	SPOCK3
JUND	1.27901129834149e-124	-0.883541124402395	525	716	6.66313725983982e-120	ExDp1	JUND
SYN2.1	2.93986985746086e-124	1.02339731543721	555	337	1.53155460094281e-119	ExDp1	SYN2
SCN1A-AS1	3.73819963421249e-124	1.54977090755046	256	96	1.94745248143934e-119	ExDp1	SCN1A-AS1
NEDD4L	1.920724016957e-123	0.816229185143205	707	534	1.00062038387392e-118	ExDp1	NEDD4L
CPEB3	2.09849549360676e-123	0.966553521602576	543	323	1.09323221234938e-118	ExDp1	CPEB3
GNAS	4.1423405634907e-123	-0.53830078373158	794	886	2.15799373995612e-118	ExDp1	GNAS
NLGN1	5.10492578015837e-123	0.857167562981627	825	755	2.6594621344313e-118	ExDp1	NLGN1
BOC.1	7.02357681061744e-123	-1.81562470489499	109	0.34	3.65900257525926e-118	ExDp1	BOC
AFF2	7.18738805582351e-123	0.973094951443696	0.58	381	3.74434168156181e-118	ExDp1	AFF2
RPL38	8.44379868212128e-123	-0.633435844014747	743	861	4.3988813614379e-118	ExDp1	RPL38
PDE4D	1.16171513804295e-122	0.605686749545278	908	846	6.05207118314853e-118	ExDp1	PDE4D
LINC01122	1.59480818830365e-122	1.10467095418185	536	334	8.30831273778672e-118	ExDp1	LINC01122
PAX3.1	2.39037629706168e-122	-2.3077006028441	77	296	1.24529043571725e-117	ExDp1	PAX3
MIR325HG	2.72237167424213e-122	0.864247450021731	691	504	1.41824674741318e-117	ExDp1	MIR325HG
RPL4	3.28359930236433e-122	-0.706949219417445	652	795	1.71062389255972e-117	ExDp1	RPL4
ASTN2	2.37284691446216e-121	1.14141837823397	498	296	1.23615832855821e-116	ExDp1	ASTN2
ZNF385B.1	5.39455025675668e-120	1.14686691511687	535	339	2.81034490175996e-115	ExDp1	ZNF385B
PTPRM.1	2.6007609840231e-119	1.25093202961019	593	411	1.35489244223667e-114	ExDp1	PTPRM
KCNIP4	3.77140359181622e-119	1.65927032748323	617	456	1.96475041519258e-114	ExDp1	KCNIP4
HMGN2	1.66146008506341e-118	-1.19037393214852	459	657	8.65554245914634e-114	ExDp1	HMGN2
TMSB10.1	8.7954742077356e-118	-0.470124129756558	973	985	4.58209024326194e-113	ExDp1	TMSB10
CFL1.1	1.64621911094715e-117	-0.60252136131715	667	822	8.57614308039027e-113	ExDp1	CFL1
SLC25A6	2.06638600685019e-117	-0.895925851556054	443	651	1.07650445412867e-112	ExDp1	SLC25A6
BRINP1.1	1.08216040552221e-116	1.16477987045675	0.45	248	5.63762284860852e-112	ExDp1	BRINP1
ANO4	1.15515431421341e-116	1.45609797955163	485	297	6.0178919153262e-112	ExDp1	ANO4
MAGI2	3.20494022987194e-116	0.670492947709319	0.84	731	1.66964566215409e-111	ExDp1	MAGI2
CDH18	3.34476779880538e-116	1.85618708887785	324	154	1.74249023246565e-111	ExDp1	CDH18
CNN3.1	3.38973079856819e-116	-1.23228705964201	262	499	1.76591415682208e-111	ExDp1	CNN3
CADPS	4.71436901644818e-116	0.878684161322969	0.69	518	2.45599768280884e-111	ExDp1	CADPS
LGALS1.1	6.394659454319e-116	-1.84990214270177	168	395	3.33136178932203e-111	ExDp1	LGALS1
KIRREL3	8.0991434598616e-116	1.30245539441108	0.53	338	4.2193297768495e-111	ExDp1	KIRREL3
PDLIM5.1	1.93104129388282e-115	-1.71943448007346	94	318	1.0059952724612e-110	ExDp1	PDLIM5
CNTNAP5	2.07857585525805e-115	1.32175469030824	402	0.21	1.08285487755524e-110	ExDp1	CNTNAP5
GRM5	2.2862592874801e-115	1.82609771207664	248	98	1.19104963840563e-110	ExDp1	GRM5
SORBS2	2.82510549482396e-115	0.949593844543563	568	373	1.47176695858349e-110	ExDp1	SORBS2
FBXL17	1.28328879051365e-113	0.846030352161533	684	523	6.68542128305993e-109	ExDp1	FBXL17
KAZN.1	1.36945060924055e-113	0.95612138169793	694	528	7.13428989389956e-109	ExDp1	KAZN
RPL22	8.72385116941884e-113	-0.698050333485354	632	788	4.54477750522044e-108	ExDp1	RPL22
TNC.1	1.33443903003332e-112	-2.15854678854915	94	305	6.9518935708616e-108	ExDp1	TNC
SRP14	3.80055857595843e-112	-0.615507548218942	639	802	1.9799389957313e-107	ExDp1	SRP14
DBI.1	8.40694499436016e-112	-1.4098261967546	373	591	4.37968206426187e-107	ExDp1	DBI
HSP90AA1	1.24550592614168e-111	-0.709510863873796	931	962	6.48858767282772e-107	ExDp1	HSP90AA1
FGF14	1.60057423244279e-111	0.845143921881412	706	541	8.33835152133394e-107	ExDp1	FGF14
TMEM178B	3.33049501945479e-111	0.696277044366856	773	0.64	1.73505468533517e-106	ExDp1	TMEM178B
XKR6	1.03906430516203e-110	0.912130847988714	631	463	5.41310940417212e-106	ExDp1	XKR6
SLC8A3	1.11851708250771e-110	1.46141847933768	232	87	5.82702659303219e-106	ExDp1	SLC8A3
RABGAP1L	1.12291288032592e-110	0.697363241400224	767	643	5.84992694134592e-106	ExDp1	RABGAP1L
METRN.1	1.451454888686e-110	-1.51296084602064	222	448	7.56149938809859e-106	ExDp1	METRN
GABRB2	1.48121281467711e-110	1.30424077530725	355	176	7.71652627934187e-106	ExDp1	GABRB2
EIF3E.1	2.28870998926942e-110	-0.89665211233829	451	648	1.1923263560098e-105	ExDp1	EIF3E
FRMD5	1.5447086608517e-109	0.650486601701215	0.8	662	8.047314239573e-105	ExDp1	FRMD5
MYCBP2	1.6820344363653e-109	0.75215533259814	709	574	8.76272659968868e-105	ExDp1	MYCBP2
GALNT18	2.92901117107601e-108	1.38132446577323	399	217	1.52589765968376e-103	ExDp1	GALNT18
SNRPD2	3.77748416273074e-108	-0.904938768340767	392	615	1.96791814941621e-103	ExDp1	SNRPD2
PRDX2	4.51799027038034e-108	-0.758377663048143	486	697	2.35369221125734e-103	ExDp1	PRDX2
HSPB1.1	5.54337730185977e-108	-1.61101664140643	352	549	2.88787783917687e-103	ExDp1	HSPB1
DLEU2	7.07892358477688e-108	-1.36480277838084	316	532	3.68783603072537e-103	ExDp1	DLEU2
SGIP1	4.02167570604573e-107	0.75497014934594	634	444	2.09513217582158e-102	ExDp1	SGIP1
UBB	8.19392264274138e-107	-0.766346417259839	605	765	4.26870593996255e-102	ExDp1	UBB
NELL1	9.69656965132254e-107	1.66253588457884	278	122	5.05152492555299e-102	ExDp1	NELL1
SLC35F3	2.30739024704325e-106	1.27399522885565	421	239	1.20205802309965e-101	ExDp1	SLC35F3
EEF1D	1.06175608658929e-105	-1.04555958376683	303	526	5.53132450869554e-101	ExDp1	EEF1D
SH3BGRL3	3.47661429440228e-105	-1.13799425354615	371	583	1.81117698281181e-100	ExDp1	SH3BGRL3
MYO1E.1	7.07963768681555e-105	-1.91852724412887	73	273	3.68820804932343e-100	ExDp1	MYO1E
B3GALT1	1.02329875157629e-104	1.24009389541415	349	175	5.33097717621185e-100	ExDp1	B3GALT1
PFDN5	1.1916350306505e-104	-0.643894617185149	607	773	6.20794185567683e-100	ExDp1	PFDN5
CACNA1D	1.60042796822237e-104	1.37615697277989	303	141	8.33758954325125e-100	ExDp1	CACNA1D
DPP6.1	3.85353264454295e-104	0.944274586416522	602	423	2.0075363665011e-99	ExDp1	DPP6
MGP.1	1.91264096143592e-103	-2.33637098014436	149	347	9.96409435269655e-99	ExDp1	MGP
RFTN2.1	2.25653078554156e-103	-1.84982064114421	74	274	1.17556227803573e-98	ExDp1	RFTN2
ZFP36L1.1	2.34812334934943e-103	-1.76056502568454	156	365	1.22327834007708e-98	ExDp1	ZFP36L1
GLI3	2.98534964291508e-103	-1.49699005823609	109	325	1.55524774997304e-98	ExDp1	GLI3
ENSG00000258162.1	3.60514510362459e-103	0.848539940809422	588	391	1.87813639318427e-98	ExDp1	ENSG00000258162
FRMD3	9.94868214331405e-103	1.32567569611311	301	139	5.18286544938089e-98	ExDp1	FRMD3
RUNDC3B	1.91069901101774e-102	0.888502212586283	529	0.33	9.95397756779801e-98	ExDp1	RUNDC3B
ASTN1	2.8888787877478e-102	1.03645854803169	0.42	234	1.50499029326509e-97	ExDp1	ASTN1
TUBB2B	4.11504276990147e-102	-0.522017931189543	0.83	902	2.14377268140787e-97	ExDp1	TUBB2B
ZFAS1	8.9396357823564e-102	-0.718461972448791	546	732	4.65719265717639e-97	ExDp1	ZFAS1
CACNB4	1.88487259971754e-101	1.0321472895141	532	354	9.81943229548848e-97	ExDp1	CACNB4
DDAH2	4.4124792612481e-101	-0.917581013396786	0.31	543	2.29872519593981e-96	ExDp1	DDAH2
KCND2.1	6.99892992395906e-101	0.904551566599468	761	647	3.64616253318571e-96	ExDp1	KCND2
RPL22L1.1	1.18510751133087e-100	-1.31073213025751	189	404	6.17393609102931e-96	ExDp1	RPL22L1
PTPRD	1.55388755540549e-100	0.566027533024734	945	929	8.09513260864044e-96	ExDp1	PTPRD
DOK6	1.56166655342879e-100	1.14586573431497	487	312	8.1356580767426e-96	ExDp1	DOK6
KCNMB2	3.66204062448813e-100	1.29561086385796	299	138	1.90777668373334e-95	ExDp1	KCNMB2
DOCK9.1	8.36707659507932e-100	1.10386290802724	0.4	0.22	4.35891222297252e-95	ExDp1	DOCK9
COX4I1	9.03054443480697e-100	-0.625519900300366	0.58	758	4.70455242875704e-95	ExDp1	COX4I1
FBXL7.1	2.98888820448126e-99	-1.00898158613147	248	0.48	1.55709119900656e-94	ExDp1	FBXL7
PCDH9	8.61806772408306e-99	0.799866802435766	886	828	4.48966856153831e-94	ExDp1	PCDH9
SYT14	2.16957923480842e-98	0.834403580805527	563	379	1.13026399816579e-93	ExDp1	SYT14
HMGB2.1	2.83422076549122e-98	-1.61781384669671	175	389	1.4765156499903e-93	ExDp1	HMGB2
ARFGEF3	5.9536885809935e-98	0.982163840199836	432	249	3.10163360315437e-93	ExDp1	ARFGEF3
GRM3.1	8.50674982687227e-98	1.38561669005427	451	282	4.43167638980738e-93	ExDp1	GRM3
SNAP91.1	1.1090530738242e-97	0.737449445155754	687	535	5.77772289339454e-93	ExDp1	SNAP91
SYT16	7.48775331539145e-97	1.46318990086465	213	82	3.90081996718633e-92	ExDp1	SYT16
ENSG00000283415	8.71347802238028e-97	1.40849665711836	223	87	4.53937351053923e-92	ExDp1	ENSG00000283415
NPM1.1	2.69648343647711e-96	-0.754389961625567	541	704	1.40476001106712e-91	ExDp1	NPM1
IER2	2.83739009153307e-96	-1.60051984161453	109	308	1.47816674208507e-91	ExDp1	IER2
LDHB.1	8.31646669488551e-96	-0.885719746437475	444	624	4.33254648936756e-91	ExDp1	LDHB
SNTG1	1.26222008882599e-95	1.83811205452874	277	131	6.57566177474787e-91	ExDp1	SNTG1
KSR2	1.82109541831589e-95	1.20122226898298	0.31	149	9.48717869125845e-91	ExDp1	KSR2
NXPH1	1.85688311546454e-95	1.84955479571201	297	146	9.67361827832409e-91	ExDp1	NXPH1
YWHAE	3.27983007782136e-95	-0.521882554969298	727	843	1.70866027734182e-90	ExDp1	YWHAE
ASXL3	4.36219446521578e-95	0.73326525234393	677	546	2.27252882859881e-90	ExDp1	ASXL3
GRIK3	5.33761482076264e-95	1.77408490810782	206	0.08	2.78068381702451e-90	ExDp1	GRIK3
B2M.1	6.45034303248176e-95	-1.33113015945643	151	363	3.3603707062017e-90	ExDp1	B2M
KCTD16	1.41660198927516e-94	1.43241080804239	256	112	7.37992972332789e-90	ExDp1	KCTD16
EIF4A1	3.09965671634287e-94	-0.761531246640785	449	651	1.61479716294598e-89	ExDp1	EIF4A1
GMDS	4.71855318282509e-94	1.1321715558015	431	261	2.45817746612456e-89	ExDp1	GMDS
FRMD4A.1	6.04688338952477e-94	0.786244725984379	819	746	3.15018437060682e-89	ExDp1	FRMD4A
PDLIM3.1	6.5032832075187e-94	-1.57297430082049	83	276	3.38795041978894e-89	ExDp1	PDLIM3
UQCRB	8.41901527538208e-94	-0.635982094430305	569	741	4.38597019786305e-89	ExDp1	UQCRB
ANXA5.1	9.50356065048478e-94	-1.54876352325734	91	284	4.95097495647655e-89	ExDp1	ANXA5
ENSG00000287042.1	1.81796623609238e-93	1.03067119602965	0.43	253	9.47087690354689e-89	ExDp1	ENSG00000287042
EZR	2.25062639871938e-93	-1.49266223984431	0.09	284	1.17248632867685e-88	ExDp1	EZR
NEGR1	2.98368984525818e-93	1.46183847694884	479	322	1.5543830617857e-88	ExDp1	NEGR1
SGCD.1	6.26069535427669e-93	1.52406777741975	417	252	3.26157185176399e-88	ExDp1	SGCD
ELOB	1.17273854633344e-92	-0.63359550592048	551	737	6.10949873097868e-88	ExDp1	ELOB
SORCS1	1.4094116437892e-92	1.85740356727656	264	124	7.3424708994842e-88	ExDp1	SORCS1
PNRC1.1	3.43410810114216e-92	-1.35120604545042	142	342	1.78903295637102e-87	ExDp1	PNRC1
DLG2	1.26531320450565e-91	0.839592244767803	728	617	6.59177567019264e-87	ExDp1	DLG2
FCHSD2	1.56722571193031e-91	0.754228728532018	664	514	8.16461906887212e-87	ExDp1	FCHSD2
PHACTR1	2.43885187927175e-91	0.78976550686066	671	525	1.27054427502541e-86	ExDp1	PHACTR1
ATP5MG	1.29207312409334e-90	-0.636123363189072	541	723	6.73118414727664e-86	ExDp1	ATP5MG
CD99.1	3.8756411767736e-90	-1.6325670858917	93	282	2.01905402745197e-85	ExDp1	CD99
CLIC1	5.30074163976987e-90	-1.8224910707274	0.05	223	2.76147436465451e-85	ExDp1	CLIC1
ADAMTS6.1	1.15388887136746e-89	-1.87334246365993	83	266	6.01129946427594e-85	ExDp1	ADAMTS6
PTPN13.1	1.48506594619435e-89	-1.3194346204847	126	326	7.73659955329407e-85	ExDp1	PTPN13
FTL	3.41980962486367e-89	-0.470853344023184	812	893	1.78158402216898e-84	ExDp1	FTL
RERG	3.79095157604228e-89	1.06420109261667	379	0.21	1.97493413305498e-84	ExDp1	RERG
CXCR4.1	4.67796818800387e-89	-1.80963801065654	112	297	2.4370343072225e-84	ExDp1	CXCR4
DIP2C	6.06208638203258e-89	0.688580187635626	707	586	3.15810452158369e-84	ExDp1	DIP2C
CALD1.1	6.17423758503369e-89	-0.80059906098643	441	631	3.21653081229915e-84	ExDp1	CALD1
PLCB4.1	8.03376727635227e-89	0.70545451878732	669	514	4.18527140028848e-84	ExDp1	PLCB4
SRI	9.05145639523665e-89	-0.965751699421039	243	458	4.71544672366249e-84	ExDp1	SRI
KCNQ1OT1	1.17032963215781e-88	1.08483410673605	498	332	6.09694925168933e-84	ExDp1	KCNQ1OT1
RAPGEF4.1	6.21226062636797e-88	1.1603023181969	304	0.15	3.23633929591266e-83	ExDp1	RAPGEF4
MT-CO1	1.57597903200507e-87	-0.259072621984101	1	1	8.2102203651336e-83	ExDp1	MT-CO1
SMYD3	5.20612397882901e-87	0.609889712758436	796	712	2.71218234801076e-82	ExDp1	SMYD3
CACNA1A	6.02022288689256e-87	0.772336622029491	646	478	3.13629531515555e-82	ExDp1	CACNA1A
EPHA3.1	7.35715742826568e-87	0.839197411356382	0.61	445	3.83278473382929e-82	ExDp1	EPHA3
SOX2.1	1.41136676886886e-86	-2.14069675645731	68	237	7.35265631909921e-82	ExDp1	SOX2
ATP9A	5.15254204269892e-86	0.761789687822662	593	444	2.68426830256443e-81	ExDp1	ATP9A
GNAI2	5.66994887252446e-86	-1.21215414085428	189	387	2.95381656463034e-81	ExDp1	GNAI2
TMEM258	6.16983256673409e-86	-0.852991398097523	312	525	3.21423597396579e-81	ExDp1	TMEM258
COMMD6	6.42893704776752e-86	-0.654687969276564	512	699	3.34921904440497e-81	ExDp1	COMMD6
CLU	7.96311139570359e-86	-1.8369157698348	321	504	4.14846251270574e-81	ExDp1	CLU
NDUFA13	1.01329274497562e-85	-0.713306915420911	0.44	644	5.27884988422498e-81	ExDp1	NDUFA13
COX6B1	1.1544216018263e-85	-0.705258713627508	454	656	6.01407477687431e-81	ExDp1	COX6B1
FTH1.1	1.43982151350676e-85	-0.391904126832601	977	991	7.5008941567648e-81	ExDp1	FTH1
TUBA1B	1.94054186079993e-85	-0.852468511856903	0.64	763	1.01094468780233e-80	ExDp1	TUBA1B
TMEM123.1	5.48627515941655e-85	-1.61269860320268	62	235	2.85812990704964e-80	ExDp1	TMEM123
CTTNBP2	6.45720771862493e-85	1.06289279885817	484	322	3.36394693309484e-80	ExDp1	CTTNBP2
CIAO2B	1.07894462039298e-84	-0.812311905014479	416	0.61	5.62086989439928e-80	ExDp1	CIAO2B
SSR4	1.32323584514234e-84	-0.838548948672619	287	0.5	6.89352945885355e-80	ExDp1	SSR4
GRK5	1.56750436992668e-84	1.30706703836778	248	112	8.16607076557001e-80	ExDp1	GRK5
FMNL2	1.73444663491168e-84	0.636820396065196	716	583	9.03577318923589e-80	ExDp1	FMNL2
RAPGEF6	9.18801645830431e-84	0.745805270296534	647	0.52	4.78658905411821e-79	ExDp1	RAPGEF6
ADGRB3.1	9.74613205149029e-84	0.426744662894694	962	935	5.07734495354438e-79	ExDp1	ADGRB3
GSTP1	1.04465882373391e-83	-0.869481237478567	362	559	5.44225460812418e-79	ExDp1	GSTP1
ARPP21.1	1.17408354126293e-83	1.29941662621942	0.37	219	6.11650561656336e-79	ExDp1	ARPP21
BICDL1.1	1.80732783843057e-83	1.19365412568246	245	109	9.41545510708788e-79	ExDp1	BICDL1
SCN1A	2.07462794676516e-83	1.25222629986245	241	108	1.08079817514678e-78	ExDp1	SCN1A
UBL5.1	2.29398841060748e-83	-0.702288203873735	438	641	1.19507620239007e-78	ExDp1	UBL5
LINC01322	4.97300792184452e-83	1.31313282026164	309	162	2.59073820696412e-78	ExDp1	LINC01322
PCDH7.1	6.43510447434866e-83	0.955667138580725	539	387	3.35243202695668e-78	ExDp1	PCDH7
NDUFS5	7.09349362747828e-83	-0.650132471656901	503	694	3.69542644017109e-78	ExDp1	NDUFS5
BTG3.1	7.23001925378035e-83	-1.1960540093987	131	323	3.76655083044941e-78	ExDp1	BTG3
ADGRG1.1	8.28043698368172e-83	-1.34282019923219	141	331	4.31377645101883e-78	ExDp1	ADGRG1
TLE1.1	1.40940981574988e-82	-0.982938757471342	236	442	7.3424613761306e-78	ExDp1	TLE1
GLUL.1	1.4562390011581e-82	-1.49282968057025	121	304	7.58642270043325e-78	ExDp1	GLUL
DTNB	1.70764734487915e-82	0.826138850907928	529	366	8.89615960788242e-78	ExDp1	DTNB
CD81	1.79405765726441e-82	-0.950222213895532	296	496	9.34632277128467e-78	ExDp1	CD81
KLHL29	2.37186815438025e-82	1.19483222336668	485	333	1.23564843370594e-77	ExDp1	KLHL29
GRIA2	3.59566124179825e-82	0.655189298995096	776	0.64	1.87319568052722e-77	ExDp1	GRIA2
HES6.1	6.17147674271578e-82	-1.89294313215117	155	332	3.21509252388521e-77	ExDp1	HES6
CELF2.1	8.26983836734911e-82	0.523619604622095	889	869	4.30825499585419e-77	ExDp1	CELF2
ZBTB20.1	8.99014620808021e-82	-0.678023554398976	569	723	4.68350656856147e-77	ExDp1	ZBTB20
GPM6B.1	9.48487885299133e-82	-1.14894492967111	555	0.7	4.94124248725436e-77	ExDp1	GPM6B
ENSG00000243620	1.03302652324615e-81	-0.551429551371399	611	783	5.38165497550314e-77	ExDp1	ENSG00000243620
DELEC1.1	1.15415681040796e-81	-2.17023116190536	61	223	6.0126953195013e-77	ExDp1	DELEC1
LMO7	1.50328193851329e-81	1.58686370217584	203	84	7.83149758687883e-77	ExDp1	LMO7
TTTY14	2.24826380670254e-81	0.743140214730272	636	487	1.17125551273976e-76	ExDp1	TTTY14
SAMD12	2.67574162121906e-81	0.939243261541144	0.43	265	1.39395435499028e-76	ExDp1	SAMD12
NAP1L1	1.20679526756704e-80	-0.67278768563457	574	0.71	6.28692062591723e-76	ExDp1	NAP1L1
SHANK2	1.36188591674122e-80	0.862241793307515	499	341	7.09488087185508e-76	ExDp1	SHANK2
ARHGAP44	1.70192014921848e-80	1.28261152569322	251	117	8.86632320936861e-76	ExDp1	ARHGAP44
INSM1	4.66857352042487e-80	-1.29665549613272	158	343	2.43214006120054e-75	ExDp1	INSM1
RPL36AL	6.32274238845833e-80	-0.820909883980871	307	512	3.29389587469125e-75	ExDp1	RPL36AL
GSN.1	9.91549724733031e-80	-1.71084314201915	98	0.27	5.1655774459692e-75	ExDp1	GSN
NTRK3	1.34787252436158e-79	1.15573605899274	457	307	7.02187670291409e-75	ExDp1	NTRK3
FHOD3	1.54296426039042e-79	0.863089446840671	547	405	8.03822661092996e-75	ExDp1	FHOD3
ZEB2.1	1.74700061745028e-79	-0.830931228060358	264	479	9.101174416669e-75	ExDp1	ZEB2
EIF3F	2.35207901020236e-79	-0.766612911635071	365	564	1.22533908115502e-74	ExDp1	EIF3F
FZD3.1	3.58494203785854e-79	-0.81565448476096	374	564	1.86761140404278e-74	ExDp1	FZD3
APBB2	4.66340789281416e-79	0.850330131560284	513	357	2.42944897584047e-74	ExDp1	APBB2
OST4	4.67652721617865e-79	-0.754837025939056	353	557	2.43628361854043e-74	ExDp1	OST4
H2AZ2	5.97831396240389e-79	-0.953815866957937	291	484	3.11446244185393e-74	ExDp1	H2AZ2
CST3	8.90971322046993e-79	-1.41102120022795	164	354	4.64160419933601e-74	ExDp1	CST3
GNAL	1.40928148241385e-78	1.18682779643605	289	148	7.34179281078317e-74	ExDp1	GNAL
RCN1.1	3.11748204574813e-78	-1.12060146686224	0.16	0.35	1.62408344655295e-73	ExDp1	RCN1
TNIK	3.7083517589083e-78	0.618964655126857	725	597	1.93190293232087e-73	ExDp1	TNIK
DLEU1	5.07854036944024e-78	-1.18953614237329	234	425	2.64571639086359e-73	ExDp1	DLEU1
SLC1A3.1	5.15550001840517e-78	-1.5822079982782	189	366	2.68580928958836e-73	ExDp1	SLC1A3
SFRP1	5.57591049883143e-78	-1.719754556054	136	309	2.90482633347122e-73	ExDp1	SFRP1
CDH11	6.67419992653043e-78	1.34536140515099	273	136	3.47699119372529e-73	ExDp1	CDH11
PAK5.1	1.21440556131893e-77	0.66857343418144	0.59	425	6.3265672122471e-73	ExDp1	PAK5
MYO5A	1.48171400445263e-77	0.740871739334288	566	413	7.71913727759642e-73	ExDp1	MYO5A
SOX9.1	2.14873755419651e-77	-1.56402218736269	82	0.25	1.11940631623421e-72	ExDp1	SOX9
CKB	2.41450018955047e-77	-0.702950985620316	584	723	1.25785801874822e-72	ExDp1	CKB
KHDRBS2	2.48260475678988e-77	0.986445833064287	443	285	1.29333777409726e-72	ExDp1	KHDRBS2
PREX1	2.5729852268102e-77	-1.71419979382248	0.05	204	1.34042238375904e-72	ExDp1	PREX1
FABP7.1	5.13093274588473e-77	-0.647862846370527	548	722	2.67301072329611e-72	ExDp1	FABP7
MT-ND3	5.27052568770248e-77	-0.371253982728127	959	972	2.74573306226548e-72	ExDp1	MT-ND3
RCAN2	6.93866418719686e-77	1.10231934451493	283	142	3.61476649496207e-72	ExDp1	RCAN2
SLC25A3	8.31802144930067e-77	-0.735048506823278	388	582	4.33335645422768e-72	ExDp1	SLC25A3
H2AZ1	9.23056663588158e-77	-0.835480432609402	486	658	4.80875599462887e-72	ExDp1	H2AZ1
HINT1	1.64575587331012e-76	-0.531644133288948	617	772	8.5737297975964e-72	ExDp1	HINT1
GNAQ	3.56612925734188e-76	0.572416609840275	752	677	1.85781069790483e-71	ExDp1	GNAQ
SEMA6D	3.65681593274618e-76	0.596502974700871	817	752	1.90505482832345e-71	ExDp1	SEMA6D
POLR2G	4.60242782730031e-76	-1.21042342229572	148	328	2.39768080091037e-71	ExDp1	POLR2G
RPS27L.1	4.82884980061185e-76	-1.03448702684713	0.2	392	2.51563759212675e-71	ExDp1	RPS27L
TUBB	8.07401304109219e-76	-0.613624922844478	609	747	4.20623783388739e-71	ExDp1	TUBB
ODC1	8.27567532556768e-76	-0.826160645415096	341	536	4.31129581760774e-71	ExDp1	ODC1
UNC5D	4.84492240186922e-75	1.51976498842818	309	0.17	2.52401077447779e-70	ExDp1	UNC5D
SET	8.53372349636216e-75	-0.537682914269028	587	749	4.44572859266483e-70	ExDp1	SET
SCMH1	8.9845555410438e-75	0.73930685287804	573	427	4.68059405466218e-70	ExDp1	SCMH1
HMGB1	9.63154849276722e-75	-0.568192497181927	812	887	5.01765150279201e-70	ExDp1	HMGB1
OTUD7A	1.02724936636773e-74	0.800491450970112	526	372	5.35155829902933e-70	ExDp1	OTUD7A
PCNX2	2.08547535109842e-74	0.882564296427819	451	299	1.08644923890823e-69	ExDp1	PCNX2
GALNT17	6.41573268662335e-74	0.874370758499692	0.5	348	3.3423401004233e-69	ExDp1	GALNT17
TMA7	1.4055006872294e-73	-0.603763914003817	498	676	7.32209638019026e-69	ExDp1	TMA7
LAPTM4A	1.51173020545514e-73	-1.0152432993768	193	383	7.87550967833908e-69	ExDp1	LAPTM4A
ENSG00000288105.1	1.60008968798381e-73	0.987226356721775	413	257	8.33582723852046e-69	ExDp1	ENSG00000288105
NFASC	2.08596565764312e-73	0.93078977531525	398	245	1.08670466900576e-68	ExDp1	NFASC
PFN1	2.22549325716766e-73	-0.93060991379995	234	424	1.15939296725406e-68	ExDp1	PFN1
KCNMB2-AS1	3.83119793160186e-73	1.22510300998041	261	128	1.99590087444731e-68	ExDp1	KCNMB2-AS1
RALGPS1	3.85149958555523e-73	0.723100262829978	567	0.42	2.00647722409085e-68	ExDp1	RALGPS1
PPP3CA.1	5.2459753674577e-73	0.565516958998208	794	704	2.73294332743076e-68	ExDp1	PPP3CA
PPP1R14B	5.75411511211612e-73	-0.705077144324471	413	603	2.99766380880802e-68	ExDp1	PPP1R14B
CDK6.1	7.56902975750163e-73	-1.32021679794211	101	0.27	3.94316174246805e-68	ExDp1	CDK6
ESRRG.1	7.66374781202891e-73	0.68759427175176	676	543	3.99250606015458e-68	ExDp1	ESRRG
PACS1	1.09581681980338e-72	0.727473285239082	557	407	5.70876730444771e-68	ExDp1	PACS1
PKP4.1	2.0623896611353e-72	1.08021580355363	374	228	1.07442251786504e-67	ExDp1	PKP4
ESD	2.25188772608056e-72	-0.874143410122227	243	435	1.17314342977893e-67	ExDp1	ESD
MRPL51	2.73298645534715e-72	-0.905410701427549	0.21	0.4	1.42377662377765e-67	ExDp1	MRPL51
CUX2	3.06920064967087e-72	0.87391396947468	461	0.31	1.59893077045254e-67	ExDp1	CUX2
AFF3	7.21951060209059e-72	0.459302949724826	0.86	793	3.76107624326511e-67	ExDp1	AFF3
ATP5F1E.1	8.29240671058795e-72	-0.487389637457284	663	0.8	4.3200121999479e-67	ExDp1	ATP5F1E
PAX6.1	1.01099811042618e-71	-0.717747589972825	331	537	5.26689575607625e-67	ExDp1	PAX6
SGK1	1.6087262192532e-71	1.10502031088062	266	133	8.38082011182146e-67	ExDp1	SGK1
SPARC.1	2.08081576835571e-71	-1.50270693554701	147	316	1.08402178268259e-66	ExDp1	SPARC
RPS4Y1	2.34198049351743e-71	-0.800162646307982	396	563	1.22007815790284e-66	ExDp1	RPS4Y1
SHTN1	3.57107718614605e-71	0.9449571807281	0.35	204	1.86038837089464e-66	ExDp1	SHTN1
APEX1	4.33209024110733e-71	-0.852193227116067	244	435	2.25684573200727e-66	ExDp1	APEX1
SLC25A5	6.87773859113948e-71	-0.897678678283596	0.24	429	3.58302669644002e-66	ExDp1	SLC25A5
PPIB	8.11216413034079e-71	-0.856642009583313	267	455	4.22611302534234e-66	ExDp1	PPIB
GLRA2	8.98717427533953e-71	0.891662019132428	308	163	4.68195831048088e-66	ExDp1	GLRA2
NFIB	9.74212810677381e-71	-0.382847841448519	833	935	5.07525905850488e-66	ExDp1	NFIB
NDUFA4	1.00681327943198e-70	-0.476097435608621	635	788	5.24509446052884e-66	ExDp1	NDUFA4
BTG1	1.01354146484881e-70	-0.77966450279651	409	596	5.28014561527634e-66	ExDp1	BTG1
KCNQ5	1.23717281289863e-70	2.31902724364768	209	97	6.4451754860767e-66	ExDp1	KCNQ5
SBF2	3.43936567640611e-70	0.514282900259275	784	715	1.79177194278053e-65	ExDp1	SBF2
KCNB2	3.60189362734315e-70	1.23659141830126	266	136	1.87644250410069e-65	ExDp1	KCNB2
RHOA.1	5.74507487585323e-70	-0.961759548285605	223	407	2.9929542073245e-65	ExDp1	RHOA
LINC00882	1.00494757247505e-69	1.09200586940795	309	0.17	5.23537487356604e-65	ExDp1	LINC00882
HIVEP3	1.01167526105868e-69	0.740597082537591	593	448	5.27042344001129e-65	ExDp1	HIVEP3
WDR83OS	1.05124285424054e-69	-0.743398919140375	323	516	5.47655477345153e-65	ExDp1	WDR83OS
BEX3	1.13934178437604e-69	-0.571964345590235	537	699	5.93551495988544e-65	ExDp1	BEX3
MIF.1	3.52941265238556e-69	-0.430424117326603	756	868	1.83868281538678e-64	ExDp1	MIF
CDH12	4.0060638775598e-69	1.36407966811419	329	193	2.08699903765355e-64	ExDp1	CDH12
HSPA5.1	4.63576996926016e-69	-0.97218960482118	378	546	2.41505072318577e-64	ExDp1	HSPA5
MIR9-1HG.1	5.64881010632286e-69	-1.34000769663512	449	581	2.94280411298996e-64	ExDp1	MIR9-1HG
CALR.1	7.65434400709655e-69	-0.811807189805276	354	534	3.98760705393702e-64	ExDp1	CALR
REEP1.1	1.33478143384806e-68	0.885709093395479	403	253	6.95367735777487e-64	ExDp1	REEP1
TPI1	1.55885198040912e-68	-0.669922254788077	432	0.62	8.12099527713938e-64	ExDp1	TPI1
PRKN.1	3.89263347939416e-68	0.92779873873711	0.5	359	2.02790633742518e-63	ExDp1	PRKN
SDC2	6.48084653619692e-68	-1.44128347587487	64	212	3.37626181149715e-63	ExDp1	SDC2
RAC1	6.70441485347993e-68	-0.590130656149197	506	674	3.49273196206891e-63	ExDp1	RAC1
ADCY1	9.07956434866688e-68	0.856496850887239	459	318	4.7300898430815e-63	ExDp1	ADCY1
DYNLL1.1	9.65742223284611e-68	-0.528530280695841	613	761	5.03113068642351e-63	ExDp1	DYNLL1
FREM1	1.2209125318341e-67	-1.73071253160381	73	0.22	6.36046592584294e-63	ExDp1	FREM1
ENSG00000231252.1	1.62173545237383e-67	-1.11197453822753	112	0.28	8.4485930126867e-63	ExDp1	ENSG00000231252
STK3	3.25568703713559e-67	-1.55662599118702	63	208	1.69608271886616e-62	ExDp1	STK3
CACNA2D1	3.83973042016646e-67	0.592214228138673	743	656	2.00034595968992e-62	ExDp1	CACNA2D1
MTSS1.1	4.47237465418198e-67	0.591666306851233	703	593	2.32992829984264e-62	ExDp1	MTSS1
SCN3A	4.84989306321883e-67	0.747310847260787	511	367	2.52660029021448e-62	ExDp1	SCN3A
CIRBP	5.2589443211013e-67	-0.544570276753835	537	0.71	2.73969963352093e-62	ExDp1	CIRBP
ATP5PO	5.84344348600296e-67	-0.644214382603549	399	588	3.0442003184681e-62	ExDp1	ATP5PO
COX5B	6.32710004945555e-67	-0.609735918560312	425	617	3.29616604176436e-62	ExDp1	COX5B
EDF1	9.17597231267173e-67	-0.639202322951036	408	599	4.78031453600947e-62	ExDp1	EDF1
GAS5	9.24485510603449e-67	-0.643829686418035	549	696	4.81619971603973e-62	ExDp1	GAS5
FER	1.23681949126048e-66	0.643210610169561	668	567	6.44333482167062e-62	ExDp1	FER
ZNF804B.1	1.41519752497822e-66	1.05515914009038	451	307	7.37261302612655e-62	ExDp1	ZNF804B
PTPRG	1.88711556481265e-66	0.741333880520151	716	634	9.83111724644799e-62	ExDp1	PTPRG
MGAT5.1	1.92816385599031e-66	0.82816212115283	445	297	1.00449624241671e-61	ExDp1	MGAT5
CD9	2.40327394899844e-66	-2.17460493020432	83	227	1.25200959647022e-61	ExDp1	CD9
SNRPF	2.66681456667133e-66	-0.798348528389736	303	485	1.3893037166531e-61	ExDp1	SNRPF
LSAMP	2.67839721732213e-66	0.712848258798156	817	757	1.39533781433613e-61	ExDp1	LSAMP
TCF7L2	3.68306399385664e-66	-1.41446884510491	71	219	1.91872901823956e-61	ExDp1	TCF7L2
RERE	5.49354340144053e-66	0.417997530685914	883	846	2.86191637041446e-61	ExDp1	RERE
ARID1B	7.49721503381587e-66	0.481897518093229	809	759	3.90574914401672e-61	ExDp1	ARID1B
GPM6A.1	8.5867380254907e-66	-0.354227107951329	891	927	4.47334704175963e-61	ExDp1	GPM6A
SSR2	1.30398044343186e-65	-0.748555359804504	307	496	6.79321651810264e-61	ExDp1	SSR2
PSMA7	1.44788719126528e-65	-0.592539753533898	471	653	7.54291311161561e-61	ExDp1	PSMA7
RYR2.1	2.87052738118068e-65	1.16522847273096	0.31	176	1.49542994449989e-60	ExDp1	RYR2
CAMTA1	3.92447155471564e-65	0.451505232377845	865	809	2.04449270114466e-60	ExDp1	CAMTA1
MAGED2	5.10771522759247e-65	-0.800762175688928	0.27	452	2.66091532496657e-60	ExDp1	MAGED2
ANP32B	6.79025114367029e-65	-0.856818123777427	218	398	3.53744923580647e-60	ExDp1	ANP32B
TOMM6	7.562588497161e-65	-0.87367206619275	222	401	3.939806103481e-60	ExDp1	TOMM6
EEF2	2.18033795500626e-64	-0.565046884343488	486	666	1.13586886104006e-59	ExDp1	EEF2
HSD17B10	2.23775090630628e-64	-1.12047694637449	98	253	1.16577871214932e-59	ExDp1	HSD17B10
IL1RAPL1.1	2.2606513001269e-64	0.776000011566211	729	668	1.17770890131411e-59	ExDp1	IL1RAPL1
MGST1.1	4.06047042279184e-64	-1.52631744587481	0.13	284	2.11534267145763e-59	ExDp1	MGST1
EML6	4.35148717523234e-64	1.08718835886597	0.23	112	2.26695075880904e-59	ExDp1	EML6
CSRP2	4.5181844683412e-64	-0.658893249495718	264	448	2.35379338062703e-59	ExDp1	CSRP2
PHB2	5.5127327443204e-64	-0.902046753378789	202	376	2.87191325048116e-59	ExDp1	PHB2
EPHA5	5.89401477026436e-64	1.4215355672559	307	0.18	3.07054593471692e-59	ExDp1	EPHA5
CLVS1	7.16677362277823e-64	0.977695147936758	0.34	201	3.73360238652255e-59	ExDp1	CLVS1
COX8A	1.1909902960724e-63	-0.661624712587798	404	583	6.20458304641879e-59	ExDp1	COX8A
LHFPL3.1	1.30351320578013e-63	0.819723458735603	529	383	6.79078239683215e-59	ExDp1	LHFPL3
CUTA	2.67154307274363e-63	-0.719933444505173	318	502	1.39176707917652e-58	ExDp1	CUTA
SOX4	2.95544924631097e-63	-0.39768254531961	763	0.86	1.53967083935816e-58	ExDp1	SOX4
CACNG2	3.25470323010979e-63	1.15789992813334	219	105	1.695570194758e-58	ExDp1	CACNG2
EGR1.1	3.74203974254152e-63	-1.68729679028189	102	249	1.94945302427443e-58	ExDp1	EGR1
TMEFF2.1	3.98168000052365e-63	0.610337862678146	655	501	2.0742960130728e-58	ExDp1	TMEFF2
GRM7	6.04711415787255e-63	1.22889464029292	323	195	3.15030459168528e-58	ExDp1	GRM7
MEGF10	8.72292964299604e-63	-1.69286849793255	75	216	4.54429742681522e-58	ExDp1	MEGF10
HNRNPDL	8.9384213358319e-63	-0.545429782821378	562	708	4.65655997911499e-58	ExDp1	HNRNPDL
SRRM4	9.36956297879775e-63	0.652184165538536	571	426	4.88116752943448e-58	ExDp1	SRRM4
PLCB1	9.72479447506231e-63	0.826193071440926	0.59	0.46	5.06622892972846e-58	ExDp1	PLCB1
SEC11A.1	1.04796179351478e-62	-0.738869219797984	294	475	5.4594617594946e-58	ExDp1	SEC11A
VLDLR-AS1.1	1.05430994304474e-62	1.15450083306235	0.23	114	5.49253307928588e-58	ExDp1	VLDLR-AS1
UQCRH	1.16887096881939e-62	-0.506400512347009	556	718	6.08935019916149e-58	ExDp1	UQCRH
BMPR1B.1	1.28130743329137e-62	-0.896524171499243	0.17	344	6.67509920447473e-58	ExDp1	BMPR1B
NDUFB11	1.8249294529829e-62	-0.618291685613015	381	568	9.50715247825972e-58	ExDp1	NDUFB11
HNRNPK	2.13683490008046e-62	-0.547103073745343	497	665	1.11320550954592e-57	ExDp1	HNRNPK
TXN.1	2.83088499510419e-62	-0.530639110262207	0.57	726	1.47477784704948e-57	ExDp1	TXN
PAK3	2.92105115223547e-62	0.629832198146029	628	0.51	1.52175080826859e-57	ExDp1	PAK3
NSA2	3.02613934907878e-62	-0.711328987780452	297	0.48	1.57649755529608e-57	ExDp1	NSA2
ZNF521	3.11242922783468e-62	0.860663848018618	548	432	1.62145113053276e-57	ExDp1	ZNF521
NEAT1.1	6.26208425008881e-62	-0.741519402832276	513	661	3.26229541092627e-57	ExDp1	NEAT1
RBP1.1	6.42365795658102e-62	-1.28431210842037	94	243	3.34646884906045e-57	ExDp1	RBP1
ATP5ME	1.01907388991419e-61	-0.63970231308687	375	562	5.30896733689697e-57	ExDp1	ATP5ME
PARK7	1.22422312662505e-61	-0.59106489907945	456	635	6.37771280046586e-57	ExDp1	PARK7
EIF3K.1	1.46432205391173e-61	-0.660298788243132	346	529	7.62853217205855e-57	ExDp1	EIF3K
GPX1	1.50494660701602e-61	-0.931300753439453	164	333	7.84016984391066e-57	ExDp1	GPX1
MARCHF4	2.21005440149595e-61	1.01191204266223	235	116	1.15134994100333e-56	ExDp1	MARCHF4
RBFOX2	2.60479223032849e-61	0.4287800531482	767	715	1.35699256031193e-56	ExDp1	RBFOX2
NLGN4Y	2.91924809728483e-61	0.794504345209043	504	0.37	1.52081148876151e-56	ExDp1	NLGN4Y
ENSG00000257894	3.05840689322759e-61	0.85147796084559	449	307	1.59330765509585e-56	ExDp1	ENSG00000257894
NDUFB4	3.62658192501675e-61	-0.690229969829331	328	0.51	1.88930411965672e-56	ExDp1	NDUFB4
ROBO1.1	4.34943320925212e-61	0.974001506253924	822	833	2.26588072469198e-56	ExDp1	ROBO1
2	5.44508751161647e-61	-0.868382327540657	189	0.36	2.83667279005171e-56	ExDp1	2
HIGD2A	5.48312811745631e-61	-0.945217285490412	161	325	2.85649042407004e-56	ExDp1	HIGD2A
7	6.98111495261981e-61	-0.596065464193136	399	585	3.63688164571682e-56	ExDp1	7
JUN	9.37342947377525e-61	-0.903738157448922	363	527	4.88318181865795e-56	ExDp1	JUN
COX6A1	9.62034085899276e-61	-0.513334449126411	532	706	5.01181277390087e-56	ExDp1	COX6A1
RAN	1.49543999066975e-60	-0.658186155450481	416	584	7.79064417539314e-56	ExDp1	RAN
ZFAND3	1.88372899221959e-60	0.4581622944233	0.78	706	9.81347455786717e-56	ExDp1	ZFAND3
MACF1	2.18023059976485e-60	0.430890527736207	821	773	1.1358129332535e-55	ExDp1	MACF1
SF3B6	5.23238608120273e-60	-0.680831428834169	333	516	2.72586385286338e-55	ExDp1	SF3B6
ADGRV1	6.22238721790619e-60	-0.684006814343491	302	494	3.24161484504041e-55	ExDp1	ADGRV1
C12orf57	6.62692497698306e-60	-0.630794991921836	388	0.57	3.45236283600909e-55	ExDp1	C12orf57
SRSF3.1	1.14617151822917e-59	-0.665522222452874	365	542	5.97109514136671e-55	ExDp1	SRSF3
ENOX1	1.20615696370091e-59	0.779681930792257	505	0.37	6.28359531809627e-55	ExDp1	ENOX1
NSG2.1	1.3299400075651e-59	0.566626088220055	546	399	6.92845546341117e-55	ExDp1	NSG2
NDUFA11	1.47677287321051e-59	-0.639089024168425	352	536	7.69339596027749e-55	ExDp1	NDUFA11
REV3L	2.04064283985476e-59	0.580670497683366	0.66	566	1.06309329385073e-54	ExDp1	REV3L
NHP2	2.51779505205127e-59	-0.785208387763199	226	401	1.31167051031663e-54	ExDp1	NHP2
MCL1.1	2.55208500657356e-59	-0.993380897048136	148	308	1.32953420502456e-54	ExDp1	MCL1
ST6GALNAC3.1	2.76957628064123e-59	1.26538417859573	321	0.2	1.44283845916286e-54	ExDp1	ST6GALNAC3
CRNDE	4.06315541570885e-59	-0.715311920723662	0.21	0.39	2.11674144536768e-54	ExDp1	CRNDE
MED13L	5.58935307127296e-59	0.476467429586332	796	738	2.91182937601036e-54	ExDp1	MED13L
FRY.1	5.67499435344677e-59	0.565979721492341	645	519	2.95644505837163e-54	ExDp1	FRY
MYCBP2-AS1	6.56878837550575e-59	0.925468180476681	303	175	3.42207599210348e-54	ExDp1	MYCBP2-AS1
PRDX5	8.31210571064945e-59	-0.653499565301338	386	564	4.33027459101994e-54	ExDp1	PRDX5
MYRIP.1	8.90771415967906e-59	0.927714787939828	435	302	4.6405627686264e-54	ExDp1	MYRIP
PTMS.1	2.1020578261428e-58	-0.453445836422121	683	0.81	1.09508804510735e-53	ExDp1	PTMS
SOX5	2.32861646336718e-58	-0.47569312646524	439	0.64	1.21311603275577e-53	ExDp1	SOX5
SNRPG	2.36366000742973e-58	-0.737884996011458	282	453	1.23137231747059e-53	ExDp1	SNRPG
HNRNPA2B1	2.98835181960729e-58	-0.445569727066329	0.7	0.8	1.55681176394261e-53	ExDp1	HNRNPA2B1
TRMT112	3.54622072192509e-58	-0.790917497036785	225	397	1.84743914729409e-53	ExDp1	TRMT112
RHOBTB3.1	6.52863556373955e-58	-0.87106871428004	0.27	432	3.40115798328576e-53	ExDp1	RHOBTB3
GABRG2.1	6.89018482004891e-58	1.04550938322057	212	103	3.58951068385268e-53	ExDp1	GABRG2
C1orf54	9.04993450100544e-58	-1.34435099641434	76	212	4.71465387764379e-53	ExDp1	C1orf54
15	1.09609071998246e-57	0.743970241679783	639	0.54	5.71019421482061e-53	ExDp1	15
NME2	1.33489192586442e-57	-0.569161181452729	443	614	6.95425297698329e-53	ExDp1	NME2
HSPE1.1	1.75198341052483e-57	-0.70698558026185	471	621	9.12713277547016e-53	ExDp1	HSPE1
SRSF2	1.88220107707477e-57	-0.799549030785747	257	425	9.80551473112873e-53	ExDp1	SRSF2
UQCRQ	1.92948849985372e-57	-0.660006596981262	334	513	1.0051863288838e-52	ExDp1	UQCRQ
SNHG6	1.95343522183098e-57	-0.522507498477014	504	671	1.01766161316507e-52	ExDp1	SNHG6
HULC	3.42658604372608e-57	1.04808269282994	293	0.17	1.78511426533954e-52	ExDp1	HULC
STARD13.1	3.60439310953588e-57	-1.12286947724894	0.11	259	1.87774463434381e-52	ExDp1	STARD13
FAM168A	3.80777259865044e-57	0.631404476536828	0.6	484	1.98369721299293e-52	ExDp1	FAM168A
STK33.1	3.94665760726716e-57	-1.22018101849439	98	242	2.0560507470819e-52	ExDp1	STK33
TNRC6C	4.52200445311573e-57	0.636446508747505	613	0.5	2.35578343989517e-52	ExDp1	TNRC6C
SNRPE	4.81123519331398e-57	-0.672067033656233	359	526	2.50646108630885e-52	ExDp1	SNRPE
H1-10	6.90681211155993e-57	-0.677662193338301	355	528	3.59817283763826e-52	ExDp1	H1-10
PSAT1.1	8.32231410040138e-57	-1.13047302585716	205	357	4.3355927537451e-52	ExDp1	PSAT1
PSMB6	9.05410136448539e-57	-0.811602949523634	211	377	4.71682464684231e-52	ExDp1	PSMB6
PHPT1	1.38727801424e-56	-0.645311631610322	362	539	7.2271635429847e-52	ExDp1	PHPT1
RBM8A	1.63490834350885e-56	-0.739317496433298	0.27	443	8.51721850634371e-52	ExDp1	RBM8A
RANBP1	3.68772747782801e-56	-0.788333578746186	287	454	1.92115850684928e-51	ExDp1	RANBP1
GALNT14	4.68657458456828e-56	1.20733895243382	247	134	2.44151789557669e-51	ExDp1	GALNT14
MYO10.1	5.20488297761508e-56	-1.14251527405631	107	252	2.71153583601835e-51	ExDp1	MYO10
ENSG00000253553.1	5.58974078322738e-56	1.02855808905326	398	273	2.91203135843014e-51	ExDp1	ENSG00000253553
MYO1D	8.60324610519268e-56	0.815411751464445	357	223	4.48194709096118e-51	ExDp1	MYO1D
KRTCAP2	9.36516777010543e-56	-0.820078202598167	0.21	374	4.87887780151412e-51	ExDp1	KRTCAP2
STXBP5	1.15784118082685e-55	0.723098465410036	493	0.36	6.03188941563557e-51	ExDp1	STXBP5
SOX6.1	1.64539574686434e-55	-1.41580051722538	105	241	8.57185368286444e-51	ExDp1	SOX6
CDC42BPA	1.71424100829186e-55	0.512941084088914	706	624	8.93050995679726e-51	ExDp1	CDC42BPA
ZIC1	1.73420240045579e-55	-0.408805607168322	608	769	9.03450082541449e-51	ExDp1	ZIC1
SF3B5	1.79351480883914e-55	-0.746291695416245	245	415	9.34349474812836e-51	ExDp1	SF3B5
NFE2L2.1	2.23341641722255e-55	-0.979701223703877	132	283	1.16352061671626e-50	ExDp1	NFE2L2
PRDX6.1	2.3907601648158e-55	-1.006849769864	136	286	1.24549041546244e-50	ExDp1	PRDX6
RBPJ.1	2.62063489015017e-55	-0.614200775564255	414	576	1.36524595237263e-50	ExDp1	RBPJ
SLC3A2.1	2.66337161003656e-55	-0.8865486968588	226	386	1.38751007396465e-50	ExDp1	SLC3A2
POLR2L	2.67757874204579e-55	-0.852983215879303	0.2	362	1.39491142145618e-50	ExDp1	POLR2L
CDH13	3.87036328391985e-55	1.50273766032455	226	0.12	2.01630445639088e-50	ExDp1	CDH13
TRPS1.1	5.31966431615186e-55	-0.884619216119977	175	336	2.77133232214247e-50	ExDp1	TRPS1
WWTR1	6.18793549953058e-55	-1.38671100439482	72	201	3.22366687783545e-50	ExDp1	WWTR1
ATRNL1	6.68110986620379e-55	0.864147363966722	402	275	3.48059099589753e-50	ExDp1	ATRNL1
PPP1R13B	7.21086777612642e-55	0.908543133286181	289	167	3.75657367665082e-50	ExDp1	PPP1R13B
RTRAF	7.27052933623946e-55	-0.724997966697779	236	407	3.78765496300731e-50	ExDp1	RTRAF
ATP5PF	7.7771889182566e-55	-0.517084090733624	478	652	4.05160433885496e-50	ExDp1	ATP5PF
ENSG00000253976	8.83822310938022e-55	1.21369720962057	219	112	4.60436071106272e-50	ExDp1	ENSG00000253976
TMBIM6	9.94612636235956e-55	-0.745861271618096	375	0.53	5.18153398973484e-50	ExDp1	TMBIM6
TENT5A	1.05437151164277e-54	-1.46479161435771	72	201	5.4928538270542e-50	ExDp1	TENT5A
EIF3G	1.08559650494499e-54	-0.888891476528213	172	329	5.65552355216142e-50	ExDp1	EIF3G
SEC61B	1.11764339469343e-54	-0.577528330963732	411	587	5.82247502899487e-50	ExDp1	SEC61B
DYNLT1	1.12914375278225e-54	-0.581505418838685	399	569	5.8823872944944e-50	ExDp1	DYNLT1
UBE3A	1.56503212237438e-54	0.599379330576074	696	623	8.15319134472158e-50	ExDp1	UBE3A
CNTNAP4	1.98790491712557e-54	1.2729838162393	321	202	1.03561894562574e-49	ExDp1	CNTNAP4
ATP5MC3	2.00544212580942e-54	-0.539447839491414	432	607	1.04475512986168e-49	ExDp1	ATP5MC3
FBXL2.1	2.07599989382951e-54	0.649676403072131	558	436	1.08151290468942e-49	ExDp1	FBXL2
IGFBPL1	2.42277126645935e-54	-0.7600466779143	399	543	1.26216691897467e-49	ExDp1	IGFBPL1
SH3KBP1	2.58186896072444e-54	1.05622749373465	262	148	1.34505045377901e-49	ExDp1	SH3KBP1
RFX4.1	2.60320753094308e-54	-0.990614773238679	218	373	1.3561669953201e-49	ExDp1	RFX4
MSRA	3.65067757813609e-54	0.606771041567802	775	773	1.90185699110578e-49	ExDp1	MSRA
ATP5MF	5.25811328642953e-54	-0.652002198594523	321	494	2.73926669769833e-49	ExDp1	ATP5MF
ATP5MK	5.38187545502413e-54	-0.536554523114478	412	591	2.80374183704937e-49	ExDp1	ATP5MK
ADARB2.1	1.04378115948623e-53	1.31382568388589	395	274	5.43768232845947e-49	ExDp1	ADARB2
MIR124-2HG	1.05491394957517e-53	1.0446418956046	235	125	5.4956797117068e-49	ExDp1	MIR124-2HG
DOCK4	1.07143179855291e-53	0.491394372812107	725	641	5.58173109774123e-49	ExDp1	DOCK4
EIF3L	1.18561086742489e-53	-0.59667271569308	402	569	6.17655837493669e-49	ExDp1	EIF3L
PALM2AKAP2	1.19331083023115e-53	1.0197406222084	0.37	251	6.21667210117218e-49	ExDp1	PALM2AKAP2
SNRPB2	1.21767323814786e-53	-0.717858015751265	0.27	438	6.34359050145508e-49	ExDp1	SNRPB2
HSPA8	2.26097980353612e-53	-0.497984694123069	583	724	1.17788003845018e-48	ExDp1	HSPA8
NOP53	3.87392635231642e-53	-0.808547828597178	163	318	2.01816067250276e-48	ExDp1	NOP53
LUZP2.1	4.1629481874326e-53	1.08913959584983	315	194	2.16872948772489e-48	ExDp1	LUZP2
PTN.1	4.29946008222916e-53	-1.82986812208413	695	0.76	2.2398467244381e-48	ExDp1	PTN
HSPD1.1	4.92078003982688e-53	-0.625106645397686	508	653	2.56352956954821e-48	ExDp1	HSPD1
PSMB1	5.54592615609205e-53	-0.688509457976086	264	431	2.88920569027772e-48	ExDp1	PSMB1
SPATA13	5.75791188650825e-53	-0.927020613577792	151	303	2.99964177639534e-48	ExDp1	SPATA13
ENSG00000257191	6.81645508138697e-53	0.779466595267333	351	224	3.55110043919935e-48	ExDp1	ENSG00000257191
RBIS	8.61282647503281e-53	-0.887585097687284	172	325	4.48693808043309e-48	ExDp1	RBIS
AKAP9	1.03188457124247e-52	0.457274687689503	724	653	5.37570586234476e-48	ExDp1	AKAP9
ANKRD36	1.07427223563463e-52	0.724562567213564	495	374	5.59652863876219e-48	ExDp1	ANKRD36
ANAPC11	1.2618213954755e-52	-0.656571813179282	324	494	6.57358474186918e-48	ExDp1	ANAPC11
NFIX.1	1.59756076521005e-52	-1.00047051268825	98	237	8.32265256243826e-48	ExDp1	NFIX
ERC1	1.62865811394276e-52	0.428702443779132	802	0.74	8.48465731039618e-48	ExDp1	ERC1
SNX3	1.63207629377784e-52	-0.709163265058229	302	467	8.50246466006502e-48	ExDp1	SNX3
COX7B	1.70478472731195e-52	-0.5804574848546	373	548	8.88124651540432e-48	ExDp1	COX7B
MTMR7	2.12924732686182e-52	0.735578939953033	431	299	1.10925268740193e-47	ExDp1	MTMR7
DDX5	2.3230730758784e-52	-0.423593213598443	626	749	1.21022814960961e-47	ExDp1	DDX5
HLA-A	3.42380238706106e-52	-0.931216237114816	0.15	297	1.78366409156333e-47	ExDp1	HLA-A
CDON.1	5.12262420734021e-52	0.863123800589252	318	195	2.66868230705596e-47	ExDp1	CDON
SNRPD3	5.29959527639883e-52	-0.695145259248449	0.25	415	2.76087715519274e-47	ExDp1	SNRPD3
NTN1	5.74133493235986e-52	-1.49716350264457	75	0.2	2.99100584636219e-47	ExDp1	NTN1
VPS28	5.80941635390675e-52	-0.751356329729318	246	408	3.02647354373126e-47	ExDp1	VPS28
CNTN1.1	6.21111945259874e-52	0.297747572244844	859	729	3.23574479002584e-47	ExDp1	CNTN1
DNER	6.48280501000653e-52	0.615109299908231	633	538	3.377282098013e-47	ExDp1	DNER
HNRNPC	6.84120190957406e-52	-0.481371715497426	578	706	3.5639925468117e-47	ExDp1	HNRNPC
SLC23A2	7.77884236563701e-52	0.79238262370666	0.36	234	4.05246571880226e-47	ExDp1	SLC23A2
CEP112	9.33040421351179e-52	0.417942020590371	832	782	4.8607673790711e-47	ExDp1	CEP112
LRFN5	1.11720082160687e-51	0.869086908926505	516	406	5.82016940024313e-47	ExDp1	LRFN5
TLN2	1.14173473502303e-51	0.962459132009947	0.31	191	5.94798127557599e-47	ExDp1	TLN2
PSME1.1	1.29110453721069e-51	-1.01717335672322	95	228	6.72613819705281e-47	ExDp1	PSME1
ATP1A2.1	1.29497635578926e-51	-1.54157981400181	106	233	6.74630882311975e-47	ExDp1	ATP1A2
ENSG00000225885	1.33673209690296e-51	0.951846568172743	232	124	6.96383953202566e-47	ExDp1	ENSG00000225885
ATRAID	1.43924059519843e-51	-1.08028250078244	101	236	7.49786780474575e-47	ExDp1	ATRAID
POLR2J	1.78194753475429e-51	-0.851470837231367	184	336	9.28323387705597e-47	ExDp1	POLR2J
MCF2L2	2.16455425637335e-51	0.92725826829946	269	154	1.12764618540026e-46	ExDp1	MCF2L2
SOD1	2.20617869118015e-51	-0.54274070004589	418	591	1.14933085095721e-46	ExDp1	SOD1
TPM4.1	2.28796932966169e-51	-0.929926667922568	206	356	1.19194050198056e-46	ExDp1	TPM4
CALM2.1	2.53514614912971e-51	-0.352674128399707	779	867	1.32070973785061e-46	ExDp1	CALM2
C19orf53	2.57701744140864e-51	-0.771387206064904	0.2	358	1.34252300627624e-46	ExDp1	C19orf53
NDUFC2	3.59192415483409e-51	-0.498949034552859	466	634	1.87124880770237e-46	ExDp1	NDUFC2
NDST3	4.55550523243281e-51	-0.984066974596187	316	461	2.3732360058882e-46	ExDp1	NDST3
BLOC1S1	5.62196828902115e-51	-0.86822149325805	179	332	2.92882059984846e-46	ExDp1	BLOC1S1
ALKBH7	6.75445377855856e-51	-0.754067752488197	192	346	3.51880024047787e-46	ExDp1	ALKBH7
SELENOK	6.78317432975371e-51	-0.731465221945191	238	399	3.53376249882849e-46	ExDp1	SELENOK
ENSG00000227681	7.82027438385745e-51	1.0190256831832	323	203	4.07405014301438e-46	ExDp1	ENSG00000227681
SEC61G	1.10787517267781e-50	-0.554704801432102	394	567	5.77158649958231e-46	ExDp1	SEC61G
CNBP	1.11482003712747e-50	-0.712724379519114	257	418	5.80776646541926e-46	ExDp1	CNBP
NOP10	1.15201218797689e-50	-0.691527983790653	223	384	6.00152269448442e-46	ExDp1	NOP10
RABAC1	1.15848411402034e-50	-0.700412408721335	284	447	6.03523884040038e-46	ExDp1	RABAC1
EPB41L1	1.35879067967103e-50	0.816920850586862	332	209	7.07875592481421e-46	ExDp1	EPB41L1
DGKB.1	1.43289394052087e-50	-1.03361460407553	172	315	7.46480427253754e-46	ExDp1	DGKB
PRICKLE2	1.56808341868982e-50	0.709846613361777	482	354	8.1690873780065e-46	ExDp1	PRICKLE2
GPX4	1.70456214167777e-50	-0.563313914380762	407	573	8.88008693328451e-46	ExDp1	GPX4
VCL.1	2.00538446710306e-50	-1.03802247605911	164	308	1.04472509198201e-45	ExDp1	VCL
RASAL2	2.04471154692927e-50	0.597245287379312	615	519	1.06521292748827e-45	ExDp1	RASAL2
PATJ	2.28308948081046e-50	0.931503669531648	304	187	1.18939829592302e-45	ExDp1	PATJ
GADD45GIP1	2.32586399286642e-50	-0.779990997642814	209	364	1.21168210572369e-45	ExDp1	GADD45GIP1
EEF1B2	2.72208058684988e-50	-0.442823037814513	583	732	1.41809510252531e-45	ExDp1	EEF1B2
GRM8.1	2.87593279601486e-50	1.11053061954357	356	236	1.4982459494119e-45	ExDp1	GRM8
HSBP1	3.06308363605186e-50	-0.506030339588932	471	633	1.59574405103758e-45	ExDp1	HSBP1
FBLN1	3.56808523676635e-50	-1.2063035489857	109	241	1.8588296849458e-45	ExDp1	FBLN1
HCN1.1	4.07151378879061e-50	0.859133370125957	378	252	2.12109582340836e-45	ExDp1	HCN1
LARGE1	5.27795671728026e-50	0.824549667257954	446	327	2.74960433143432e-45	ExDp1	LARGE1
KCNH7-AS1	5.41330587532219e-50	0.927596895391759	295	178	2.82011582880785e-45	ExDp1	KCNH7-AS1
BRINP3	5.71300843703156e-50	0.962781817669634	0.45	329	2.97624887535596e-45	ExDp1	BRINP3
ENSG00000251600.1	6.03397579435186e-50	0.923660915647412	265	153	3.14346002982554e-45	ExDp1	ENSG00000251600
SNRPD1	6.53764566558848e-50	-0.726727892400428	296	453	3.40585188594497e-45	ExDp1	SNRPD1
TBCA	6.57219935209911e-50	-0.469627322928408	498	656	3.42385297446955e-45	ExDp1	TBCA
DOK5	7.05074455736134e-50	1.43997253638854	245	142	3.67315588460297e-45	ExDp1	DOK5
UQCR10	7.98436206093399e-50	-0.520493841383797	431	597	4.15953325926417e-45	ExDp1	UQCR10
CSNK2B	8.95274793694625e-50	-0.679524615996518	246	409	4.66402356523152e-45	ExDp1	CSNK2B
FUT8.1	8.98966277653691e-50	0.805651275266167	528	426	4.68325472006467e-45	ExDp1	FUT8
LAMTOR5	9.237020170656e-50	-0.606215451198191	323	0.49	4.81211802810495e-45	ExDp1	LAMTOR5
LRRTM3	9.97977356667978e-50	0.992820497771162	292	176	5.1990628372975e-45	ExDp1	LRRTM3
PRTG	1.42070251307231e-49	-1.13772933113744	101	232	7.40129181210152e-45	ExDp1	PRTG
ATP5F1D	2.60318759173127e-49	-0.557934514341035	353	525	1.35615660778832e-44	ExDp1	ATP5F1D
BRK1	2.70242818562326e-49	-0.564089308855362	344	516	1.40785698758229e-44	ExDp1	BRK1
MLLT3.1	3.09110158940056e-49	0.46759097191662	777	709	1.61034028401412e-44	ExDp1	MLLT3
SPTBN4	3.10792323354055e-49	0.908776505658021	268	155	1.61910368774529e-44	ExDp1	SPTBN4
FERMT2	3.82329821270982e-49	-0.75890620719755	227	384	1.99178543689331e-44	ExDp1	FERMT2
CORO1C	4.64575327990759e-49	-0.760463219871025	259	415	2.42025162870066e-44	ExDp1	CORO1C
PFN2	5.03624907302901e-49	-0.71791154041532	325	477	2.62368431708519e-44	ExDp1	PFN2
POMP	6.62081469825786e-49	-0.534469699821757	377	548	3.44917962520441e-44	ExDp1	POMP
COPS9	7.75042051901423e-49	-0.654597697163723	281	444	4.03765907358566e-44	ExDp1	COPS9
BANF1	7.77407674661827e-49	-0.69026389224574	276	439	4.04998302191825e-44	ExDp1	BANF1
UBXN1	8.40199787174762e-49	-0.730113083073894	0.19	343	4.37710481126564e-44	ExDp1	UBXN1
ENTREP2	8.53707258194498e-49	1.08923883064039	245	0.14	4.44747333229006e-44	ExDp1	ENTREP2
ANKRD36C	1.1862325761273e-48	0.698955779675411	471	352	6.17979722859276e-44	ExDp1	ANKRD36C
LRP8.1	1.25053161652969e-48	1.01772979182267	255	147	6.51476950947309e-44	ExDp1	LRP8
DEK	1.27026553600934e-48	-0.690309079185595	346	499	6.61757533639424e-44	ExDp1	DEK
TALDO1	1.32933168032302e-48	-0.693834091142536	232	393	6.92528632181081e-44	ExDp1	TALDO1
SRSF9	1.34354761990287e-48	-0.681382692356795	289	444	6.99934568064601e-44	ExDp1	SRSF9
RANBP17	1.35424050689469e-48	0.824723605336477	385	267	7.05505134471856e-44	ExDp1	RANBP17
MICAL3	1.45690765510029e-48	0.64348732366071	0.49	371	7.58990612001046e-44	ExDp1	MICAL3
SUPT3H	1.51289907328032e-48	0.518853677160603	654	565	7.88159901216117e-44	ExDp1	SUPT3H
PSMA2	1.61459595137837e-48	-0.673992956637467	272	433	8.41139906830078e-44	ExDp1	PSMA2
ABTB2.1	1.91940935544815e-48	-1.06292391103917	0.11	242	9.99935497814268e-44	ExDp1	ABTB2
PPDPF	2.05294668984157e-48	-0.723892827653144	231	387	1.06950310753987e-43	ExDp1	PPDPF
WASF2.1	2.28574689641775e-48	-0.838626110380175	136	278	1.19078270315779e-43	ExDp1	WASF2
DLGAP1-AS5	2.54576295523056e-48	0.846254949013535	0.27	158	1.32624066915691e-43	ExDp1	DLGAP1-AS5
CCDC167	2.98358426643783e-48	-0.903723008912038	132	271	1.55432805944345e-43	ExDp1	CCDC167
ITGB8.1	3.13333446151264e-48	-0.918568753439879	155	297	1.63234192106963e-43	ExDp1	ITGB8
GNAO1.1	3.20052142631896e-48	0.586393259238244	552	444	1.66734364225512e-43	ExDp1	GNAO1
C17orf49	3.68151156665422e-48	-0.764453300582011	0.21	361	1.91792026576418e-43	ExDp1	C17orf49
ADARB1	4.13592287765052e-48	0.794505891603144	371	251	2.15465038234081e-43	ExDp1	ADARB1
ACVR2A	4.64295797107156e-48	0.760831689730133	403	281	2.41879538460944e-43	ExDp1	ACVR2A
C4orf48.1	6.45176482809239e-48	-0.514726321284106	474	634	3.36111140484301e-43	ExDp1	C4orf48
RAB3C.1	8.95678041143564e-48	0.70830658424352	459	338	4.66612432314151e-43	ExDp1	RAB3C
POLR1D	1.02342945787132e-47	-0.585958429578892	279	442	5.33165810372641e-43	ExDp1	POLR1D
TMEM163	1.35159302906391e-47	1.14880059155294	0.22	0.12	7.04125904421135e-43	ExDp1	TMEM163
ABLIM1.1	1.40647620698866e-47	0.627492113392113	526	0.41	7.32717844792814e-43	ExDp1	ABLIM1
HSP90B1.1	1.43842702231037e-47	-0.681115166252476	406	0.55	7.49362941542809e-43	ExDp1	HSP90B1
TSPO	1.49790030347904e-47	-1.02441817836735	112	242	7.80346142100442e-43	ExDp1	TSPO
NDUFB10	1.81401020862203e-47	-0.61636061077666	303	463	9.45026758283735e-43	ExDp1	NDUFB10
ATP6V1G1	1.89128799723583e-47	-0.546300406479242	412	575	9.85285395039978e-43	ExDp1	ATP6V1G1
CSMD1	1.90322277429343e-47	1.17694831419626	0.47	364	9.91502936495907e-43	ExDp1	CSMD1
PSMA4	2.05563808488089e-47	-0.625277476932462	254	417	1.07090521669955e-42	ExDp1	PSMA4
FOS	2.09438051497412e-47	-1.90594390724771	95	211	1.09108847308092e-42	ExDp1	FOS
SOBP	2.74738711508e-47	0.695677201080858	476	358	1.43127879147208e-42	ExDp1	SOBP
PARP1	2.80160091875267e-47	-0.772317406123836	216	364	1.45952201463339e-42	ExDp1	PARP1
PLCL1.1	4.4513015167179e-47	0.593649366078415	0.48	345	2.31895003814936e-42	ExDp1	PLCL1
GABBR2	4.94553004735476e-47	0.883967978973199	267	156	2.57642333346994e-42	ExDp1	GABBR2
HMGCLL1	5.35095516236209e-47	1.01273375557725	209	111	2.78763360138415e-42	ExDp1	HMGCLL1
NDUFS6	5.39831648317023e-47	-0.581307638099018	312	478	2.81230695507236e-42	ExDp1	NDUFS6
XBP1	6.32278635964453e-47	-0.836795011188363	144	283	3.29391878192041e-42	ExDp1	XBP1
MASP1	6.53849825561063e-47	-1.4627572266798	87	205	3.40629605124291e-42	ExDp1	MASP1
SDCBP.1	6.71150488202955e-47	-0.672928236077474	231	387	3.49642558334212e-42	ExDp1	SDCBP
AKAP6.1	6.7125074560792e-47	-0.501275336845224	756	822	3.49694788431902e-42	ExDp1	AKAP6
TCEAL9	7.67723167805106e-47	-0.839929065308254	217	362	3.99953061499748e-42	ExDp1	TCEAL9
GRK3	7.72670256939718e-47	1.02775073540037	238	134	4.02530297055316e-42	ExDp1	GRK3
NDUFA7	8.24829184758672e-47	-0.826240703925978	156	297	4.29703012091878e-42	ExDp1	NDUFA7
ARHGEF12	8.56300384806428e-47	0.642018941385257	495	383	4.46098248468756e-42	ExDp1	ARHGEF12
BRD7	9.86168533837751e-47	-0.706706539525958	285	435	5.13754359388115e-42	ExDp1	BRD7
GABRG3	1.08708816726404e-46	1.21753024974586	304	195	5.66329451617874e-42	ExDp1	GABRG3
ATP5F1A	1.10597842522563e-46	-0.477732929629114	415	584	5.76170520405542e-42	ExDp1	ATP5F1A
MAPT.1	1.25308202816082e-46	0.437815454899577	697	0.62	6.52805613390662e-42	ExDp1	MAPT
SH3GL2	1.54815515770163e-46	0.51315507949073	662	545	8.06526910956239e-42	ExDp1	SH3GL2
SAMD5	1.5837263864402e-46	1.03225781615963	345	229	8.25058098279889e-42	ExDp1	SAMD5
SCAPER	1.76640948804672e-46	0.610395615756151	584	487	9.2022868689282e-42	ExDp1	SCAPER
ILF2	1.91202084205444e-46	-0.793732249624284	208	354	9.96086377876683e-42	ExDp1	ILF2
MICOS10	2.32893872396425e-46	-0.669324862719587	235	389	1.21328391763642e-41	ExDp1	MICOS10
ST13	2.74475788302361e-46	-0.516488007354728	406	567	1.42990906673998e-41	ExDp1	ST13
GTF3C6	2.85553514239712e-46	-0.792996118340428	183	327	1.4876195877832e-41	ExDp1	GTF3C6
PRXL2A	2.97408980043888e-46	-0.769583850129295	224	371	1.54938182243664e-41	ExDp1	PRXL2A
PTK2	3.20419688256833e-46	0.445239129663091	775	734	1.6692584079428e-41	ExDp1	PTK2
FBL	4.02850346688314e-46	-0.790493158826719	119	254	2.09868916610744e-41	ExDp1	FBL
DLG1.1	4.27412857610956e-46	-0.640530186516557	238	393	2.22665002301004e-41	ExDp1	DLG1
EPB41L4B	4.36225303185887e-46	0.904706459557163	319	205	2.27255933947719e-41	ExDp1	EPB41L4B
CTNNA1	4.67594805659059e-46	-0.63560357047256	264	421	2.43598189956143e-41	ExDp1	CTNNA1
LDLRAD3.1	5.19024406896784e-46	-0.830059141779776	153	292	2.70390955016949e-41	ExDp1	LDLRAD3
TIMM8B	5.4912135719623e-46	-0.7825143315203	184	329	2.86070262244948e-41	ExDp1	TIMM8B
KCNQ3.1	6.41989199167526e-46	0.800084322071213	449	332	3.34450693198314e-41	ExDp1	KCNQ3
ZNF608	6.8493638982747e-46	0.58118202144229	612	527	3.56824461644519e-41	ExDp1	ZNF608
LAMTOR4	7.27258693606524e-46	-0.729008914133684	183	328	3.78872689021255e-41	ExDp1	LAMTOR4
SLCO5A1	7.30139567506873e-46	1.02501889950942	221	121	3.8037350908838e-41	ExDp1	SLCO5A1
ATP5PB	7.73378656104338e-46	-0.589474764904389	296	458	4.02899344684116e-41	ExDp1	ATP5PB
MAP7.1	7.84130546056826e-46	1.04540166109023	241	139	4.08500649273764e-41	ExDp1	MAP7
YBX1.1	7.93170707635895e-46	-0.322377275956554	796	873	4.13210211849996e-41	ExDp1	YBX1
ELMOD1	8.42920138835661e-46	1.00000665750764	215	116	4.39127675527826e-41	ExDp1	ELMOD1
KDELR1	8.59864909463746e-46	-0.916192611362002	132	265	4.47955223234233e-41	ExDp1	KDELR1
TARBP1	1.00961965985081e-45	0.812714719222069	356	242	5.25971457995876e-41	ExDp1	TARBP1
MRFAP1	1.17115630402142e-45	-0.639380407461125	316	0.47	6.10125588142999e-41	ExDp1	MRFAP1
CCND2	1.2054413758214e-45	-0.786410642009967	228	374	6.27986739147917e-41	ExDp1	CCND2
PLEKHA5.1	1.39080637865681e-45	0.473628794235827	713	637	7.24554491025052e-41	ExDp1	PLEKHA5
STAU2	1.53753541869848e-45	0.526229119317362	622	534	8.00994451725162e-41	ExDp1	STAU2
CAMK4	1.61273995425307e-45	0.586612003062792	516	393	8.40173006567678e-41	ExDp1	CAMK4
ENO1	1.65538527672513e-45	-0.532058482912543	544	678	8.62389513762725e-41	ExDp1	ENO1
PABPC1	1.70342657640614e-45	-0.472865615818989	514	653	8.87417109244543e-41	ExDp1	PABPC1
SMDT1	1.75972214153828e-45	-0.643357091241303	0.25	407	9.1674484685578e-41	ExDp1	SMDT1
PDE5A	2.14284586970553e-45	0.814467680859599	392	277	1.11633698428179e-40	ExDp1	PDE5A
CAVIN2-AS1.1	2.36532094164331e-45	0.687439255397876	351	227	1.2322375977585e-40	ExDp1	CAVIN2-AS1
SKP1	3.20783754006999e-45	-0.427013412638224	568	718	1.67115504487486e-40	ExDp1	SKP1
DCXR	4.85728313349127e-45	-0.947299394605981	121	249	2.53045022122361e-40	ExDp1	DCXR
EFNA5	7.77861798493344e-45	0.723349964707583	552	439	4.05234882543093e-40	ExDp1	EFNA5
ARHGAP26	9.49654312606941e-45	1.01562552592785	321	213	4.94731910695712e-40	ExDp1	ARHGAP26
KCNIP1	1.01757926156952e-44	1.06115371262491	213	117	5.30118092107255e-40	ExDp1	KCNIP1
DNM1.1	1.15671055821475e-44	0.8684215731569	304	195	6.02599932407557e-40	ExDp1	DNM1
MCTP1.1	1.19855176080887e-44	0.54751456458035	621	506	6.24397525310986e-40	ExDp1	MCTP1
RSRC2	1.29944387922253e-44	-0.52641763360269	379	537	6.76958283319768e-40	ExDp1	RSRC2
DAD1	1.49359973628566e-44	-0.685805915048088	258	407	7.78105718615379e-40	ExDp1	DAD1
ANP32E	1.5995605438598e-44	-0.744326968223734	0.19	334	8.33307060929202e-40	ExDp1	ANP32E
ATP5F1B	1.97632348140774e-44	-0.495029546168944	435	599	1.02958548087418e-39	ExDp1	ATP5F1B
PHGDH	2.01304370621896e-44	-1.08418173952684	95	215	1.04871524919183e-39	ExDp1	PHGDH
SNRPC	2.21642950936959e-44	-0.79002842270179	183	323	1.15467111720118e-39	ExDp1	SNRPC
RUNX1T1.1	2.3814275847635e-44	0.486353001810948	766	719	1.2406285145584e-39	ExDp1	RUNX1T1
SAP18	2.5107259269591e-44	-0.563736683771699	313	473	1.30798777890861e-39	ExDp1	SAP18
ATP5PD	3.113758188187e-44	-0.659528283984587	226	378	1.6221434657179e-39	ExDp1	ATP5PD
DECR1	3.14104345539698e-44	-0.822788123435868	121	253	1.63635799852361e-39	ExDp1	DECR1
NEBL	5.16444150238301e-44	0.545519382996863	405	274	2.69046744508146e-39	ExDp1	NEBL
H4C3	5.51083564071666e-44	-1.19219790984747	204	341	2.87092493538775e-39	ExDp1	H4C3
KIF5C.1	5.56455736981614e-44	0.310541419521609	824	757	2.89891180737942e-39	ExDp1	KIF5C
SELENOH	9.88308982625096e-44	-0.638934586779057	231	379	5.1486944758837e-39	ExDp1	SELENOH
FNBP1L.1	1.04280175761466e-43	0.36598282350057	796	757	5.43258003646931e-39	ExDp1	FNBP1L
RBFOX1	1.2053045423139e-43	1.23869890770237	412	314	6.27915454363847e-39	ExDp1	RBFOX1
PDIA6	1.23157703809717e-43	-0.563434459153714	306	459	6.41602373767104e-39	ExDp1	PDIA6
STMN1.1	1.32025136326341e-43	-0.291952494720976	873	931	6.87798150205708e-39	ExDp1	STMN1
FRRS1L.1	1.49727628570632e-43	0.717934717666607	384	0.27	7.80021053801566e-39	ExDp1	FRRS1L
SH3RF1	1.52132294529461e-43	1.13101558121583	278	176	7.92548401580681e-39	ExDp1	SH3RF1
ABCA5	3.16000246120936e-43	0.807743274677642	316	204	1.64623488219163e-38	ExDp1	ABCA5
ATP6V1F	3.40269260789827e-43	-0.536440499487035	334	496	1.77266674101068e-38	ExDp1	ATP6V1F
GCSH	3.53264630640739e-43	-0.820367251868187	195	332	1.84036741978599e-38	ExDp1	GCSH
SCN3B	3.71231624802599e-43	0.725507440571968	323	208	1.93396827257162e-38	ExDp1	SCN3B
SYF2	4.03932292502663e-43	-0.677872251166902	226	374	2.10432567102187e-38	ExDp1	SYF2
SLITRK5	4.95785224758894e-43	0.956380583920523	228	0.13	2.58284270690393e-38	ExDp1	SLITRK5
IFITM3	5.50546708945047e-43	-1.61956937440787	95	207	2.86812813492012e-38	ExDp1	IFITM3
ENSG00000290853	6.42956916551476e-43	0.944352528194625	254	152	3.34954835246657e-38	ExDp1	ENSG00000290853
TTYH1.1	7.25229240333764e-43	-1.59335368173762	225	339	3.77815425044278e-38	ExDp1	TTYH1
TMEM256	7.5933620133723e-43	-0.857257998940418	117	242	3.95583787448644e-38	ExDp1	TMEM256
MZT2B	8.44880969802817e-43	-0.492318149724246	381	539	4.40149190028475e-38	ExDp1	MZT2B
COX6C.1	8.80251611849299e-43	-0.406289184853522	522	677	4.58575879709011e-38	ExDp1	COX6C
FTO	9.31764250342209e-43	0.603418024992165	569	483	4.85411903858277e-38	ExDp1	FTO
ADH5	9.33921644940138e-43	-0.714724626490133	182	0.32	4.86535820148014e-38	ExDp1	ADH5
PSMD8	1.01699044541713e-42	-0.58745215263337	287	444	5.29811342444506e-38	ExDp1	PSMD8
ABCB1	1.02530235210787e-42	0.845144345831236	245	142	5.34141513354118e-38	ExDp1	ABCB1
SMIM26	1.18155873605346e-42	-0.69742733340944	181	321	6.15544839134409e-38	ExDp1	SMIM26
SYT11	1.21581950666207e-42	-0.590832385570072	346	495	6.33393330190671e-38	ExDp1	SYT11
TNRC6A	1.43517589755612e-42	0.4159649696062	761	722	7.47669235590839e-38	ExDp1	TNRC6A
KIDINS220.1	1.85397388320298e-42	0.413133384611849	705	652	9.65846234193426e-38	ExDp1	KIDINS220
ARPC3	1.8785382336078e-42	-0.470837337252761	356	522	9.78643278180322e-38	ExDp1	ARPC3
TNFRSF19	1.90568251595653e-42	-0.996296166217561	115	239	9.92784363512715e-38	ExDp1	TNFRSF19
CREB5	1.93275542799565e-42	-0.828906221878796	175	312	1.00688826776861e-37	ExDp1	CREB5
SSH2	2.30102651089962e-42	0.496598220211915	658	577	1.19874277111827e-37	ExDp1	SSH2
ATP6V0E1.1	2.34413106594293e-42	-0.79356663560865	169	304	1.22119852011363e-37	ExDp1	ATP6V0E1
PRKAR2B-AS1	2.46221020143107e-42	0.83706169294731	251	148	1.28271302653753e-37	ExDp1	PRKAR2B-AS1
KRT10	2.77527768797295e-42	-0.590714088891576	261	414	1.44580866432639e-37	ExDp1	KRT10
UQCR11	2.8242134020632e-42	-0.5023306241828	0.39	549	1.47130221393884e-37	ExDp1	UQCR11
IL3RA	3.10884553292566e-42	0.929436032821811	0.25	149	1.61958416883295e-37	ExDp1	IL3RA
CERS6	3.42818884992888e-42	0.552945410140833	595	0.51	1.78594926325895e-37	ExDp1	CERS6
UBR3	3.78168595701425e-42	0.600255491624357	553	0.46	1.97010711616614e-37	ExDp1	UBR3
EIF3H	3.8042005810533e-42	-0.452791770615643	458	614	1.98183633470553e-37	ExDp1	EIF3H
ATP5MJ	3.94264887760285e-42	-0.483249632669079	424	581	2.05396235927598e-37	ExDp1	ATP5MJ
EBPL	4.16617379418906e-42	-0.945636749368161	101	219	2.17040989982073e-37	ExDp1	EBPL
RGS17	4.65399258536898e-42	0.631095595520823	465	353	2.42454397727383e-37	ExDp1	RGS17
NONO	4.86015226340573e-42	-0.563290193765771	309	461	2.53194492314385e-37	ExDp1	NONO
GABRB1	5.93164887729901e-42	1.11356385473808	207	115	3.09015179911769e-37	ExDp1	GABRB1
SNHG5	6.62397327398089e-42	-0.646754074650344	265	412	3.45082511681309e-37	ExDp1	SNHG5
PCDH17	7.10122003445573e-42	1.03273233855673	253	154	3.69945158915006e-37	ExDp1	PCDH17
CCNB1IP1.1	9.3116505403382e-42	-0.7482258685911	165	301	4.85099746549459e-37	ExDp1	CCNB1IP1
PHF14	9.62019986541253e-42	0.446673328188207	733	678	5.01173932188531e-37	ExDp1	PHF14
DIPK1A	1.05527258020232e-41	0.912272564450993	264	0.16	5.49754803382202e-37	ExDp1	DIPK1A
ENY2	1.06483679985835e-41	-0.562645427121726	304	458	5.54737379254203e-37	ExDp1	ENY2
RBMS1	1.07213602653931e-41	1.00598184402557	346	246	5.58539984385919e-37	ExDp1	RBMS1
CSTB	1.19522481817549e-41	-0.67799010434615	197	336	6.22664321276703e-37	ExDp1	CSTB
UXT.1	1.31146633392253e-41	-0.81771485953177	135	261	6.8322150132028e-37	ExDp1	UXT
NCL	1.86465560353322e-41	-0.491925631596659	452	597	9.71410983216665e-37	ExDp1	NCL
NCALD.1	2.34755385494584e-41	-0.533975215873118	292	449	1.22298165627259e-36	ExDp1	NCALD
ECI1	2.42926782131207e-41	-0.942883671027766	0.09	205	1.26555136419074e-36	ExDp1	ECI1
FAF1	2.53435077669103e-41	0.515797437983111	629	551	1.32029538062496e-36	ExDp1	FAF1
HES4	3.03343506080567e-41	-1.16892249132672	208	328	1.58029832927732e-36	ExDp1	HES4
1	3.28953038902111e-41	0.554799952513108	0.57	482	1.71371375146444e-36	ExDp1	1
DNAJB1.1	3.68123688026834e-41	-1.14210794457443	307	433	1.9177771651446e-36	ExDp1	DNAJB1
CA8	4.64045764142737e-41	1.39785140202466	276	0.18	2.417492812878e-36	ExDp1	CA8
TOX3.1	5.0953922085414e-41	-0.68912429718571	184	322	2.65449552496173e-36	ExDp1	TOX3
NASP	5.22971900944546e-41	-0.635548134547791	357	497	2.72447441516071e-36	ExDp1	NASP
PCBP1	6.17034838552018e-41	-0.584849924643353	267	416	3.2145046949206e-36	ExDp1	PCBP1
TBCB	7.6213654567605e-41	-0.515441755503499	387	544	3.97042654835395e-36	ExDp1	TBCB
S100B.1	7.93677538600471e-41	-1.40887197591464	151	267	4.13474250509301e-36	ExDp1	S100B
ITSN1	8.83957085102896e-41	0.530434376990209	564	465	4.60506283055205e-36	ExDp1	ITSN1
CWC15	1.41975232889632e-40	-0.674586450300605	194	335	7.39634173261828e-36	ExDp1	CWC15
LINC00342	2.07400601722842e-40	0.733878570086798	396	291	1.08047417473532e-35	ExDp1	LINC00342
COX7A2	2.17498616735663e-40	-0.384977052297117	559	712	1.13308079374611e-35	ExDp1	COX7A2
CDH4	2.28193661309321e-40	0.92071403074073	342	238	1.18879769795704e-35	ExDp1	CDH4
NDUFB2	2.65195303948348e-40	-0.52375396162211	345	502	1.38156145544931e-35	ExDp1	NDUFB2
SPATA6.1	2.65392951701439e-40	-1.00770824760982	122	239	1.38259112118382e-35	ExDp1	SPATA6
TMTC2.1	2.69115570216782e-40	0.485958386780227	735	682	1.40198447460135e-35	ExDp1	TMTC2
TRAK1.1	2.75332705144327e-40	-0.628547131797862	323	467	1.43437326071989e-35	ExDp1	TRAK1
GLO1.1	2.8614004186363e-40	-0.707632108400323	185	318	1.49067516209277e-35	ExDp1	GLO1
PCBP2	3.35593333255981e-40	-0.521401650758573	319	0.47	1.74830702893036e-35	ExDp1	PCBP2
EML5	4.24567856515842e-40	0.846018922922912	291	186	2.21182870530493e-35	ExDp1	EML5
GPR158	4.70404130358704e-40	0.850345451460852	318	0.21	2.4506173575167e-35	ExDp1	GPR158
STOML2	4.87212317291277e-40	-0.83806364559383	118	238	2.53818128816064e-35	ExDp1	STOML2
SERBP1	5.15129288044872e-40	-0.549995588733539	396	538	2.68361753899856e-35	ExDp1	SERBP1
UFC1	5.6945410696449e-40	-0.825250434984013	125	247	2.9666281156422e-35	ExDp1	UFC1
SNHG7.1	6.01674610256181e-40	-0.701699776950656	182	314	3.1344840495906e-35	ExDp1	SNHG7
SRCIN1.1	6.42175566580389e-40	0.681046531524303	409	297	3.34547783165719e-35	ExDp1	SRCIN1
IQSEC1	6.55546642492468e-40	0.864903855484016	292	189	3.41513578872876e-35	ExDp1	IQSEC1
CFAP299	7.17267259039109e-40	1.03730555204202	252	154	3.73667551269014e-35	ExDp1	CFAP299
TOMM7	7.57299022503266e-40	-0.430044974728807	0.47	622	3.94522498763301e-35	ExDp1	TOMM7
PDGFC	8.09286284888517e-40	-0.698711216733715	166	297	4.21605782975522e-35	ExDp1	PDGFC
WDR7	9.70479800347303e-40	0.766098599292074	371	264	5.05581156788931e-35	ExDp1	WDR7
RBX1	1.12690165296081e-39	-0.508281737334176	403	557	5.87070685126462e-35	ExDp1	RBX1
OAZ1	1.31776734023491e-39	-0.473157067622307	446	593	6.86504073568778e-35	ExDp1	OAZ1
USP24.1	1.51214838642779e-39	0.613769856305853	515	417	7.87768823393421e-35	ExDp1	USP24
PABPN1	1.51860470292918e-39	-0.648199518583776	251	0.39	7.91132306037985e-35	ExDp1	PABPN1
COA4	1.52225865890064e-39	-0.916525311977393	0.1	213	7.93035870940877e-35	ExDp1	COA4
SAT1	1.7491372931331e-39	-1.28520965559927	125	239	9.11230564230621e-35	ExDp1	SAT1
SLCO3A1	1.82428176738435e-39	0.931396310695777	261	161	9.50377829536551e-35	ExDp1	SLCO3A1
ZNRF3	1.96389321000198e-39	-0.643326310436458	245	387	1.02310980668263e-34	ExDp1	ZNRF3
SIK3	2.31014394408652e-39	0.601352034516267	535	445	1.20349258911131e-34	ExDp1	SIK3
PCDH9-AS2.1	2.4203285737419e-39	0.770823818002866	406	294	1.26089437377658e-34	ExDp1	PCDH9-AS2
FAM107B	2.81241901364209e-39	-0.663709956525542	238	379	1.46515780934698e-34	ExDp1	FAM107B
TMEM132B.1	3.21177838772411e-39	0.800715325915043	383	275	1.67320806886875e-34	ExDp1	TMEM132B
IER5L	3.42601818729101e-39	-1.10540650022269	112	225	1.78481843485113e-34	ExDp1	IER5L
SEM1	3.55185901937839e-39	-0.485694632008015	362	512	1.85037647473537e-34	ExDp1	SEM1
DDIT3	3.713748758986e-39	-1.11278062806548	134	251	1.93471455348135e-34	ExDp1	DDIT3
MRPL52	4.00345075017858e-39	-0.722769358690663	161	287	2.08563770281303e-34	ExDp1	MRPL52
DHRS7	4.81145071224636e-39	-0.772568805769853	153	278	2.50657336305186e-34	ExDp1	DHRS7
EIF5A	4.81835053152963e-39	-0.601026852281227	247	388	2.51016789290568e-34	ExDp1	EIF5A
TMEM14C	5.05308952750327e-39	-0.753041838475721	153	281	2.63245752024811e-34	ExDp1	TMEM14C
SLC2A13	5.13881448006836e-39	1.20055085028018	234	141	2.67711679153641e-34	ExDp1	SLC2A13
SRSF7	6.04801879274634e-39	-0.604619242696397	282	423	3.15077587026913e-34	ExDp1	SRSF7
NRN1	6.20623163871597e-39	-0.795343208841639	268	395	3.23319843450547e-34	ExDp1	NRN1
PPP2R2C	7.47529601272176e-39	0.773119592705024	317	0.21	3.89433021078753e-34	ExDp1	PPP2R2C
HNRNPD	7.77665060946652e-39	-0.461082259858651	481	613	4.05132390150768e-34	ExDp1	HNRNPD
ROMO1	8.10227410778131e-39	-0.720157125246975	168	298	4.22096071918975e-34	ExDp1	ROMO1
TMEM232	8.15634186007101e-39	0.904839009807379	294	192	4.24912785542259e-34	ExDp1	TMEM232
RTL8C	8.3498247922411e-39	-0.65749085530409	215	351	4.34992472376592e-34	ExDp1	RTL8C
FIS1	8.95672315889046e-39	-0.61650165965073	221	0.36	4.66609449685558e-34	ExDp1	FIS1
SEPTIN10.1	9.54953991487388e-39	-0.830133561183822	135	256	4.9749283140527e-34	ExDp1	SEPTIN10
KDM4C	1.20304011534461e-38	0.685800999315302	411	304	6.26735778489929e-34	ExDp1	KDM4C
CSNK1E.1	1.23331054458901e-38	-0.514858218159042	377	521	6.42505461309091e-34	ExDp1	CSNK1E
SNRPB	1.32978322356984e-38	-0.697326639437235	0.18	308	6.92763868150943e-34	ExDp1	SNRPB
PMS2P4	1.43347172731727e-38	0.631242864655064	482	0.38	7.46781431063202e-34	ExDp1	PMS2P4
BASP1-AS1	1.54233511340627e-38	1.09237329592418	203	115	8.03494900680132e-34	ExDp1	BASP1-AS1
ERGIC3	1.61928579487842e-38	-0.728848489839955	157	284	8.43583127699859e-34	ExDp1	ERGIC3
CXXC5	1.8488300847831e-38	-0.592069472946957	225	368	9.63166520968602e-34	ExDp1	CXXC5
UBE2I	1.87786457189133e-38	-0.590076254145175	271	415	9.78292327372505e-34	ExDp1	UBE2I
TRAPPC9	2.19413208840515e-38	0.670112967439287	452	349	1.14305505277555e-33	ExDp1	TRAPPC9
NFIB-AS1	2.52128086183582e-38	-0.871679851387162	91	201	1.31348647778199e-33	ExDp1	NFIB-AS1
COPE	3.15727835288185e-38	-0.600599574003173	264	408	1.64481573071733e-33	ExDp1	COPE
ENSG00000236283	3.86335504803591e-38	0.885494339963962	249	153	2.01265344582479e-33	ExDp1	ENSG00000236283
HNRNPF	3.90677269231568e-38	-0.641680105846245	191	324	2.03527230178878e-33	ExDp1	HNRNPF
PET100	6.71740864618497e-38	-0.792089885648506	167	291	3.49950120831652e-33	ExDp1	PET100
TSPAN3	8.00298212486456e-38	-0.606476698645184	293	434	4.16923356776944e-33	ExDp1	TSPAN3
DCTN2.1	8.51261178237041e-38	-0.50800526638248	321	472	4.43473023414369e-33	ExDp1	DCTN2
ETV6.1	8.83013565025362e-38	-0.778252582121152	172	299	4.60014746835612e-33	ExDp1	ETV6
FUNDC2	8.99113459554393e-38	-0.765203395887694	145	266	4.68402147889457e-33	ExDp1	FUNDC2
LINC00461.1	9.3211994815814e-38	-0.381556034999226	771	832	4.85597208192465e-33	ExDp1	LINC00461
GABRB3	1.02266113344691e-37	0.466636733997834	632	528	5.32765544080503e-33	ExDp1	GABRB3
ZEB1	1.24021898590699e-37	-0.657314787862585	547	0.65	6.46104482898104e-33	ExDp1	ZEB1
NIFK	1.51200008873116e-37	-0.817132265980996	118	233	7.87691566225387e-33	ExDp1	NIFK
PNRC2	1.68104440247718e-37	-1.04309889546453	98	204	8.7575689191451e-33	ExDp1	PNRC2
RAB13	2.04891276260151e-37	-0.6872876928739	98	0.21	1.06740159280488e-32	ExDp1	RAB13
LRIG1.1	2.33398014933941e-37	-0.955272130435392	137	254	1.21591029859986e-32	ExDp1	LRIG1
NUTF2	3.43593813034095e-37	-0.872403282831017	132	248	1.78998632838242e-32	ExDp1	NUTF2
STRBP	3.66195684186911e-37	0.533134603097014	0.56	473	1.90773303634013e-32	ExDp1	STRBP
TCEAL8	3.95239590701417e-37	-0.71580258142375	153	277	2.0590401717181e-32	ExDp1	TCEAL8
PGLS	4.36664245699936e-37	-0.646169785827723	206	338	2.27484605439839e-32	ExDp1	PGLS
ITM2B	4.60606712939819e-37	-0.563069616004792	406	545	2.39957673173128e-32	ExDp1	ITM2B
SRRM1	4.6105540503523e-37	-0.49308307688428	317	465	2.40191423807153e-32	ExDp1	SRRM1
PSMB3	5.02905116678205e-37	-0.596916784025281	251	0.39	2.61993449584678e-32	ExDp1	PSMB3
RBM3	5.32779155412911e-37	-0.613230097717815	243	379	2.7755662880391e-32	ExDp1	RBM3
PSMB5	5.87840227205608e-37	-0.539720241878924	303	446	3.06241244765033e-32	ExDp1	PSMB5
MRPS21	6.44532274758443e-37	-0.546876559454652	309	454	3.35775533858159e-32	ExDp1	MRPS21
UBASH3B	6.58872569547002e-37	0.893889034850265	273	177	3.43246253831206e-32	ExDp1	UBASH3B
SPARCL1.1	6.78672430918141e-37	-1.39527862580142	142	251	3.53561189611115e-32	ExDp1	SPARCL1
AKR1A1	7.03196484648107e-37	-0.752475841030704	0.15	269	3.66337240642278e-32	ExDp1	AKR1A1
CLASP2	7.0559217558709e-37	0.264014548059391	882	853	3.6758529979385e-32	ExDp1	CLASP2
TAGLN3	7.56294416466261e-37	-0.601468866204752	342	484	3.93999139202263e-32	ExDp1	TAGLN3
SNHG16	8.19265173942412e-37	-0.735480894857487	137	256	4.26804385017039e-32	ExDp1	SNHG16
EID1	8.67487102645068e-37	-0.4359733644436	421	576	4.51926080993974e-32	ExDp1	EID1
DNAH14	1.02208612724968e-36	0.788152697751424	393	296	5.32465988851995e-32	ExDp1	DNAH14
CAMK2B	1.07906700672446e-36	0.670791044362357	304	199	5.62150747823175e-32	ExDp1	CAMK2B
DUSP1	1.29443926572948e-36	-1.0482731597175	101	208	6.74351079874432e-32	ExDp1	DUSP1
PEA15	1.33335366501504e-36	-0.781174326320509	204	329	6.94623925326235e-32	ExDp1	PEA15
3	1.38660821756789e-36	-0.56153298777414	268	405	7.2236741702417e-32	ExDp1	3
SON	1.50279968691436e-36	-0.46943886693681	432	575	7.82898524894905e-32	ExDp1	SON
DLGAP1-AS4.1	1.96434091743762e-36	0.844515697982616	222	131	1.0233430443483e-31	ExDp1	DLGAP1-AS4
DDX39B	2.27984844668271e-36	-0.534280384522642	292	431	1.18770984678382e-31	ExDp1	DDX39B
NDUFS3	2.44645323848514e-36	-0.679626165242138	174	298	1.27450427912122e-31	ExDp1	NDUFS3
ENSG00000286648.1	2.66469220504932e-36	0.600053656301833	317	207	1.3881980511425e-31	ExDp1	ENSG00000286648
PRKAR2B	2.78734026771083e-36	0.607713768590905	459	363	1.45209278586663e-31	ExDp1	PRKAR2B
TTLL11	3.06285792337096e-36	0.92799088819865	231	141	1.59562646375934e-31	ExDp1	TTLL11
IMPDH2	3.06590968660364e-36	-0.785911252393967	131	247	1.59721631033303e-31	ExDp1	IMPDH2
ENSG00000285588	3.60764197632285e-36	0.804188024124523	223	132	1.87943716398515e-31	ExDp1	ENSG00000285588
DDIT4.1	3.91368892448513e-36	-0.640569185220402	373	506	2.03887538209977e-31	ExDp1	DDIT4
DCX	4.01746127305375e-36	0.394702741039027	654	0.58	2.09293662481008e-31	ExDp1	DCX
NDUFS8	4.86197960738478e-36	-0.584178357915621	225	361	2.53289689626318e-31	ExDp1	NDUFS8
BBX.1	5.10925824923644e-36	-0.378184491248313	0.36	519	2.66171917752221e-31	ExDp1	BBX
PTGES3	5.44785814591933e-36	-0.454072115114209	569	686	2.83811617969813e-31	ExDp1	PTGES3
MIR99AHG	5.45709729568025e-36	-0.331461718739414	849	896	2.84292940715758e-31	ExDp1	MIR99AHG
SSBP1	5.75118179455772e-36	-0.49705486285812	328	473	2.99613566769279e-31	ExDp1	SSBP1
PRELID1	6.3360464783922e-36	-0.647771847305116	187	313	3.3008267733832e-31	ExDp1	PRELID1
ATF4	7.10756007983645e-36	-0.535047910947894	267	405	3.7027544991916e-31	ExDp1	ATF4
CHASERR	7.68469575904466e-36	-0.433675828841549	496	639	4.0034191026319e-31	ExDp1	CHASERR
MDH2	8.60937609300236e-36	-0.64664068715433	233	367	4.48514056941051e-31	ExDp1	MDH2
RNASEK	8.8112873121884e-36	-0.396249643656993	413	567	4.59032823815767e-31	ExDp1	RNASEK
LMO4	1.24110816561622e-35	-0.663757864518161	194	325	6.46567709959427e-31	ExDp1	LMO4
TRIR	1.27873904439538e-35	-0.469834949367322	378	527	6.66171892568215e-31	ExDp1	TRIR
NMNAT2	1.48337047936155e-35	0.431326021413891	659	572	7.72776684928194e-31	ExDp1	NMNAT2
SUPT4H1	1.60409383850766e-35	-0.818296919165611	114	225	8.3566872610895e-31	ExDp1	SUPT4H1
TIMM13	1.71147693658145e-35	-0.663208095822828	182	309	8.9161102488147e-31	ExDp1	TIMM13
UBC	1.9298220051293e-35	-0.378325008781376	611	735	1.00536007179216e-30	ExDp1	UBC
EIF1B-AS1.1	2.1481744298281e-35	0.863984983119924	237	146	1.11911295096325e-30	ExDp1	EIF1B-AS1
VDAC2	2.20302912838099e-35	-0.476378707275423	353	0.5	1.14769005472136e-30	ExDp1	VDAC2
IGFBP2	2.4773537103626e-35	-0.642720898908118	307	0.44	1.2906021889505e-30	ExDp1	IGFBP2
HMGN1	2.53793810767166e-35	-0.408371070560656	533	0.66	1.32216423657263e-30	ExDp1	HMGN1
CCT4	2.61577688811544e-35	-0.506924316378523	303	443	1.36271512763262e-30	ExDp1	CCT4
SVOP	3.49892359994326e-35	0.850900151016959	222	131	1.82279923862644e-30	ExDp1	SVOP
TXNDC17	3.74217386749003e-35	-0.666968590262506	154	274	1.9495228980076e-30	ExDp1	TXNDC17
CCT3	3.83754286702385e-35	-0.491546783974885	319	0.46	1.99920633200474e-30	ExDp1	CCT3
EIF3I	5.52220419566618e-35	-0.576234847034637	209	0.34	2.87684749777425e-30	ExDp1	EIF3I
SPCS1	6.0888232002015e-35	-0.549133596595694	278	412	3.17203333437697e-30	ExDp1	SPCS1
CACHD1.1	6.90304128021994e-35	-0.560251028797314	0.31	447	3.59620838534338e-30	ExDp1	CACHD1
SCAND1	8.08952431328537e-35	-0.664619353697593	173	297	4.21431858624915e-30	ExDp1	SCAND1
PUF60	8.23315096565975e-35	-0.713844341675708	186	308	4.28914232707011e-30	ExDp1	PUF60
KIF5B	8.69034298762978e-35	-0.463893030647904	398	537	4.52732108283561e-30	ExDp1	KIF5B
MANF	8.99260474195753e-35	-0.721860963420494	139	252	4.6847873663702e-30	ExDp1	MANF
LINC00632	9.51324175618487e-35	0.373420300502237	0.74	702	4.95601842530207e-30	ExDp1	LINC00632
HECW2	1.03637903471538e-34	0.463166573970182	643	574	5.39912021925326e-30	ExDp1	HECW2
NDUFA3	1.09099321446016e-34	-0.539488724620703	226	359	5.68363825005166e-30	ExDp1	NDUFA3
MYO16.1	1.19998128208013e-34	-0.697849569775914	305	431	6.25142248712466e-30	ExDp1	MYO16
RDX.1	1.22372710538473e-34	-0.397580538835612	483	616	6.37512872821226e-30	ExDp1	RDX
PALLD	1.22797157869625e-34	-0.640184244616306	248	377	6.39724073637597e-30	ExDp1	PALLD
ILK	1.29536749581924e-34	-0.828437781461721	0.11	217	6.74834650621991e-30	ExDp1	ILK
MPDZ	1.50330349924228e-34	-0.65515564303484	144	264	7.83160990965259e-30	ExDp1	MPDZ
NDUFA6	1.89984567769713e-34	-0.636087112747047	212	338	9.89743604253099e-30	ExDp1	NDUFA6
MARCKSL1	2.19640944180929e-34	-0.436689374245633	422	0.57	1.14424146280497e-29	ExDp1	MARCKSL1
APOE	2.23999582734679e-34	-1.6100987746635	379	494	1.16694822621458e-29	ExDp1	APOE
NCAM2	2.24978667370205e-34	0.806752363483246	535	454	1.17204886553182e-29	ExDp1	NCAM2
CCT2	2.97718215258649e-34	-0.461565597483909	343	486	1.55099281421146e-29	ExDp1	CCT2
OSTC.1	3.57370133634964e-34	-0.609872744301474	167	288	1.86175544818471e-29	ExDp1	OSTC
CRYAB.1	3.77857651222233e-34	-1.77641203553204	185	292	1.96848721980735e-29	ExDp1	CRYAB
GUCY1A2.1	4.83110102059029e-34	0.568759942388713	449	345	2.51681038768672e-29	ExDp1	GUCY1A2
TFDP2	5.1502715407902e-34	-0.414821200369565	0.51	628	2.68308546189006e-29	ExDp1	TFDP2
ZNHIT1	5.4567452874517e-34	-0.58921954935821	224	354	2.84274602495084e-29	ExDp1	ZNHIT1
TCF20	6.05437140201101e-34	0.76280467018514	278	185	3.15408532559166e-29	ExDp1	TCF20
TUBB4B	6.8454122728396e-34	-0.710659834143531	204	328	3.56618597765852e-29	ExDp1	TUBB4B
NHSL1	7.05143415277185e-34	-0.480255669467494	288	431	3.67351513622802e-29	ExDp1	NHSL1
NDUFB7	8.36922143262762e-34	-0.535670243845261	255	387	4.36002959754169e-29	ExDp1	NDUFB7
CHMP2A	9.32047565432444e-34	-0.5920877286444	216	343	4.85559499687686e-29	ExDp1	CHMP2A
PA2G4	1.10098288681572e-33	-0.589419046775018	223	349	5.73568044715515e-29	ExDp1	PA2G4
EIF1B	1.1819809091648e-33	-0.459783426131577	0.4	542	6.15764774438495e-29	ExDp1	EIF1B
ZNF22	1.35578180883826e-33	-0.686647677471932	153	269	7.0630809113238e-29	ExDp1	ZNF22
KCTD8.1	1.50925112296344e-33	0.862554077684052	368	275	7.86259465019034e-29	ExDp1	KCTD8
SUB1	1.80917337213079e-33	-0.406928740314193	462	607	9.42506959945256e-29	ExDp1	SUB1
VKORC1	1.92793164383476e-33	-0.55598801242895	226	356	1.00437526917216e-28	ExDp1	VKORC1
CHRM3.1	1.98045776822589e-33	0.72003665533763	491	409	1.03173927893496e-28	ExDp1	CHRM3
DANCR	1.99831756174912e-33	-0.8175853260057	115	0.22	1.04104351696882e-28	ExDp1	DANCR
QKI.1	2.36226732691432e-33	-0.697470332170875	675	758	1.23064678662928e-28	ExDp1	QKI
METAP2	3.22197642046981e-33	-0.517389919317797	0.27	404	1.67852083600795e-28	ExDp1	METAP2
NEDD8	3.41363889417045e-33	-0.464100784620357	346	0.49	1.77836931830704e-28	ExDp1	NEDD8
RSL24D1	3.44218128500541e-33	-0.482316188164743	303	444	1.79323876223642e-28	ExDp1	RSL24D1
SEZ6L	4.04667371649016e-33	-0.685555760342442	412	517	2.10815513934271e-28	ExDp1	SEZ6L
NDUFA2	4.15356378519621e-33	-0.564384216006997	205	0.33	2.16384058953582e-28	ExDp1	NDUFA2
SELENOW	6.33193200336406e-33	-0.392318146645238	568	689	3.29868329647254e-28	ExDp1	SELENOW
RASA1	7.11636089891187e-33	0.501825013069205	0.59	521	3.70733937389713e-28	ExDp1	RASA1
HDAC4	7.61278239349647e-33	0.690181776664321	385	292	3.96595511571592e-28	ExDp1	HDAC4
EIF2S2	1.03387551822186e-32	-0.481650660802785	306	446	5.38607789972862e-28	ExDp1	EIF2S2
ECH1	1.06383427512401e-32	-0.67549783125073	166	282	5.54215103968605e-28	ExDp1	ECH1
PRKD3.1	1.08402607322656e-32	-0.679816916143547	142	255	5.64734223108108e-28	ExDp1	PRKD3
COX5A	1.19461172144513e-32	-0.384374579620737	448	593	6.22344922404057e-28	ExDp1	COX5A
NDUFA1	1.29758502701729e-32	-0.463593473194595	321	461	6.75989895674926e-28	ExDp1	NDUFA1
EPS8	1.41411436328577e-32	0.841314364034233	566	522	7.36697018697356e-28	ExDp1	EPS8
EIF4G3	1.41835838199574e-32	0.399980101422985	724	676	7.38907982684502e-28	ExDp1	EIF4G3
DGKH	1.47866714744403e-32	1.10014041627256	239	153	7.70326437132442e-28	ExDp1	DGKH
RBM39	1.49199851758318e-32	-0.379435453800304	535	658	7.77271547720134e-28	ExDp1	RBM39
MTHFD1L	1.52269497876843e-32	0.83284298724542	279	187	7.93263176139199e-28	ExDp1	MTHFD1L
SINHCAF	1.57814667229175e-32	-0.613546189296704	0.18	301	8.22151290397112e-28	ExDp1	SINHCAF
LCORL	1.5985537431754e-32	0.483258234902357	659	602	8.32782558044657e-28	ExDp1	LCORL
ALDH7A1.1	1.62753299036306e-32	-0.668673831072009	124	234	8.47879586659538e-28	ExDp1	ALDH7A1
CCT6A	1.76259326100688e-32	-0.533104907284496	256	389	9.18240585254143e-28	ExDp1	CCT6A
GPC5.1	1.78845583335577e-32	0.936437110965214	448	0.36	9.31713950945022e-28	ExDp1	GPC5
MIR217HG.1	1.90950428854309e-32	-0.763038746533091	168	0.28	9.94775354159407e-28	ExDp1	MIR217HG
KLHL4	2.01546422243245e-32	-0.694395806315702	0.12	227	1.04997624131841e-27	ExDp1	KLHL4
RSL1D1	2.08032937050489e-32	-0.679639953777508	183	0.3	1.08376838885823e-27	ExDp1	RSL1D1
HSPA1B	2.30230995187748e-32	-0.931033686141457	275	0.38	1.19941139253009e-27	ExDp1	HSPA1B
SRRM2	2.31111459218435e-32	-0.398198084399044	432	572	1.20399825794436e-27	ExDp1	SRRM2
NDUFB3	2.38199122080849e-32	-0.568656654171437	203	326	1.24092214639239e-27	ExDp1	NDUFB3
GAD1	2.49019899824896e-32	0.691081751859147	321	223	1.29729407012778e-27	ExDp1	GAD1
PSMB4	2.84806373934049e-32	-0.533264834746287	243	372	1.48372728564682e-27	ExDp1	PSMB4
BSG	3.26042006735831e-32	-0.553543924455687	267	396	1.69854843829098e-27	ExDp1	BSG
PLD5.1	3.51810913038977e-32	0.799530351121296	348	254	1.83279413256786e-27	ExDp1	PLD5
TGFBR1	3.51891964207355e-32	-0.627151609245344	137	251	1.83321637673464e-27	ExDp1	TGFBR1
ST7-AS2	4.60572598546637e-32	0.632265145661863	365	263	2.39939900938856e-27	ExDp1	ST7-AS2
PPP1CA	4.6081240180523e-32	-0.815743767199595	0.11	211	2.40064828844453e-27	ExDp1	PPP1CA
UQCRFS1	4.61106946879766e-32	-0.558663190916968	222	347	2.40218275046483e-27	ExDp1	UQCRFS1
PRDX4	4.62704017287576e-32	-0.810652740096657	116	219	2.41050284846136e-27	ExDp1	PRDX4
DDT	5.47119393424449e-32	-0.625838027451809	167	283	2.85027319198401e-27	ExDp1	DDT
CAPNS1	6.04314707659165e-32	-0.735801461281205	101	202	3.14823790102119e-27	ExDp1	CAPNS1
AMER2	6.91037942158627e-32	-0.560203244587115	226	0.35	3.60003126346959e-27	ExDp1	AMER2
ARF4	7.30940383498844e-32	-0.501301015172558	284	0.42	3.80790702187558e-27	ExDp1	ARF4
STMP1	7.36390183227529e-32	-0.561175744355489	266	398	3.83629829854213e-27	ExDp1	STMP1
SSB	7.89811410625695e-32	-0.401990735361636	359	497	4.11460152479562e-27	ExDp1	SSB
IDH2	7.94447441772438e-32	-0.740505409201449	128	234	4.13875339265769e-27	ExDp1	IDH2
MTUS1	8.93081433324608e-32	0.777746577870209	278	186	4.65259703504788e-27	ExDp1	MTUS1
JPT1.1	9.03562684172884e-32	-0.32037485166135	691	795	4.70720015946706e-27	ExDp1	JPT1
NFIC.1	9.05184537957924e-32	-0.725980756164359	112	216	4.7156493689456e-27	ExDp1	NFIC
EPHA7	1.18601828496508e-31	0.982579871315578	331	242	6.17868085735409e-27	ExDp1	EPHA7
YES1	1.79623070079716e-31	-0.777020936938171	105	206	9.35764345887291e-27	ExDp1	YES1
JARID2	1.8492104649441e-31	0.446093966400013	0.59	511	9.63364683817278e-27	ExDp1	JARID2
TTN	2.06405964763071e-31	0.903740322991424	215	133	1.0752925140297e-26	ExDp1	TTN
UNC13A	2.3749025925254e-31	0.769038945822348	252	164	1.23722925460203e-26	ExDp1	UNC13A
NDUFS7	2.73113631073865e-31	-0.534124484012294	198	321	1.42281277244241e-26	ExDp1	NDUFS7
DAPK1	2.9444565135539e-31	0.86875268355832	0.22	137	1.53394406530104e-26	ExDp1	DAPK1
STARD9.1	3.02335456248206e-31	-0.609041926410503	161	275	1.57504679287066e-26	ExDp1	STARD9
SPTBN1	3.11920980882666e-31	0.458695179038642	576	0.5	1.62498354200634e-26	ExDp1	SPTBN1
ANKRD28	3.4296849355758e-31	0.565160376015523	479	389	1.78672866403757e-26	ExDp1	ANKRD28
TRAPPC2L	4.26027251490362e-31	-0.679132671958567	148	258	2.21943156936419e-26	ExDp1	TRAPPC2L
ZBTB38	5.11084170655221e-31	0.70490523234394	261	171	2.66254409544544e-26	ExDp1	ZBTB38
TENM4	5.54441543590505e-31	0.954945558546871	0.28	192	2.8884186654891e-26	ExDp1	TENM4
HERC1	5.8581308337743e-31	0.438499859553969	605	539	3.05185183916306e-26	ExDp1	HERC1
TEAD1.1	5.86038502991386e-31	-0.430901340306033	387	523	3.05302618518392e-26	ExDp1	TEAD1
TMED2	7.77742386312148e-31	-0.670840515743444	167	279	4.05172673573177e-26	ExDp1	TMED2
SNHG32	8.79614887031604e-31	-0.478528027091317	288	422	4.58244171547984e-26	ExDp1	SNHG32
CABIN1	9.28796665532657e-31	0.778820583924848	294	204	4.83865910875893e-26	ExDp1	CABIN1
POLR2I	9.73481493300101e-31	-0.454110347764898	266	399	5.07144918749621e-26	ExDp1	POLR2I
PRKCE	1.00661417750728e-30	0.452915722279767	0.47	365	5.24405721914192e-26	ExDp1	PRKCE
DPF3	1.01818878313191e-30	0.765888924011761	379	294	5.30435628460402e-26	ExDp1	DPF3
XRCC6	1.03072131649422e-30	-0.433567188250425	259	389	5.36964577040827e-26	ExDp1	XRCC6
GTF2A2	1.06323318988859e-30	-0.535302030453284	0.26	384	5.53901962604362e-26	ExDp1	GTF2A2
PRKD1.1	1.07428009283782e-30	-0.682206557853121	178	292	5.59656957164789e-26	ExDp1	PRKD1
CETN2	1.1746467326404e-30	-0.764319627963312	113	214	6.11943961836344e-26	ExDp1	CETN2
AP2S1	1.20450598688826e-30	-0.583505323014039	253	378	6.27499438929306e-26	ExDp1	AP2S1
ENSG00000282917	1.25982830957129e-30	0.756696982562983	209	128	6.5632015615426e-26	ExDp1	ENSG00000282917
HADHA	1.33829069852048e-30	-0.5330909376141	221	342	6.97195922301229e-26	ExDp1	HADHA
SEMA6A	1.35467312876494e-30	-0.415150030469282	488	624	7.05730513161384e-26	ExDp1	SEMA6A
ENSG00000287708	1.46174178733003e-30	-0.611508642375415	151	262	7.6150900152745e-26	ExDp1	ENSG00000287708
NDUFA12	1.51868727949336e-30	-0.455733520110882	339	479	7.91175325124861e-26	ExDp1	NDUFA12
CFAP298	1.72109004043534e-30	-0.624859329633922	0.3	424	8.96619067465197e-26	ExDp1	CFAP298
NUAK1	1.80354819003856e-30	0.717594174761264	257	168	9.39576465082488e-26	ExDp1	NUAK1
ELAVL2	2.0774790418338e-30	0.471589501338117	598	502	1.08228348163374e-25	ExDp1	ELAVL2
ATOX1	2.07801958426957e-30	-0.441594569463042	283	418	1.08256508262107e-25	ExDp1	ATOX1
RNF24	2.13420031418965e-30	0.526712735048076	0.53	442	1.11183299568024e-25	ExDp1	RNF24
ECHS1	2.18639736424724e-30	-0.595019681777312	168	0.28	1.13902557087824e-25	ExDp1	ECHS1
INPP4A	2.33324261589225e-30	0.546418429237756	0.44	346	1.21552607317523e-25	ExDp1	INPP4A
TMEM117	2.71398880278874e-30	0.862875622038445	278	193	1.41387960670082e-25	ExDp1	TMEM117
MXI1	3.07254275466746e-30	-0.438878317565905	0.41	541	1.60067187347156e-25	ExDp1	MXI1
BSCL2	3.2924314041086e-30	-0.562240595491555	271	393	1.71522506428441e-25	ExDp1	BSCL2
RBM4	3.34043550485551e-30	-0.464830743823984	307	438	1.74023328060953e-25	ExDp1	RBM4
TBC1D12	3.49226885026763e-30	0.536408190865378	412	316	1.81933238023542e-25	ExDp1	TBC1D12
RGS7BP	3.71239388307781e-30	0.820079014127625	215	133	1.93400871732821e-25	ExDp1	RGS7BP
TCEAL4	3.91788617383978e-30	-0.463394397824974	351	487	2.04106198112357e-25	ExDp1	TCEAL4
CAMSAP2	4.08718368444832e-30	0.453682778698966	571	494	2.1292592122502e-25	ExDp1	CAMSAP2
PLCH1	4.14142351199056e-30	-0.625496493863188	131	237	2.1575159928066e-25	ExDp1	PLCH1
STXBP5L	5.17038895760707e-30	0.714421151081564	676	0.61	2.69356583135498e-25	ExDp1	STXBP5L
CHCHD6	5.54397151173544e-30	0.725873312618033	337	0.25	2.88818739875369e-25	ExDp1	CHCHD6
MACROH2A1	5.74187269988456e-30	-0.430478123315777	349	484	2.99128600173186e-25	ExDp1	MACROH2A1
DPYSL2.1	5.95847366650901e-30	0.333653959935963	736	707	3.10412644130453e-25	ExDp1	DPYSL2
TET1	6.08653620659651e-30	-0.530548359015984	285	412	3.17084190218852e-25	ExDp1	TET1
FKBP3	8.19353026967446e-30	-0.472486382224367	278	407	4.26850152928961e-25	ExDp1	FKBP3
ITGB1.1	8.24724704731644e-30	-0.567595138321783	0.17	283	4.29648582176997e-25	ExDp1	ITGB1
DOP1A	8.79875816531618e-30	0.603061863779801	408	317	4.58380105380312e-25	ExDp1	DOP1A
TUSC3.1	9.57425259505721e-30	0.492096316864581	557	499	4.987802631921e-25	ExDp1	TUSC3
PHB1	9.70027398613472e-30	-0.70407084111531	158	264	5.05345473581674e-25	ExDp1	PHB1
PPP2CB	1.03362146936646e-29	-0.457324004395965	336	463	5.3847544068115e-25	ExDp1	PPP2CB
SLIRP	1.03535054368138e-29	-0.449490577004833	0.3	431	5.39376219236253e-25	ExDp1	SLIRP
MAPK1IP1L	1.07559339440907e-29	-0.475978362320759	251	379	5.60341134751348e-25	ExDp1	MAPK1IP1L
KIF13A.1	1.09443639567613e-29	-0.546811058973571	199	319	5.70157584691435e-25	ExDp1	KIF13A
SCG3	1.16742277964782e-29	-0.54940390056888	395	513	6.08180571285331e-25	ExDp1	SCG3
SNX10	1.21178774760365e-29	0.713850482928326	235	0.15	6.31292944991596e-25	ExDp1	SNX10
ENSG00000291203	1.40882896719844e-29	0.653050765554565	394	307	7.33943538751699e-25	ExDp1	ENSG00000291203
MYL12B	1.733851233235e-29	-0.408124943434905	364	503	9.03267138466105e-25	ExDp1	MYL12B
GRHPR	1.92886714642259e-29	-0.721973392553188	0.13	232	1.00486262860031e-24	ExDp1	GRHPR
IGF2BP2	2.41169671832806e-29	0.60248972265198	454	366	1.25639752238019e-24	ExDp1	IGF2BP2
EMC4	2.50711555503803e-29	-0.772197465334192	132	233	1.30610691955261e-24	ExDp1	EMC4
MFSD4B	2.50992617266738e-29	0.596460142790422	0.46	374	1.3075711389128e-24	ExDp1	MFSD4B
MEF2C	2.54081121224319e-29	1.00180692288836	241	161	1.32366100913021e-24	ExDp1	MEF2C
NFIA-AS2.1	3.13445802781172e-29	-0.47057171505539	192	309	1.6329272541688e-24	ExDp1	NFIA-AS2
SH3BGRL	3.14183688038325e-29	-0.466152958013558	277	401	1.63677134120446e-24	ExDp1	SH3BGRL
TXN2	3.31919936916525e-29	-0.684960030141206	142	245	1.72917010336033e-24	ExDp1	TXN2
JMJD1C	3.47572999147609e-29	0.251108993712751	924	909	1.81071629635938e-24	ExDp1	JMJD1C
ST8SIA2	3.47711202838556e-29	0.670351795099478	265	178	1.81143628230774e-24	ExDp1	ST8SIA2
GALNT13	3.68721727236073e-29	0.653095778188775	387	295	1.92089271020904e-24	ExDp1	GALNT13
C11orf80	3.92899957979429e-29	0.606152695365075	417	326	2.04685162108963e-24	ExDp1	C11orf80
SRSF11	4.24330847052437e-29	-0.394510747215555	463	0.59	2.21059398080438e-24	ExDp1	SRSF11
PEBP1	4.62639912450257e-29	-0.30705125736615	586	707	2.41016888790086e-24	ExDp1	PEBP1
XPR1	4.76131633613202e-29	0.472490604039262	563	0.5	2.48045535847134e-24	ExDp1	XPR1
NDUFB5	5.25512693585247e-29	-0.585145119914879	196	308	2.73771092850171e-24	ExDp1	NDUFB5
ENSG00000270050	5.33589306386327e-29	0.8064745142285	202	124	2.77978685055021e-24	ExDp1	ENSG00000270050
STX18-AS1	5.70856226215805e-29	0.874469471839458	0.22	0.14	2.97393259609386e-24	ExDp1	STX18-AS1
IK	6.42841588957974e-29	-0.529346848692005	0.21	325	3.34894754183546e-24	ExDp1	IK
CUEDC2	7.59958050511708e-29	-0.603056915558342	171	0.28	3.95907745994579e-24	ExDp1	CUEDC2
OSBP2	7.9894873816433e-29	0.657749415926514	335	245	4.16220334634089e-24	ExDp1	OSBP2
PCP4	8.04873465092104e-29	1.04219362243043	292	209	4.19306880374382e-24	ExDp1	PCP4
CAP1	8.6705928833857e-29	-0.589800069419763	183	293	4.51703206852861e-24	ExDp1	CAP1
RALY	9.75563129553396e-29	-0.447338749745095	267	394	5.08229367972137e-24	ExDp1	RALY
DENND1A	9.92988931872003e-29	0.535602685677024	484	405	5.17307513948039e-24	ExDp1	DENND1A
TNKS	1.00102672117184e-28	0.435806170850107	0.6	535	5.21494880661684e-24	ExDp1	TNKS
NIPSNAP2	1.03310725116436e-28	-0.545281709813175	199	314	5.38207553566587e-24	ExDp1	NIPSNAP2
RND3.1	1.0487328379893e-28	-0.685616597266037	207	319	5.46347859278905e-24	ExDp1	RND3
RIC3	1.1118957204677e-28	0.715082885774021	298	0.21	5.79253194534852e-24	ExDp1	RIC3
FNBP1	1.20696590525712e-28	0.542093134794227	515	0.44	6.2878095800275e-24	ExDp1	FNBP1
TMCC1	1.41777065571871e-28	0.424683496931081	616	553	7.3860180080322e-24	ExDp1	TMCC1
BUD31	1.50267328638203e-28	-0.475793597744054	214	334	7.82832675273584e-24	ExDp1	BUD31
ARHGEF11	1.51027630270627e-28	0.694819321765289	357	0.27	7.86793542657859e-24	ExDp1	ARHGEF11
EIF3D	1.51801249388588e-28	-0.60384998821764	159	266	7.90823788814787e-24	ExDp1	EIF3D
GRIA4	1.62140348033724e-28	0.457588055475335	701	663	8.44686357116489e-24	ExDp1	GRIA4
ZCRB1	1.9427264067952e-28	-0.549403567592395	0.2	313	1.01208274888403e-23	ExDp1	ZCRB1
R3HDM1	2.18014619055462e-28	0.634699807255852	479	411	1.13576895943133e-23	ExDp1	R3HDM1
COPB2-DT	2.23946263173235e-28	0.696613784410888	342	253	1.16667045262729e-23	ExDp1	COPB2-DT
TOMM22	2.68945968784065e-28	-0.597861538025057	139	242	1.40110091897746e-23	ExDp1	TOMM22
TTN-AS1	2.76613015274392e-28	0.859131839521336	256	175	1.44104316437348e-23	ExDp1	TTN-AS1
GREB1L.1	3.17852537397212e-28	-0.33279029440065	633	739	1.65588457882452e-23	ExDp1	GREB1L
MRPL41	3.19145692577582e-28	-0.64013563893827	178	285	1.66262140005217e-23	ExDp1	MRPL41
ZMYND8	3.25587576335493e-28	0.558769026682195	433	348	1.69618103767738e-23	ExDp1	ZMYND8
CHCHD1	4.50446410310206e-28	-0.708806680149532	0.15	251	2.34664561915205e-23	ExDp1	CHCHD1
SORCS2	4.60258170986828e-28	0.872269105712991	237	157	2.39776096757298e-23	ExDp1	SORCS2
MAP4K3	4.80427442158734e-28	0.473275062596358	0.56	491	2.50283480267014e-23	ExDp1	MAP4K3
ATP2B4.1	4.93775746099514e-28	-0.435031310209904	243	364	2.57237412688003e-23	ExDp1	ATP2B4
CYC1	5.60601078174195e-28	-0.59131673127652	172	0.28	2.92050737685628e-23	ExDp1	CYC1
EIF4A2	5.67601616179048e-28	-0.336650833259995	499	635	2.95697737964637e-23	ExDp1	EIF4A2
UBE2L3	5.74951521474188e-28	-0.482489241579693	251	371	2.99526744627193e-23	ExDp1	UBE2L3
SH3BP5	5.81787188372463e-28	0.563441296235875	406	0.32	3.03087853654519e-23	ExDp1	SH3BP5
CLIC4	6.03253470798789e-28	-0.605536368484676	172	281	3.14270928147337e-23	ExDp1	CLIC4
JAZF1	6.11068248625573e-28	0.851954934935247	262	181	3.18342114803979e-23	ExDp1	JAZF1
STAG2.1	6.4698929994322e-28	-0.453417048010823	222	341	3.3705554569842e-23	ExDp1	STAG2
RNGTT	6.67958989737201e-28	0.600771576306474	457	379	3.47979915293492e-23	ExDp1	RNGTT
PPA1	6.76405459192527e-28	-0.395564027093623	399	531	3.52380188020939e-23	ExDp1	PPA1
CCT8	7.35528538178056e-28	-0.420966621535534	292	417	3.8318094724924e-23	ExDp1	CCT8
HOMER1	8.0195126966805e-28	0.50174929053523	0.4	305	4.17784533446268e-23	ExDp1	HOMER1
ADD3.1	8.49329586746565e-28	-0.591542168728172	181	289	4.42466741511491e-23	ExDp1	ADD3
SPCS2	9.58011841311843e-28	-0.389452332285786	412	537	4.99085848849818e-23	ExDp1	SPCS2
AURKAIP1	9.58791716137251e-28	-0.529466427142685	197	312	4.99492132438862e-23	ExDp1	AURKAIP1
TUFM	9.85164565279813e-28	-0.533833421006525	0.19	301	5.13231331928171e-23	ExDp1	TUFM
BMPR2	9.86603222174322e-28	0.337998834490318	0.73	0.69	5.13980814623935e-23	ExDp1	BMPR2
NR2F1.1	1.07653976565397e-27	-0.324548480727672	568	684	5.60834156315094e-23	ExDp1	NR2F1
DYM	1.23504209421297e-27	0.550341306327997	0.46	379	6.4340752940119e-23	ExDp1	DYM
SLC22A23	1.25283774332091e-27	0.860354204312486	0.27	189	6.52678350760459e-23	ExDp1	SLC22A23
ATXN2	1.25716237130884e-27	0.453970045077961	546	474	6.54931308957051e-23	ExDp1	ATXN2
COPZ1	1.30256242958847e-27	-0.607664859164225	175	0.28	6.78582923318408e-23	ExDp1	COPZ1
PRDX3	1.32205237186668e-27	-0.656338506208906	131	0.23	6.88736403647664e-23	ExDp1	PRDX3
GOLIM4	1.56476497148461e-27	-0.731392170432433	117	211	8.15179959544622e-23	ExDp1	GOLIM4
SUMO1	1.94657801750865e-27	-0.389768526238607	359	492	1.01408928400131e-22	ExDp1	SUMO1
TMCO1	1.99451734212138e-27	-0.531423572836035	251	367	1.03906375455156e-22	ExDp1	TMCO1
CD59	2.08789926922711e-27	-0.986284835978371	147	238	1.08771200329655e-22	ExDp1	CD59
PARD3B.1	2.27032060875542e-27	-0.664740152241404	237	348	1.18274622433722e-22	ExDp1	PARD3B
C1orf122	2.33715277752637e-27	-0.468914532147016	258	375	1.21756311098014e-22	ExDp1	C1orf122
CANX	2.57761043891221e-27	-0.392740156372714	411	536	1.3428319342557e-22	ExDp1	CANX
NDUFAB1	2.94356874996974e-27	-0.405429392280653	295	428	1.53348157598424e-22	ExDp1	NDUFAB1
SERGEF	2.98852310712134e-27	0.801839618156738	274	192	1.55690099788593e-22	ExDp1	SERGEF
PNKD	3.10780709418174e-27	-0.664301749936221	0.12	214	1.61904318378492e-22	ExDp1	PNKD
SMAD4	4.38779305438971e-27	-0.505583520970806	225	342	2.28586466961486e-22	ExDp1	SMAD4
IVNS1ABP	4.57062965345151e-27	-0.594944364190886	183	289	2.3811152242621e-22	ExDp1	IVNS1ABP
LAMTOR2	5.25297363059994e-27	-0.547237046381071	149	252	2.73658914259734e-22	ExDp1	LAMTOR2
UBE2S	6.53167103452947e-27	-0.720586225814077	273	383	3.40273934214847e-22	ExDp1	UBE2S
BRI3.1	6.5325397056451e-27	-0.418855477366502	407	534	3.40319188505287e-22	ExDp1	BRI3
SMNDC1	6.98944668052149e-27	-0.738856686903977	115	207	3.64122214268447e-22	ExDp1	SMNDC1
PTPRZ1.1	7.61454690178635e-27	-0.819534425524524	197	296	3.96687435395461e-22	ExDp1	PTPRZ1
CBX3	7.97200283086682e-27	-0.377963587169484	427	555	4.15309459476838e-22	ExDp1	CBX3
GDI2	8.16042586228576e-27	-0.444083897450219	315	438	4.25125545721639e-22	ExDp1	GDI2
KIAA1549L	8.62893348306589e-27	0.516339805304701	523	448	4.49532918733801e-22	ExDp1	KIAA1549L
DGCR5	9.6509799348229e-27	0.619561773185274	306	219	5.02777450684534e-22	ExDp1	DGCR5
TMEM59	9.86132840473338e-27	-0.43118351429798	281	401	5.1373576457299e-22	ExDp1	TMEM59
GRIK2.1	1.00241145664186e-26	0.341964289717901	844	812	5.22216272452143e-22	ExDp1	GRIK2
FAAP20	1.01422434495247e-26	-0.662223766027475	133	229	5.28370314746441e-22	ExDp1	FAAP20
ZFHX2	1.07680789506427e-26	0.839946731986714	202	128	5.60973841012685e-22	ExDp1	ZFHX2
RNF7	1.13867418980913e-26	-0.496687266475582	0.2	311	5.93203705922963e-22	ExDp1	RNF7
TLE4	1.23510718579564e-26	0.960318259246338	238	162	6.43441439512098e-22	ExDp1	TLE4
ENSG00000279249.1	1.37785477020292e-26	0.825361705529164	353	274	7.17807221084913e-22	ExDp1	ENSG00000279249
MEX3A	1.40861756856938e-26	-0.581221828347684	232	341	7.33833408521904e-22	ExDp1	MEX3A
CPNE1	1.40978654452868e-26	-0.713437804327065	125	219	7.3444239823766e-22	ExDp1	CPNE1
SRSF10	1.44385024202545e-26	-0.428700426289146	334	453	7.52188222085576e-22	ExDp1	SRSF10
ASIC2.1	1.47371666878697e-26	0.587565877687785	295	203	7.6774743577126e-22	ExDp1	ASIC2
POLR2F	1.77608061481316e-26	-0.518688569441534	206	317	9.25266957093061e-22	ExDp1	POLR2F
CLASP1	1.7771512934072e-26	0.392926801867287	634	0.58	9.25824737813417e-22	ExDp1	CLASP1
SF3B2	1.98781876891157e-26	-0.420137687062361	0.24	358	1.03557406585217e-21	ExDp1	SF3B2
RORA.1	2.04571499998978e-26	0.742195293868353	0.72	738	1.06573568639468e-21	ExDp1	RORA
UBTD2	2.13807139382674e-26	-0.551154175258896	222	332	1.11384967332798e-21	ExDp1	UBTD2
C2CD5-AS1	2.1419778589583e-26	0.60284769941991	0.38	294	1.11588478540292e-21	ExDp1	C2CD5-AS1
CAMK1D	2.21561745853587e-26	0.65978345207616	449	383	1.15424807119884e-21	ExDp1	CAMK1D
NDUFV2	2.26214626031491e-26	-0.439564812733996	0.26	0.38	1.17848771577366e-21	ExDp1	NDUFV2
SLC35F4	2.26536525316917e-26	0.717265085525267	243	162	1.18016468229101e-21	ExDp1	SLC35F4
C1orf43	2.3373784740018e-26	-0.573754791119602	184	289	1.21768068981598e-21	ExDp1	C1orf43
NRCAM	2.34199996822545e-26	0.363442960092506	711	668	1.22008830344673e-21	ExDp1	NRCAM
[truncated: 28,622 more rows]
