# Supplementary material for: Increased reproducibility of brain organoids through controlled fluid dynamics
Source: EMBO Rep. 2025 Nov 19;26(24):6209–39. doi: 10.1038/s44319-025-00619-x (PMC12715241; doi:10.1038/s44319-025-00619-x)
Supplement: Supplementary file 9 — Source data Fig. 1 [file 44319_2025_619_MOESM9_ESM.zip]

Archive with 16 entries (12 files):
- Figure 1/
- __MACOSX/._Figure 1
- Figure 1/.DS_Store
- __MACOSX/Figure 1/._.DS_Store
- Figure 1/C/
- __MACOSX/Figure 1/._C
- Figure 1/D/
- __MACOSX/Figure 1/._D
- Figure 1/B/
- __MACOSX/Figure 1/._B
- Figure 1/C/241217_particle_statistics.html
- __MACOSX/Figure 1/C/._241217_particle_statistics.html
- Figure 1/D/Frame_Movie.png
- __MACOSX/Figure 1/D/._Frame_Movie.png
- Figure 1/B/MovieEV1.mov
- __MACOSX/Figure 1/B/._MovieEV1.mov
