# Supplementary material for: Increased reproducibility of brain organoids through controlled fluid dynamics
Source: EMBO Rep. 2025 Nov 19;26(24):6209–39. doi: 10.1038/s44319-025-00619-x (PMC12715241; doi:10.1038/s44319-025-00619-x)
Supplement: Supplementary file 10 — Source data Fig. 2 [file 44319_2025_619_MOESM10_ESM.zip]

Archive with 19 entries (16 files):
- Figure 2/
- Figure 2/.DS_Store
- __MACOSX/Figure 2/._.DS_Store
- Figure 2/A/
- __MACOSX/Figure 2/._A
- Figure 2/B/
- __MACOSX/Figure 2/._B
- Figure 2/A/Day 2_0000_ps.tif
- __MACOSX/Figure 2/A/._Day 2_0000_ps.tif
- Figure 2/A/Day 25_0000.tif
- __MACOSX/Figure 2/A/._Day 25_0000.tif
- Figure 2/A/Day90_0007.tif
- __MACOSX/Figure 2/A/._Day90_0007.tif
- Figure 2/A/Day 6_0001.tif
- __MACOSX/Figure 2/A/._Day 6_0001.tif
- Figure 2/A/Day 45_0003.tif
- __MACOSX/Figure 2/A/._Day 45_0003.tif
- Figure 2/B/area_time.xlsx
- __MACOSX/Figure 2/B/._area_time.xlsx
