# Supplementary material for: Increased reproducibility of brain organoids through controlled fluid dynamics
Source: EMBO Rep. 2025 Nov 19;26(24):6209–39. doi: 10.1038/s44319-025-00619-x (PMC12715241; doi:10.1038/s44319-025-00619-x)
Supplement: Supplementary file 10 — Source data Fig. 2 [file 44319_2025_619_MOESM10_ESM.zip › Figure 2/B/area_time.xlsx]

## Sheet: Sheet1
day	area	perimeter	avg_radius	roundness
6	136389	1290.74	205.315	102.988
6	131059	1266.38	206.055	98.2543
6	120974	1214.84	195.789	100.454
6	122961	1230.7	198.792	99.0413
6	133012	1279.82	205.135	100.615
6	134813	1291.3	211.01	96.3774
6	141613	1317.3	221.856	91.5821
6	126543	1244.6	204.216	96.5848
6	125258	1241.64	205.171	94.7162
6	127854	1256.11	206.249	95.6709
6	140806	1309.13	212.544	99.2135
6	139627	1313.47	219.354	92.3692
6	147414	1354.98	226.143	91.7537
6	146295	1346.23	217.084	98.8147
6	130681	1260.22	203.583	100.365
6	135581	1295.99	209.204	98.6074
6	135522	1287.05	216.729	91.8389
6	136058	1294.21	214.396	94.2198
6	119928	1207.04	199.795	95.6316
6	146109	1331.84	214.659	100.932
6	214953	1801.53	352.416	55.0912
6	139905	1299.73	210.973	100.053
6	140362	1315.8	216.229	95.5586
6	144249	1337.43	213.562	100.673
6	137243	1301.12	210.323	98.7573
6	143567	1333.94	216.031	97.9198
6	139594	1316.89	213.516	97.4666
6	127735	1255.54	200.02	101.628
6	111082	1162.57	190.781	97.1456
6	124060	1229.87	203.635	95.2302
6	131390	1264.84	202.204	102.29
6	132959	1286.28	213.737	92.6426
6	137475	1311.67	213.015	96.4394
6	128880	1262.54	203.74	98.8286
6	162186	1427.05	230.538	97.1356
6	138707	1309.81	214.103	96.3168
6	133582	1275.65	204.281	101.892
6	117624	1199.72	192.407	101.135
6	122404	1230.2	198.503	98.8811
6	123232	1255.16	208.54	90.1973
6	118908	1231.85	221.557	77.1067
6	142249	1330.02	216.486	96.6139
6	144030	1328.79	218.726	95.8305
6	118994	1223.04	198.554	96.0766
6	144421	1334.47	219.706	95.2351
6	141249	1318.47	212.02	100.019
6	140037	1317.37	212.356	98.8477
6	141461	1363.73	237.327	79.9454
6	142295	1315.5	213.408	99.4538
6	104765	1126.47	189.001	93.3548
6	122603	1217.8	198.592	98.9525
6	130158	1279.32	207.221	96.484
6	121140	1240.75	202.326	94.1962
6	167980	1449.69	233.687	97.9125
6	133873	1289.98	208.879	97.6678
6	143236	1332.14	218.44	95.5512
6	136336	1288.02	208.632	99.7014
6	135720	1297.51	207.546	100.292
6	148188	1361.58	216.465	100.668
6	139541	1315.37	209.242	101.45
6	125152	1236.24	202.27	97.37
6	138673	1316.28	215.51	95.0401
6	120557	1209.88	197.025	98.8559
6	123490	1228.58	195.797	102.535
6	160259	1412.61	228.4	97.7874
6	155790	1398.42	224.087	98.754
6	146838	1354.81	222.501	94.4114
6	142580	1319.19	212.465	100.539
6	126953	1243.58	199.924	101.103
6	145606	1343.83	216.578	98.8096
6	208470	1605.26	258.585	99.2405
6	139832	1320.64	213.122	97.9943
6	154440	1413.17	227.713	94.8058
6	164043	1457.34	233.45	95.8125
6	164386	1793.07	234.705	94.9889
6	153267	1406.89	224.213	97.0463
6	176267	1507.4	243.538	94.5992
6	177974	1516.7	246.302	93.3835
6	161544	1449.41	232.737	94.9312
6	144665	1368.67	220.23	94.9422
6	133246	1314.3	209.895	96.2723
6	179911	1526.89	245.545	94.9826
6	153588	1410.24	224.849	96.7
6	175490	1598.19	242.025	95.3636
6	174794	1504.44	239.835	96.7276
6	169019	1969.72	244.128	90.2716
6	147245	1379.03	222.834	94.3899
6	213837	1770.51	267.036	95.454
25	6.17723e+06	9038.1	1445.93	94.0483
25	8.26587e+06	10486.8	1678.97	93.3366
25	5.20685e+06	8350.15	1350.44	90.8808
25	2.79574e+06	6059.22	962.303	96.1002
25	5.7559e+06	8702.2	1408.63	92.336
25	5.87702e+06	8912.16	1476.35	85.8281
25	3.56097e+06	6850.76	1098.13	93.996
25	6.05548e+06	9548.99	1551.61	80.0632
25	9.94005e+06	11528.1	1932.4	84.7318
25	9.55873e+06	11256.6	1812.61	92.6064
25	9.04099e+06	11044.1	1814.46	87.4121
25	9.61536e+06	11391.5	1923.31	82.7401
25	6.85069e+06	9814.82	1799.5	67.3413
25	8.70237e+06	10733.9	1719.38	93.7005
25	9.52295e+06	11335.6	1824.54	91.057
25	5.96214e+06	8952.11	1437.61	91.8264
25	8.43076e+06	10638.1	1792.08	83.5609
25	6.19407e+06	9137.62	1455.62	93.053
25	8.47152e+06	10693.8	1806.76	82.6054
25	5.22692e+06	8325.57	1326.86	94.5032
25	7.68909e+06	10148	1589.71	96.8479
25	9.38647e+06	11185.6	1777.8	94.534
25	9.02216e+06	10974.4	1778.91	90.7508
25	9.20789e+06	11113.3	1770.59	93.4915
25	1.25018e+07	12949.5	2159.59	85.3257
25	7.38785e+06	9926.46	1602.07	91.623
25	3.60587e+06	7274.69	1259.61	72.3418
25	7.99114e+06	10339.4	1716.1	86.3717
25	7.08517e+06	9949.11	1637.27	84.1317
25	9.32512e+06	11177.8	1852.11	86.5309
25	8.19378e+06	10533.9	1758.91	84.3037
25	9.34753e+06	11265.6	1857.58	86.2289
25	8.66936e+06	10862.5	1787.2	86.3953
25	7.97183e+06	10406.1	1690.89	88.7523
45	1.99161e+07	16759.1	2717.82	85.8251
45	2.44306e+07	18351.2	2974.95	87.8669
45	2.26753e+07	17516.1	2894.12	86.1729
45	1.40158e+07	13774.4	2232.77	89.491
45	2.26247e+07	17579.3	2874.04	87.1863
45	2.12503e+07	16835.7	2742.75	89.9167
45	2.01108e+07	16701.7	2771.71	83.3269
90	1.43029e+07	17559.2	2393.56	79.4665
90	14957590	14184	2327.56	87.8843
90	2.14932e+07	16922.1	2696.79	94.071
90	2.7574e+07	19204.2	3031.63	95.4989
90	3.44035e+07	21391.6	3476.92	90.5865
90	2.09179e+07	17004.2	2785.48	85.8161
90	2.68256e+07	19306.2	3319.63	77.4856
90	2.31715e+07	18249.1	3251.07	69.7831
90	2.71803e+07	19406.8	3344.37	77.353
90	2.49557e+07	18191.9	2934.2	92.266
90	2.21328e+07	17137.1	2736.94	94.0493
90	2.13022e+07	16858.7	2718.67	91.7403
90	2.33653e+07	17594.8	2839.71	92.2302
90	2.23606e+07	17281.2	2822.27	89.3586
90	2.26974e+07	17354	2804.86	91.8344
90	2.18024e+07	16980.7	2708.74	94.5843
90	1.69636e+07	15137.7	2506.01	85.981
90	1.53331e+07	14635.2	2428.99	82.7235
90	2.99657e+07	20307.9	3416.44	81.7196
90	2.25039e+07	17861.8	3090.95	74.9766
90	2.43983e+07	18060.9	2901.96	92.2203
90	2.19481e+07	17243.2	2819.15	87.9042
90	2.30221e+07	17496.1	2802.5	93.305
90	2.15119e+07	16953	2703.52	93.685
90	1.70294e+07	15060	2426.59	92.0569
90	2.28506e+07	17461	2835.86	90.4441
90	2.13027e+07	17014.8	2862.82	82.7364
90	1.61544e+07	14858	2508.84	81.6944
90	1.99155e+07	16875.3	3052.96	68.0141
90	2.71713e+07	19222.4	3296.33	79.5976
90	1.74167e+07	16352.9	2995.17	61.7976
90	2.24969e+07	17636.9	3125.18	73.3202
90	1.89528e+07	16139.2	2809.55	76.4276
90	1.85017e+07	15641.2	2491.47	94.8747
90	1.66081e+07	14853.7	2395.26	92.1441
90	1.76247e+07	15295.6	2493.93	90.199
90	2.3078e+07	17530.9	2805.58	93.3261
90	1.78842e+07	15393.4	2501.74	90.9565
90	1.85023e+07	15716.7	2557.13	90.0681
90	1.6154e+07	14648.4	2325.94	95.0454
90	1.67828e+07	14915.1	2387.68	93.705
45	1.48733e+07	14245.8	2357.97	85.1496
45	9.55432e+06	11248.4	1799.71	93.8952
45	1.51924e+07	14463.4	2358.6	86.9297
45	1.51798e+07	14470.2	2345.25	87.849
45	1.56369e+07	14724.5	2408.41	85.8103
45	1.40783e+07	13854.9	2430.71	75.8463
45	1.51067e+07	14492.4	2423.51	81.8707
45	1.42648e+07	13971.4	2290.33	86.5605
45	1.2594e+07	13384.5	2244.48	79.5764
45	1.18912e+07	12649.8	2023.1	92.4792
45	1.1376e+07	12523.6	2106.02	81.6424
45	1.04987e+07	12151.9	2111.73	74.939
45	1.56473e+07	14861.8	2434.03	84.0692
45	1.31944e+07	13388.4	2222.42	85.0331
45	1.16826e+07	12631.6	2064.85	87.219
45	1.31743e+07	13775.8	2297.07	79.4746
45	1.05883e+07	11972.9	1972.45	86.6293
45	1.2913e+07	13556.3	2356.77	74.0018
45	1.33142e+07	13636.2	2331.38	77.972
45	1.17124e+07	12814	2111.81	83.5961
45	1.34415e+07	13670.1	2345.32	77.7847
