# Supplementary material for: Increased reproducibility of brain organoids through controlled fluid dynamics
Source: EMBO Rep. 2025 Nov 19;26(24):6209–39. doi: 10.1038/s44319-025-00619-x (PMC12715241; doi:10.1038/s44319-025-00619-x)
Supplement: Supplementary file 11 — Source data Fig. 3 [file 44319_2025_619_MOESM11_ESM.zip]

Archive with 757 entries (726 files):
- Figure 3/
- Figure 3/.DS_Store
- __MACOSX/Figure 3/._.DS_Store
- Figure 3/C,D,F,G/
- __MACOSX/Figure 3/._C,D,F,G
- Figure 3/E/
- __MACOSX/Figure 3/._E
- Figure 3/B/
- __MACOSX/Figure 3/._B
- Figure 3/C,D,F,G/.DS_Store
- __MACOSX/Figure 3/C,D,F,G/._.DS_Store
- Figure 3/C,D,F,G/Raw images_mask/
- __MACOSX/Figure 3/C,D,F,G/._Raw images_mask
- Figure 3/C,D,F,G/Dataset EV1.xlsx
- __MACOSX/Figure 3/C,D,F,G/._Dataset EV1.xlsx
- Figure 3/E/.DS_Store
- __MACOSX/Figure 3/E/._.DS_Store
- Figure 3/E/OS/
- __MACOSX/Figure 3/E/._OS
- Figure 3/E/RC/
- __MACOSX/Figure 3/E/._RC
- Figure 3/B/.DS_Store
- __MACOSX/Figure 3/B/._.DS_Store
- Figure 3/B/PA/
- __MACOSX/Figure 3/B/._PA
- Figure 3/B/RC/
- __MACOSX/Figure 3/B/._RC
- Figure 3/C,D,F,G/Raw images_mask/.DS_Store
- __MACOSX/Figure 3/C,D,F,G/Raw images_mask/._.DS_Store
- Figure 3/C,D,F,G/Raw images_mask/PA_day6/
- __MACOSX/Figure 3/C,D,F,G/Raw images_mask/._PA_day6
- Figure 3/C,D,F,G/Raw images_mask/OS_day90/
- __MACOSX/Figure 3/C,D,F,G/Raw images_mask/._OS_day90
- Figure 3/C,D,F,G/Raw images_mask/RC_day90/
- __MACOSX/Figure 3/C,D,F,G/Raw images_mask/._RC_day90
- Figure 3/C,D,F,G/Raw images_mask/RC_day6/
- __MACOSX/Figure 3/C,D,F,G/Raw images_mask/._RC_day6
- Figure 3/E/OS/MN_B_11C1_C7_D90_0016 original.tif
- __MACOSX/Figure 3/E/OS/._MN_B_11C1_C7_D90_0016 original.tif
- Figure 3/E/OS/Day90_0000.tif
- __MACOSX/Figure 3/E/OS/._Day90_0000.tif
- Figure 3/E/OS/MN_B_12C1_C4_D90_0001 original.tif
- __MACOSX/Figure 3/E/OS/._MN_B_12C1_C4_D90_0001 original.tif
- Figure 3/E/OS/MN_B_12C1_C8_D90_0000 original.tif
- __MACOSX/Figure 3/E/OS/._MN_B_12C1_C8_D90_0000 original.tif
- Figure 3/E/RC/GA_12C1_C61_D90_0003 original.tif
- __MACOSX/Figure 3/E/RC/._GA_12C1_C61_D90_0003 original.tif
- Figure 3/E/RC/GA_11C1_C71_D90_0007 original.tif
- __MACOSX/Figure 3/E/RC/._GA_11C1_C71_D90_0007 original.tif
- Figure 3/E/RC/GA_12C1_C52_D90_0003 original.tif
- __MACOSX/Figure 3/E/RC/._GA_12C1_C52_D90_0003 original.tif
- Figure 3/E/RC/GA_11C1_C63_D90_0002 original.tif
- __MACOSX/Figure 3/E/RC/._GA_11C1_C63_D90_0002 original.tif
- Figure 3/B/PA/MN_A_12C1_C10_D6_0000 original.tif
- __MACOSX/Figure 3/B/PA/._MN_A_12C1_C10_D6_0000 original.tif
- Figure 3/B/PA/MN_A_11C1_C1_D6_0000 original.tif
- __MACOSX/Figure 3/B/PA/._MN_A_11C1_C1_D6_0000 original.tif
- Figure 3/B/PA/MN_A_12C1_C2_D6_0001 original.tif
- __MACOSX/Figure 3/B/PA/._MN_A_12C1_C2_D6_0001 original.tif
- Figure 3/B/PA/MN_A_11C1_C5_D6_0000 original.tif
- __MACOSX/Figure 3/B/PA/._MN_A_11C1_C5_D6_0000 original.tif
- Figure 3/B/RC/GA_11C1_C71_D6_0002 original.tif
- __MACOSX/Figure 3/B/RC/._GA_11C1_C71_D6_0002 original.tif
- Figure 3/B/RC/GA_12C1_C52_D6_0011 original.tif
- __MACOSX/Figure 3/B/RC/._GA_12C1_C52_D6_0011 original.tif
- Figure 3/B/RC/GA_12C1_C69_D6_0004 original.tif
- __MACOSX/Figure 3/B/RC/._GA_12C1_C69_D6_0004 original.tif
- Figure 3/B/RC/GA_11C1_C71_D6_0000 original.tif
- __MACOSX/Figure 3/B/RC/._GA_11C1_C71_D6_0000 original.tif
- Figure 3/C,D,F,G/Raw images_mask/PA_day6/.DS_Store
- __MACOSX/Figure 3/C,D,F,G/Raw images_mask/PA_day6/._.DS_Store
- Figure 3/C,D,F,G/Raw images_mask/PA_day6/MN 11C1 A C5 D06 2x/
- __MACOSX/Figure 3/C,D,F,G/Raw images_mask/PA_day6/._MN 11C1 A C5 D06 2x
- Figure 3/C,D,F,G/Raw images_mask/PA_day6/MN 11C1 A C1 D06 2x/
- __MACOSX/Figure 3/C,D,F,G/Raw images_mask/PA_day6/._MN 11C1 A C1 D06 2x
- Figure 3/C,D,F,G/Raw images_mask/PA_day6/MN 12C1 A C10 D06 2x/
- __MACOSX/Figure 3/C,D,F,G/Raw images_mask/PA_day6/._MN 12C1 A C10 D06 2x
- Figure 3/C,D,F,G/Raw images_mask/PA_day6/MN 12C1 A C6 D06 2x/
- __MACOSX/Figure 3/C,D,F,G/Raw images_mask/PA_day6/._MN 12C1 A C6 D06 2x
- Figure 3/C,D,F,G/Raw images_mask/PA_day6/MN 12C1 A C2 D06 2x/
- __MACOSX/Figure 3/C,D,F,G/Raw images_mask/PA_day6/._MN 12C1 A C2 D06 2x
- Figure 3/C,D,F,G/Raw images_mask/OS_day90/.DS_Store
- __MACOSX/Figure 3/C,D,F,G/Raw images_mask/OS_day90/._.DS_Store
- Figure 3/C,D,F,G/Raw images_mask/OS_day90/MN 12C1 B C4 D90 2x/
- __MACOSX/Figure 3/C,D,F,G/Raw images_mask/OS_day90/._MN 12C1 B C4 D90 2x
- Figure 3/C,D,F,G/Raw images_mask/OS_day90/MN 12C1 B C8 D90 2x/
- __MACOSX/Figure 3/C,D,F,G/Raw images_mask/OS_day90/._MN 12C1 B C8 D90 2x
- Figure 3/C,D,F,G/Raw images_mask/OS_day90/MN 12C1 B C12 D90 2x/
- __MACOSX/Figure 3/C,D,F,G/Raw images_mask/OS_day90/._MN 12C1 B C12 D90 2x
- Figure 3/C,D,F,G/Raw images_mask/OS_day90/MN 11C1 B C3 D90 2x/
- __MACOSX/Figure 3/C,D,F,G/Raw images_mask/OS_day90/._MN 11C1 B C3 D90 2x
- Figure 3/C,D,F,G/Raw images_mask/OS_day90/MN 11C1 B C7 D90 2x/
- __MACOSX/Figure 3/C,D,F,G/Raw images_mask/OS_day90/._MN 11C1 B C7 D90 2x
- Figure 3/C,D,F,G/Raw images_mask/RC_day90/GA 11C1 C63 D90 2x/
- __MACOSX/Figure 3/C,D,F,G/Raw images_mask/RC_day90/._GA 11C1 C63 D90 2x
- Figure 3/C,D,F,G/Raw images_mask/RC_day90/GA 12C1 C52 D90 2x/
- __MACOSX/Figure 3/C,D,F,G/Raw images_mask/RC_day90/._GA 12C1 C52 D90 2x
- Figure 3/C,D,F,G/Raw images_mask/RC_day90/GA 11C1 C71 D90 2x/
- __MACOSX/Figure 3/C,D,F,G/Raw images_mask/RC_day90/._GA 11C1 C71 D90 2x
- Figure 3/C,D,F,G/Raw images_mask/RC_day90/.DS_Store
- __MACOSX/Figure 3/C,D,F,G/Raw images_mask/RC_day90/._.DS_Store
- Figure 3/C,D,F,G/Raw images_mask/RC_day90/GA 12C1 C69 D90 2x/
- __MACOSX/Figure 3/C,D,F,G/Raw images_mask/RC_day90/._GA 12C1 C69 D90 2x
- Figure 3/C,D,F,G/Raw images_mask/RC_day90/GA 12C1 C61 D90 2x/
- __MACOSX/Figure 3/C,D,F,G/Raw images_mask/RC_day90/._GA 12C1 C61 D90 2x
- Figure 3/C,D,F,G/Raw images_mask/RC_day6/GA 12C1 C52 D06 2x/
- __MACOSX/Figure 3/C,D,F,G/Raw images_mask/RC_day6/._GA 12C1 C52 D06 2x
- Figure 3/C,D,F,G/Raw images_mask/RC_day6/.DS_Store
- __MACOSX/Figure 3/C,D,F,G/Raw images_mask/RC_day6/._.DS_Store
- Figure 3/C,D,F,G/Raw images_mask/RC_day6/GA 11C1 C71 D06 4x/
- __MACOSX/Figure 3/C,D,F,G/Raw images_mask/RC_day6/._GA 11C1 C71 D06 4x
- Figure 3/C,D,F,G/Raw images_mask/RC_day6/GA 12C1 C69 D06 2x/
- __MACOSX/Figure 3/C,D,F,G/Raw images_mask/RC_day6/._GA 12C1 C69 D06 2x
- Figure 3/C,D,F,G/Raw images_mask/PA_day6/MN 11C1 A C5 D06 2x/MN 11C1 A C5 D06 2x.xlsx
- __MACOSX/Figure 3/C,D,F,G/Raw images_mask/PA_day6/MN 11C1 A C5 D06 2x/._MN 11C1 A C5 D06 2x.xlsx
- Figure 3/C,D,F,G/Raw images_mask/PA_day6/MN 11C1 A C5 D06 2x/Thumbs.db
- __MACOSX/Figure 3/C,D,F,G/Raw images_mask/PA_day6/MN 11C1 A C5 D06 2x/._Thumbs.db
- Figure 3/C,D,F,G/Raw images_mask/PA_day6/MN 11C1 A C5 D06 2x/R_Day6_0000.jpg
- __MACOSX/Figure 3/C,D,F,G/Raw images_mask/PA_day6/MN 11C1 A C5 D06 2x/._R_Day6_0000.jpg
- Figure 3/C,D,F,G/Raw images_mask/PA_day6/MN 11C1 A C5 D06 2x/Day6_0000.jpg
- __MACOSX/Figure 3/C,D,F,G/Raw images_mask/PA_day6/MN 11C1 A C5 D06 2x/._Day6_0000.jpg
- Figure 3/C,D,F,G/Raw images_mask/PA_day6/MN 11C1 A C1 D06 2x/Thumbs.db
- __MACOSX/Figure 3/C,D,F,G/Raw images_mask/PA_day6/MN 11C1 A C1 D06 2x/._Thumbs.db
- Figure 3/C,D,F,G/Raw images_mask/PA_day6/MN 11C1 A C1 D06 2x/R_11C1_d6A_0000.jpg
- __MACOSX/Figure 3/C,D,F,G/Raw images_mask/PA_day6/MN 11C1 A C1 D06 2x/._R_11C1_d6A_0000.jpg
- Figure 3/C,D,F,G/Raw images_mask/PA_day6/MN 11C1 A C1 D06 2x/R_11C1_d6A_0001.jpg
- __MACOSX/Figure 3/C,D,F,G/Raw images_mask/PA_day6/MN 11C1 A C1 D06 2x/._R_11C1_d6A_0001.jpg
- Figure 3/C,D,F,G/Raw images_mask/PA_day6/MN 11C1 A C1 D06 2x/11C1_d6A_0000.jpg
- __MACOSX/Figure 3/C,D,F,G/Raw images_mask/PA_day6/MN 11C1 A C1 D06 2x/._11C1_d6A_0000.jpg
- Figure 3/C,D,F,G/Raw images_mask/PA_day6/MN 11C1 A C1 D06 2x/11C1_d6A_0001.jpg
- __MACOSX/Figure 3/C,D,F,G/Raw images_mask/PA_day6/MN 11C1 A C1 D06 2x/._11C1_d6A_0001.jpg
- Figure 3/C,D,F,G/Raw images_mask/PA_day6/MN 11C1 A C1 D06 2x/MN 11C1 A C1 D06 2x.xlsx
- __MACOSX/Figure 3/C,D,F,G/Raw images_mask/PA_day6/MN 11C1 A C1 D06 2x/._MN 11C1 A C1 D06 2x.xlsx
- Figure 3/C,D,F,G/Raw images_mask/PA_day6/MN 12C1 A C10 D06 2x/Thumbs.db
- __MACOSX/Figure 3/C,D,F,G/Raw images_mask/PA_day6/MN 12C1 A C10 D06 2x/._Thumbs.db
- Figure 3/C,D,F,G/Raw images_mask/PA_day6/MN 12C1 A C10 D06 2x/MN 12C1 A C10 D06 2x.xlsx
- __MACOSX/Figure 3/C,D,F,G/Raw images_mask/PA_day6/MN 12C1 A C10 D06 2x/._MN 12C1 A C10 D06 2x.xlsx
- Figure 3/C,D,F,G/Raw images_mask/PA_day6/MN 12C1 A C10 D06 2x/R_day 6_0000.jpg
- __MACOSX/Figure 3/C,D,F,G/Raw images_mask/PA_day6/MN 12C1 A C10 D06 2x/._R_day 6_0000.jpg
- Figure 3/C,D,F,G/Raw images_mask/PA_day6/MN 12C1 A C10 D06 2x/day 6_0000.jpg
- __MACOSX/Figure 3/C,D,F,G/Raw images_mask/PA_day6/MN 12C1 A C10 D06 2x/._day 6_0000.jpg
- Figure 3/C,D,F,G/Raw images_mask/PA_day6/MN 12C1 A C6 D06 2x/R_Day6_0001.jpg
- __MACOSX/Figure 3/C,D,F,G/Raw images_mask/PA_day6/MN 12C1 A C6 D06 2x/._R_Day6_0001.jpg
- Figure 3/C,D,F,G/Raw images_mask/PA_day6/MN 12C1 A C6 D06 2x/Thumbs.db
- __MACOSX/Figure 3/C,D,F,G/Raw images_mask/PA_day6/MN 12C1 A C6 D06 2x/._Thumbs.db
- Figure 3/C,D,F,G/Raw images_mask/PA_day6/MN 12C1 A C6 D06 2x/R_Day6_0000.jpg
- __MACOSX/Figure 3/C,D,F,G/Raw images_mask/PA_day6/MN 12C1 A C6 D06 2x/._R_Day6_0000.jpg
- Figure 3/C,D,F,G/Raw images_mask/PA_day6/MN 12C1 A C6 D06 2x/MN 12C1 A C6 D06 2x.xlsx
- __MACOSX/Figure 3/C,D,F,G/Raw images_mask/PA_day6/MN 12C1 A C6 D06 2x/._MN 12C1 A C6 D06 2x.xlsx
- Figure 3/C,D,F,G/Raw images_mask/PA_day6/MN 12C1 A C6 D06 2x/Day6_0000.jpg
- __MACOSX/Figure 3/C,D,F,G/Raw images_mask/PA_day6/MN 12C1 A C6 D06 2x/._Day6_0000.jpg
- Figure 3/C,D,F,G/Raw images_mask/PA_day6/MN 12C1 A C6 D06 2x/Day6_0001.jpg
- __MACOSX/Figure 3/C,D,F,G/Raw images_mask/PA_day6/MN 12C1 A C6 D06 2x/._Day6_0001.jpg
- Figure 3/C,D,F,G/Raw images_mask/PA_day6/MN 12C1 A C2 D06 2x/Thumbs.db
- __MACOSX/Figure 3/C,D,F,G/Raw images_mask/PA_day6/MN 12C1 A C2 D06 2x/._Thumbs.db
- Figure 3/C,D,F,G/Raw images_mask/PA_day6/MN 12C1 A C2 D06 2x/R_12C1_d6A_0001.jpg
- __MACOSX/Figure 3/C,D,F,G/Raw images_mask/PA_day6/MN 12C1 A C2 D06 2x/._R_12C1_d6A_0001.jpg
- Figure 3/C,D,F,G/Raw images_mask/PA_day6/MN 12C1 A C2 D06 2x/12C1_d6A_0002.jpg
- __MACOSX/Figure 3/C,D,F,G/Raw images_mask/PA_day6/MN 12C1 A C2 D06 2x/._12C1_d6A_0002.jpg
- Figure 3/C,D,F,G/Raw images_mask/PA_day6/MN 12C1 A C2 D06 2x/R_12C1_d6A_0000.jpg
- __MACOSX/Figure 3/C,D,F,G/Raw images_mask/PA_day6/MN 12C1 A C2 D06 2x/._R_12C1_d6A_0000.jpg
- Figure 3/C,D,F,G/Raw images_mask/PA_day6/MN 12C1 A C2 D06 2x/R_12C1_d6A_0002.jpg
- __MACOSX/Figure 3/C,D,F,G/Raw images_mask/PA_day6/MN 12C1 A C2 D06 2x/._R_12C1_d6A_0002.jpg
- Figure 3/C,D,F,G/Raw images_mask/PA_day6/MN 12C1 A C2 D06 2x/12C1_d6A_0001.jpg
- __MACOSX/Figure 3/C,D,F,G/Raw images_mask/PA_day6/MN 12C1 A C2 D06 2x/._12C1_d6A_0001.jpg
- Figure 3/C,D,F,G/Raw images_mask/PA_day6/MN 12C1 A C2 D06 2x/12C1_d6A_0000.jpg
- __MACOSX/Figure 3/C,D,F,G/Raw images_mask/PA_day6/MN 12C1 A C2 D06 2x/._12C1_d6A_0000.jpg
- Figure 3/C,D,F,G/Raw images_mask/PA_day6/MN 12C1 A C2 D06 2x/MN 12C1 A C2 D06 2x.xlsx
- __MACOSX/Figure 3/C,D,F,G/Raw images_mask/PA_day6/MN 12C1 A C2 D06 2x/._MN 12C1 A C2 D06 2x.xlsx
- Figure 3/C,D,F,G/Raw images_mask/OS_day90/MN 12C1 B C4 D90 2x/Thumbs.db
- __MACOSX/Figure 3/C,D,F,G/Raw images_mask/OS_day90/MN 12C1 B C4 D90 2x/._Thumbs.db
- Figure 3/C,D,F,G/Raw images_mask/OS_day90/MN 12C1 B C4 D90 2x/R_Day90_0004.jpg
- __MACOSX/Figure 3/C,D,F,G/Raw images_mask/OS_day90/MN 12C1 B C4 D90 2x/._R_Day90_0004.jpg
- Figure 3/C,D,F,G/Raw images_mask/OS_day90/MN 12C1 B C4 D90 2x/R_Day90_0005.jpg
- __MACOSX/Figure 3/C,D,F,G/Raw images_mask/OS_day90/MN 12C1 B C4 D90 2x/._R_Day90_0005.jpg
- Figure 3/C,D,F,G/Raw images_mask/OS_day90/MN 12C1 B C4 D90 2x/R_Day90_0006.jpg
- __MACOSX/Figure 3/C,D,F,G/Raw images_mask/OS_day90/MN 12C1 B C4 D90 2x/._R_Day90_0006.jpg
- Figure 3/C,D,F,G/Raw images_mask/OS_day90/MN 12C1 B C4 D90 2x/R_Day90_0003.jpg
- __MACOSX/Figure 3/C,D,F,G/Raw images_mask/OS_day90/MN 12C1 B C4 D90 2x/._R_Day90_0003.jpg
- Figure 3/C,D,F,G/Raw images_mask/OS_day90/MN 12C1 B C4 D90 2x/R_Day90_0001.jpg
- __MACOSX/Figure 3/C,D,F,G/Raw images_mask/OS_day90/MN 12C1 B C4 D90 2x/._R_Day90_0001.jpg
- Figure 3/C,D,F,G/Raw images_mask/OS_day90/MN 12C1 B C4 D90 2x/R_Day90_0000.jpg
- __MACOSX/Figure 3/C,D,F,G/Raw images_mask/OS_day90/MN 12C1 B C4 D90 2x/._R_Day90_0000.jpg
- Figure 3/C,D,F,G/Raw images_mask/OS_day90/MN 12C1 B C4 D90 2x/MN 12C1 B C4 D90 2x.xlsx
- __MACOSX/Figure 3/C,D,F,G/Raw images_mask/OS_day90/MN 12C1 B C4 D90 2x/._MN 12C1 B C4 D90 2x.xlsx
- Figure 3/C,D,F,G/Raw images_mask/OS_day90/MN 12C1 B C4 D90 2x/Day90_0006.jpg
- __MACOSX/Figure 3/C,D,F,G/Raw images_mask/OS_day90/MN 12C1 B C4 D90 2x/._Day90_0006.jpg
- Figure 3/C,D,F,G/Raw images_mask/OS_day90/MN 12C1 B C4 D90 2x/Day90_0004.jpg
- __MACOSX/Figure 3/C,D,F,G/Raw images_mask/OS_day90/MN 12C1 B C4 D90 2x/._Day90_0004.jpg
- Figure 3/C,D,F,G/Raw images_mask/OS_day90/MN 12C1 B C4 D90 2x/Day90_0005.jpg
- __MACOSX/Figure 3/C,D,F,G/Raw images_mask/OS_day90/MN 12C1 B C4 D90 2x/._Day90_0005.jpg
- Figure 3/C,D,F,G/Raw images_mask/OS_day90/MN 12C1 B C4 D90 2x/Day90_0001.jpg
- __MACOSX/Figure 3/C,D,F,G/Raw images_mask/OS_day90/MN 12C1 B C4 D90 2x/._Day90_0001.jpg
- Figure 3/C,D,F,G/Raw images_mask/OS_day90/MN 12C1 B C4 D90 2x/Day90_0000.jpg
- __MACOSX/Figure 3/C,D,F,G/Raw images_mask/OS_day90/MN 12C1 B C4 D90 2x/._Day90_0000.jpg
- Figure 3/C,D,F,G/Raw images_mask/OS_day90/MN 12C1 B C4 D90 2x/Day90_0003.jpg
- __MACOSX/Figure 3/C,D,F,G/Raw images_mask/OS_day90/MN 12C1 B C4 D90 2x/._Day90_0003.jpg
- Figure 3/C,D,F,G/Raw images_mask/OS_day90/MN 12C1 B C8 D90 2x/R_Day 90_0032.jpg
- __MACOSX/Figure 3/C,D,F,G/Raw images_mask/OS_day90/MN 12C1 B C8 D90 2x/._R_Day 90_0032.jpg
- Figure 3/C,D,F,G/Raw images_mask/OS_day90/MN 12C1 B C8 D90 2x/Day 90_0015.jpg
- __MACOSX/Figure 3/C,D,F,G/Raw images_mask/OS_day90/MN 12C1 B C8 D90 2x/._Day 90_0015.jpg
- Figure 3/C,D,F,G/Raw images_mask/OS_day90/MN 12C1 B C8 D90 2x/Day 90_0001.jpg
- __MACOSX/Figure 3/C,D,F,G/Raw images_mask/OS_day90/MN 12C1 B C8 D90 2x/._Day 90_0001.jpg
- Figure 3/C,D,F,G/Raw images_mask/OS_day90/MN 12C1 B C8 D90 2x/Day 90_0029.jpg
- __MACOSX/Figure 3/C,D,F,G/Raw images_mask/OS_day90/MN 12C1 B C8 D90 2x/._Day 90_0029.jpg
- Figure 3/C,D,F,G/Raw images_mask/OS_day90/MN 12C1 B C8 D90 2x/Thumbs.db
- __MACOSX/Figure 3/C,D,F,G/Raw images_mask/OS_day90/MN 12C1 B C8 D90 2x/._Thumbs.db
- Figure 3/C,D,F,G/Raw images_mask/OS_day90/MN 12C1 B C8 D90 2x/Day 90_0000.jpg
- __MACOSX/Figure 3/C,D,F,G/Raw images_mask/OS_day90/MN 12C1 B C8 D90 2x/._Day 90_0000.jpg
- Figure 3/C,D,F,G/Raw images_mask/OS_day90/MN 12C1 B C8 D90 2x/R_Day 90_0027.jpg
- __MACOSX/Figure 3/C,D,F,G/Raw images_mask/OS_day90/MN 12C1 B C8 D90 2x/._R_Day 90_0027.jpg
- Figure 3/C,D,F,G/Raw images_mask/OS_day90/MN 12C1 B C8 D90 2x/R_Day 90_0033.jpg
- __MACOSX/Figure 3/C,D,F,G/Raw images_mask/OS_day90/MN 12C1 B C8 D90 2x/._R_Day 90_0033.jpg
- Figure 3/C,D,F,G/Raw images_mask/OS_day90/MN 12C1 B C8 D90 2x/R_Day 90_0025.jpg
- __MACOSX/Figure 3/C,D,F,G/Raw images_mask/OS_day90/MN 12C1 B C8 D90 2x/._R_Day 90_0025.jpg
- Figure 3/C,D,F,G/Raw images_mask/OS_day90/MN 12C1 B C8 D90 2x/R_Day 90_0031.jpg
- __MACOSX/Figure 3/C,D,F,G/Raw images_mask/OS_day90/MN 12C1 B C8 D90 2x/._R_Day 90_0031.jpg
- Figure 3/C,D,F,G/Raw images_mask/OS_day90/MN 12C1 B C8 D90 2x/R_Day 90_0019.jpg
- __MACOSX/Figure 3/C,D,F,G/Raw images_mask/OS_day90/MN 12C1 B C8 D90 2x/._R_Day 90_0019.jpg
- Figure 3/C,D,F,G/Raw images_mask/OS_day90/MN 12C1 B C8 D90 2x/Day 90_0017.jpg
- __MACOSX/Figure 3/C,D,F,G/Raw images_mask/OS_day90/MN 12C1 B C8 D90 2x/._Day 90_0017.jpg
- Figure 3/C,D,F,G/Raw images_mask/OS_day90/MN 12C1 B C8 D90 2x/Day 90_0003.jpg
- __MACOSX/Figure 3/C,D,F,G/Raw images_mask/OS_day90/MN 12C1 B C8 D90 2x/._Day 90_0003.jpg
- Figure 3/C,D,F,G/Raw images_mask/OS_day90/MN 12C1 B C8 D90 2x/R_Day 90_0030.jpg
- __MACOSX/Figure 3/C,D,F,G/Raw images_mask/OS_day90/MN 12C1 B C8 D90 2x/._R_Day 90_0030.jpg
- Figure 3/C,D,F,G/Raw images_mask/OS_day90/MN 12C1 B C8 D90 2x/R_Day 90_0008.jpg
- __MACOSX/Figure 3/C,D,F,G/Raw images_mask/OS_day90/MN 12C1 B C8 D90 2x/._R_Day 90_0008.jpg
- Figure 3/C,D,F,G/Raw images_mask/OS_day90/MN 12C1 B C8 D90 2x/R_Day 90_0020.jpg
- __MACOSX/Figure 3/C,D,F,G/Raw images_mask/OS_day90/MN 12C1 B C8 D90 2x/._R_Day 90_0020.jpg
- Figure 3/C,D,F,G/Raw images_mask/OS_day90/MN 12C1 B C8 D90 2x/Day 90_0007.jpg
- __MACOSX/Figure 3/C,D,F,G/Raw images_mask/OS_day90/MN 12C1 B C8 D90 2x/._Day 90_0007.jpg
- Figure 3/C,D,F,G/Raw images_mask/OS_day90/MN 12C1 B C8 D90 2x/Day 90_0012.jpg
- __MACOSX/Figure 3/C,D,F,G/Raw images_mask/OS_day90/MN 12C1 B C8 D90 2x/._Day 90_0012.jpg
- Figure 3/C,D,F,G/Raw images_mask/OS_day90/MN 12C1 B C8 D90 2x/Day 90_0006.jpg
- __MACOSX/Figure 3/C,D,F,G/Raw images_mask/OS_day90/MN 12C1 B C8 D90 2x/._Day 90_0006.jpg
- Figure 3/C,D,F,G/Raw images_mask/OS_day90/MN 12C1 B C8 D90 2x/R_Day 90_0035.jpg
- __MACOSX/Figure 3/C,D,F,G/Raw images_mask/OS_day90/MN 12C1 B C8 D90 2x/._R_Day 90_0035.jpg
- Figure 3/C,D,F,G/Raw images_mask/OS_day90/MN 12C1 B C8 D90 2x/R_Day 90_0021.jpg
- __MACOSX/Figure 3/C,D,F,G/Raw images_mask/OS_day90/MN 12C1 B C8 D90 2x/._R_Day 90_0021.jpg
- Figure 3/C,D,F,G/Raw images_mask/OS_day90/MN 12C1 B C8 D90 2x/R_Day 90_0037.jpg
- __MACOSX/Figure 3/C,D,F,G/Raw images_mask/OS_day90/MN 12C1 B C8 D90 2x/._R_Day 90_0037.jpg
- Figure 3/C,D,F,G/Raw images_mask/OS_day90/MN 12C1 B C8 D90 2x/R_Day 90_0023.jpg
- __MACOSX/Figure 3/C,D,F,G/Raw images_mask/OS_day90/MN 12C1 B C8 D90 2x/._R_Day 90_0023.jpg
- Figure 3/C,D,F,G/Raw images_mask/OS_day90/MN 12C1 B C8 D90 2x/Day 90_0010.jpg
- __MACOSX/Figure 3/C,D,F,G/Raw images_mask/OS_day90/MN 12C1 B C8 D90 2x/._Day 90_0010.jpg
- Figure 3/C,D,F,G/Raw images_mask/OS_day90/MN 12C1 B C8 D90 2x/Day 90_0005.jpg
- __MACOSX/Figure 3/C,D,F,G/Raw images_mask/OS_day90/MN 12C1 B C8 D90 2x/._Day 90_0005.jpg
- Figure 3/C,D,F,G/Raw images_mask/OS_day90/MN 12C1 B C8 D90 2x/R_Day 90_0022.jpg
- __MACOSX/Figure 3/C,D,F,G/Raw images_mask/OS_day90/MN 12C1 B C8 D90 2x/._R_Day 90_0022.jpg
- Figure 3/C,D,F,G/Raw images_mask/OS_day90/MN 12C1 B C8 D90 2x/R_Day 90_0042.jpg
- __MACOSX/Figure 3/C,D,F,G/Raw images_mask/OS_day90/MN 12C1 B C8 D90 2x/._R_Day 90_0042.jpg
- Figure 3/C,D,F,G/Raw images_mask/OS_day90/MN 12C1 B C8 D90 2x/R_Day 90_0040.jpg
- __MACOSX/Figure 3/C,D,F,G/Raw images_mask/OS_day90/MN 12C1 B C8 D90 2x/._R_Day 90_0040.jpg
- Figure 3/C,D,F,G/Raw images_mask/OS_day90/MN 12C1 B C8 D90 2x/Day 90_0042.jpg
- __MACOSX/Figure 3/C,D,F,G/Raw images_mask/OS_day90/MN 12C1 B C8 D90 2x/._Day 90_0042.jpg
- Figure 3/C,D,F,G/Raw images_mask/OS_day90/MN 12C1 B C8 D90 2x/Day 90_0040.jpg
- __MACOSX/Figure 3/C,D,F,G/Raw images_mask/OS_day90/MN 12C1 B C8 D90 2x/._Day 90_0040.jpg
- Figure 3/C,D,F,G/Raw images_mask/OS_day90/MN 12C1 B C8 D90 2x/R_Day 90_0007.jpg
- __MACOSX/Figure 3/C,D,F,G/Raw images_mask/OS_day90/MN 12C1 B C8 D90 2x/._R_Day 90_0007.jpg
- Figure 3/C,D,F,G/Raw images_mask/OS_day90/MN 12C1 B C8 D90 2x/Day 90_0020.jpg
- __MACOSX/Figure 3/C,D,F,G/Raw images_mask/OS_day90/MN 12C1 B C8 D90 2x/._Day 90_0020.jpg
- Figure 3/C,D,F,G/Raw images_mask/OS_day90/MN 12C1 B C8 D90 2x/Day 90_0008.jpg
- __MACOSX/Figure 3/C,D,F,G/Raw images_mask/OS_day90/MN 12C1 B C8 D90 2x/._Day 90_0008.jpg
- Figure 3/C,D,F,G/Raw images_mask/OS_day90/MN 12C1 B C8 D90 2x/Day 90_0021.jpg
- __MACOSX/Figure 3/C,D,F,G/Raw images_mask/OS_day90/MN 12C1 B C8 D90 2x/._Day 90_0021.jpg
- Figure 3/C,D,F,G/Raw images_mask/OS_day90/MN 12C1 B C8 D90 2x/Day 90_0035.jpg
- __MACOSX/Figure 3/C,D,F,G/Raw images_mask/OS_day90/MN 12C1 B C8 D90 2x/._Day 90_0035.jpg
- Figure 3/C,D,F,G/Raw images_mask/OS_day90/MN 12C1 B C8 D90 2x/R_Day 90_0006.jpg
- __MACOSX/Figure 3/C,D,F,G/Raw images_mask/OS_day90/MN 12C1 B C8 D90 2x/._R_Day 90_0006.jpg
- Figure 3/C,D,F,G/Raw images_mask/OS_day90/MN 12C1 B C8 D90 2x/R_Day 90_0012.jpg
- __MACOSX/Figure 3/C,D,F,G/Raw images_mask/OS_day90/MN 12C1 B C8 D90 2x/._R_Day 90_0012.jpg
- Figure 3/C,D,F,G/Raw images_mask/OS_day90/MN 12C1 B C8 D90 2x/R_Day 90_0010.jpg
- __MACOSX/Figure 3/C,D,F,G/Raw images_mask/OS_day90/MN 12C1 B C8 D90 2x/._R_Day 90_0010.jpg
- Figure 3/C,D,F,G/Raw images_mask/OS_day90/MN 12C1 B C8 D90 2x/Day 90_0023.jpg
- __MACOSX/Figure 3/C,D,F,G/Raw images_mask/OS_day90/MN 12C1 B C8 D90 2x/._Day 90_0023.jpg
- Figure 3/C,D,F,G/Raw images_mask/OS_day90/MN 12C1 B C8 D90 2x/Day 90_0037.jpg
- __MACOSX/Figure 3/C,D,F,G/Raw images_mask/OS_day90/MN 12C1 B C8 D90 2x/._Day 90_0037.jpg
- Figure 3/C,D,F,G/Raw images_mask/OS_day90/MN 12C1 B C8 D90 2x/Day 90_0022.jpg
- __MACOSX/Figure 3/C,D,F,G/Raw images_mask/OS_day90/MN 12C1 B C8 D90 2x/._Day 90_0022.jpg
- Figure 3/C,D,F,G/Raw images_mask/OS_day90/MN 12C1 B C8 D90 2x/R_Day 90_0005.jpg
- __MACOSX/Figure 3/C,D,F,G/Raw images_mask/OS_day90/MN 12C1 B C8 D90 2x/._R_Day 90_0005.jpg
- Figure 3/C,D,F,G/Raw images_mask/OS_day90/MN 12C1 B C8 D90 2x/MN 12C1 B C8 D90 2x.xlsx
- __MACOSX/Figure 3/C,D,F,G/Raw images_mask/OS_day90/MN 12C1 B C8 D90 2x/._MN 12C1 B C8 D90 2x.xlsx
- Figure 3/C,D,F,G/Raw images_mask/OS_day90/MN 12C1 B C8 D90 2x/R_Day 90_0029.jpg
- __MACOSX/Figure 3/C,D,F,G/Raw images_mask/OS_day90/MN 12C1 B C8 D90 2x/._R_Day 90_0029.jpg
- Figure 3/C,D,F,G/Raw images_mask/OS_day90/MN 12C1 B C8 D90 2x/R_Day 90_0001.jpg
- __MACOSX/Figure 3/C,D,F,G/Raw images_mask/OS_day90/MN 12C1 B C8 D90 2x/._R_Day 90_0001.jpg
- Figure 3/C,D,F,G/Raw images_mask/OS_day90/MN 12C1 B C8 D90 2x/R_Day 90_0015.jpg
- __MACOSX/Figure 3/C,D,F,G/Raw images_mask/OS_day90/MN 12C1 B C8 D90 2x/._R_Day 90_0015.jpg
- Figure 3/C,D,F,G/Raw images_mask/OS_day90/MN 12C1 B C8 D90 2x/Day 90_0032.jpg
- __MACOSX/Figure 3/C,D,F,G/Raw images_mask/OS_day90/MN 12C1 B C8 D90 2x/._Day 90_0032.jpg
- Figure 3/C,D,F,G/Raw images_mask/OS_day90/MN 12C1 B C8 D90 2x/Day 90_0033.jpg
- __MACOSX/Figure 3/C,D,F,G/Raw images_mask/OS_day90/MN 12C1 B C8 D90 2x/._Day 90_0033.jpg
- Figure 3/C,D,F,G/Raw images_mask/OS_day90/MN 12C1 B C8 D90 2x/Day 90_0027.jpg
- __MACOSX/Figure 3/C,D,F,G/Raw images_mask/OS_day90/MN 12C1 B C8 D90 2x/._Day 90_0027.jpg
- Figure 3/C,D,F,G/Raw images_mask/OS_day90/MN 12C1 B C8 D90 2x/R_Day 90_0000.jpg
- __MACOSX/Figure 3/C,D,F,G/Raw images_mask/OS_day90/MN 12C1 B C8 D90 2x/._R_Day 90_0000.jpg
- Figure 3/C,D,F,G/Raw images_mask/OS_day90/MN 12C1 B C8 D90 2x/Day 90_0019.jpg
- __MACOSX/Figure 3/C,D,F,G/Raw images_mask/OS_day90/MN 12C1 B C8 D90 2x/._Day 90_0019.jpg
- Figure 3/C,D,F,G/Raw images_mask/OS_day90/MN 12C1 B C8 D90 2x/Day 90_0031.jpg
[truncated: 457 more entries]
