# Supplementary material for: Increased reproducibility of brain organoids through controlled fluid dynamics
Source: EMBO Rep. 2025 Nov 19;26(24):6209–39. doi: 10.1038/s44319-025-00619-x (PMC12715241; doi:10.1038/s44319-025-00619-x)
Supplement: Supplementary file 11 — Source data Fig. 3 [file 44319_2025_619_MOESM11_ESM.zip › Figure 3/C,D,F,G/Raw images_mask/PA_day6/MN 11C1 A C5 D06 2x/MN 11C1 A C5 D06 2x.xlsx]

## Sheet: Sheet1
image	id		area[um2]	perimeter[um]	avg_radius[um]	roundness[%]	circularity[%]	maxFeret[um]	minFeret[um]	transparency[%]	Mean curvature[um-1]	Std curvature[um-1]	Std curvature x R0	DNE
Day6_0000.jpg	1		57017.5	833.098	140.953	91.3501	96.7653	297.805	247.388	46.0109	-0.0078074	0.088132	12.4225	0.452583
Day6_0000.jpg	2		37888.1	791.088	114.009	92.7838	76.0787	253.237	195.242	50.8738	-0.00811716	0.0958008	10.9222	0.631119
Day6_0000.jpg	3		41973.5	694.979	113.537	103.646	90.7952	245.551	218.209	50.0394	-0.0086748	0.0974594	11.0652	0.567484
Day6_0000.jpg	4		43734.8	712.515	113.628	107.822	91.7446	250.027	231.59	48.6147	-0.00999902	0.0909503	10.3345	0.539304
Day6_0000.jpg	5		50435.7	1099.17	134.382	88.9012	52.4588	289.267	236.197	48.5887	0.00084621	0.114587	15.3984	1.69559
Day6_0000.jpg	6		43423.6	719.686	119.398	96.9582	94.6464	250.503	226.201	49.7255	-0.00892117	0.0959597	11.4574	0.781555
Day6_0000.jpg	7		142355	1427.33	267.791	63.1873	87.8077	547.074	349.007	37.3087	-0.00476467	0.0817592	21.8944	0.921482
Day6_0000.jpg	8		790709	6269.09	735.997	46.4639	25.2824	1488.71	883.806	31.9656	0.000437821	0.111531	82.0867	2.64723
Day6_0000.jpg	9		37259	653.222	108.696	100.382	90.2715	235.91	214.678	48.9426	-0.0109243	0.0974444	10.5918	0.466908
Day6_0000.jpg	10		50415.9	871.123	131.708	92.511	83.487	282.317	232.901	48.0693	0.00555052	0.140143	18.458	1.72627
Day6_0000.jpg	11		43820.9	708.644	117.476	101.073	90.3432	250.886	225.299	45.6785	-0.00809698	0.0812914	9.54976	0.25859
Day6_0000.jpg	12		35729.5	637.018	104.521	104.104	89.3548	229.147	210.49	50.8525	-0.0100854	0.0851477	8.89975	0.392166
Day6_0000.jpg	13		50078.2	776.28	126.508	99.6009	95.5709	270.764	244.267	48.2216	-0.00896335	0.100787	12.7504	0.445625
Day6_0000.jpg	14		41443.8	662.341	109.717	109.589	81.285	248.219	220.082	50.4394	-0.0104308	0.0554102	6.07941	0.335166
Day6_0000.jpg	15		57130	812.589	140.628	91.9535	91.2741	298.76	251.974	46.3839	-0.00821933	0.0638158	8.97432	0.0928498
Day6_0000.jpg	16		49349.8	1163.05	124.932	100.645	45.8453	265.054	236.304	49.3895	-0.00785052	0.0753486	9.41341	0.67103
Day6_0000.jpg	17		40099.6	675.766	109.228	106.985	89.6536	241.787	224.874	49.4386	-0.00879153	0.0864743	9.4454	0.280767
Day6_0000.jpg	18		95991.5	1108.1	197.491	78.3406	98.24	420.389	333.403	40.7671	-0.00568941	0.0732389	14.464	0.582206
Day6_0000.jpg	19		43529.5	748.668	121.687	93.5723	97.5923	260.01	227.671	50.9127	-0.00462164	0.165338	20.1195	1.4037
Day6_0000.jpg	20		47105.1	746.228	125.044	95.895	93.6996	273.319	234.163	47.273	-0.00857063	0.0915709	11.4504	0.494268
Day6_0000.jpg	21		42807.8	713.049	116.189	100.936	94.198	255.67	231.135	50.348	-0.00695551	0.128497	14.9299	0.775614
Day6_0000.jpg	22		44006.3	949.463	125.667	88.6993	61.3435	272.251	218.724	50.9329	-0.0090594	0.0976649	12.2733	0.981386
Day6_0000.jpg	23		178641	1501.78	250.327	90.7435	99.536	510.225	463.18	32.2473	-0.00405453	0.0717806	17.9686	0.60216
Day6_0000.jpg	24		46979.3	793.714	155.403	61.9207	93.7105	329.784	196.854	53.136	-0.00838285	0.0872668	13.5616	0.624515
Day6_0000.jpg	25		39358	676.366	110.408	102.774	91.8866	242.17	211.383	51.8843	-0.00828493	0.0960369	10.6032	0.603281
Day6_0000.jpg	26		36272.4	628.672	103.971	106.807	84.6713	230.458	203.285	47.3348	-0.00982339	0.0768897	7.99434	0.462259
Day6_0000.jpg	27		57348.6	850.051	162.032	69.5302	99.7337	346.937	220.076	46.2995	-0.00721469	0.0740347	11.9959	0.469622
Day6_0000.jpg	28		46793.9	750.513	124.194	96.5694	95.6042	268.134	231.503	49.5684	-0.0071654	0.0885498	10.9973	0.761914
Day6_0000.jpg	30		38232.4	673.053	112.53	96.1039	93.9423	247.485	208.291	52.4766	-0.00965808	0.108809	12.2443	0.68152
Day6_0000.jpg	31		36590.2	653.615	109.853	96.514	92.3704	244.997	202.991	51.4115	-0.0107493	0.114512	12.5795	0.663672
Day6_0000.jpg	32		37060.4	671.558	109.4	98.5658	96.7353	233.838	217.377	52.1529	-0.00902563	0.130687	14.2971	0.854504
Day6_0000.jpg	33		50667.5	782.309	126.894	100.161	95.9641	275.383	242.295	49.1375	-0.00802802	0.101638	12.8973	0.823903
Day6_0000.jpg	34		152466	1383.73	229.125	92.4436	99.935	470.196	407.649	32.3287	-0.00404376	0.0666085	15.2617	0.324661
Day6_0000.jpg	35		123437	1250.84	208.495	90.3871	99.1403	431.888	368.842	37.4692	-0.00484616	0.0890311	18.5625	0.884194
Day6_0000.jpg	36		46714.5	753.019	127.634	91.278	96.4739	272.871	214.404	50.078	-0.00690415	0.0910675	11.6233	0.838125
Day6_0000.jpg	37		152479	1973.58	269.894	66.6309	49.1939	557.636	384.962	38.4532	-0.00437651	0.0748156	20.1922	1.35074
Day6_0000.jpg	38		66936.4	957.209	175.017	69.5587	91.8035	368.429	247.116	47.0076	-0.00718053	0.0993225	17.3831	0.735998
Day6_0000.jpg	39		36808.8	654.394	108.702	99.1576	91.9854	233.951	211.377	52.3475	-0.0103516	0.0967915	10.5214	0.637018
Day6_0000.jpg	40		125523	1239.94	210.855	89.868	97.403	440.051	375.92	36.4351	-0.00484214	0.0677033	14.2756	0.316074
Day6_0000.jpg	41		40212.2	690.807	118.586	91.021	94.1102	257.939	205.742	50.4034	-0.00916453	0.0895405	10.6182	0.626991
Day6_0000.jpg	42		51627.6	769.726	127.568	100.983	90.4988	275.154	245.726	49.1343	-0.00842685	0.0880954	11.2381	0.607041
Day6_0000.jpg	44		123808	1239.37	207.624	91.4211	98.7126	432.799	372.326	38.0843	-0.00541422	0.0870464	18.0729	0.889641
Day6_0000.jpg	45		38563.4	650.012	105.063	111.205	85.3053	237.964	215.463	47.9224	-0.00872457	0.0772691	8.11813	0.544709
Day6_0000.jpg	46		38980.6	679.07	112.219	98.5295	93.7743	245.645	211.568	51.7581	-0.0108902	0.0912552	10.2406	0.362902
Day6_0000.jpg	47		77318.9	979.73	176.525	78.9813	98.7762	373.41	268.313	43.393	-0.00596471	0.0742521	13.1073	0.492855
Day6_0000.jpg	49		42715.1	712.804	121.116	92.6889	94.3545	264.053	225.014	50.6898	-0.0117292	0.13377	16.2016	0.961274
Day6_0000.jpg	50		43311	707.547	116.235	102.041	91.2829	252.648	224.438	46.155	-0.00893377	0.0898742	10.4466	0.520376
Day6_0000.jpg	51		104666	1201.36	226.827	64.7535	91.1316	481.818	289.447	41.8485	-0.00492241	0.0763338	17.3146	0.28977
Day6_0000.jpg	52		168106	1441.35	236.586	95.5991	98.3152	487.427	442.149	33.3425	-0.00483079	0.0660057	15.616	0.307538
Day6_0000.jpg	53		95686.9	1148.42	217.898	64.1501	91.1721	458.099	277.346	42.1217	-0.00480474	0.0978522	21.3218	0.621803
Day6_0000.jpg	54		48283.8	1104.65	131.297	89.1542	49.7235	281.471	225.416	49.5749	-0.00743159	0.0927236	12.1743	0.813861
Day6_0000.jpg	55		33663.6	796.464	104.858	97.4556	66.6864	224.697	205.165	53.1668	-0.00647108	0.110328	11.5688	0.820369
Day6_0000.jpg	56		62983.4	863.873	147.525	92.1179	93.9438	316.213	258.204	43.8394	-0.00869856	0.0719058	10.6079	0.419137
Day6_0000.jpg	57		45443.2	704.992	117.618	104.562	85.1027	257.129	231.524	45.9857	-0.00894674	0.0579141	6.81173	-0.0629683
Day6_0000.jpg	58		41291.5	687.39	112.646	103.581	90.1845	255.696	213.424	47.2258	-0.0103637	0.100113	11.2774	0.724155
Day6_0000.jpg	59		36490.9	634.268	103.509	108.413	86.0145	230.917	213.532	48.6663	-0.00990955	0.0749109	7.75392	0.134834
Day6_0000.jpg	60		39450.7	651.195	109.094	105.512	83.0923	239.904	220.228	50.5371	-0.00965641	0.0637396	6.95364	0.127384
Day6_0000.jpg	61		48833.3	764.442	132.621	88.3775	94.9884	286.195	227.45	47.8644	-0.00893219	0.0832616	11.0422	0.526796
Day6_0000.jpg	62		44304.3	721.688	119.283	99.1146	93.1053	261.217	227.321	48.0496	-0.00878799	0.109004	13.0023	0.225467
Day6_0000.jpg	64		83172.3	1055.11	190.778	72.7397	93.8843	391.941	262.894	43.6988	-0.00666951	0.0931788	17.7765	0.884591
Day6_0000.jpg	65		50389.4	775.374	130.201	94.6155	94.6761	281.718	241.5	47.8975	-0.00948592	0.0909596	11.843	0.464137
Day6_0000.jpg	66		88171.5	1033.19	170.719	96.2971	96.2053	366.826	320.531	41.4239	-0.00510985	0.0719894	12.29	0.315094
Day6_0000.jpg	67		34140.3	591.75	98.8082	111.309	77.4819	239.987	196.116	50.3685	-0.0112605	0.0605461	5.98245	0.156149
Day6_0000.jpg	68		49780.2	761.373	133.418	89.0187	92.0876	291.91	229.005	47.0072	-0.00842316	0.0696526	9.29288	0.347944
Day6_0000.jpg	69		48316.9	755.212	123.885	100.21	93.5438	262.115	240.18	47.8142	-0.00891504	0.0869883	10.7765	0.39936
Day6_0000.jpg	72		42589.3	691.479	113.891	104.514	88.0684	256.614	225.192	47.1704	-0.00852338	0.0729259	8.30558	0.349755
Day6_0000.jpg	73		42211.9	705.948	113.174	104.905	93.5614	249.337	223.87	47.5765	-0.00927064	0.105358	11.9238	0.734354
Day6_0000.jpg	74		37139.8	664.836	111.802	94.5783	94.4104	244.51	204.383	51.7204	-0.00967462	0.110296	12.3313	0.845347
Day6_0000.jpg	75		109532	1315.5	262.306	50.673	79.5372	542.028	271.877	41.0168	-0.00504047	0.0767819	20.1403	1.00786
Day6_0000.jpg	76		83523.2	1056.53	195.578	69.5055	94.0277	407.139	263.834	42.6114	-0.00585747	0.0664764	13.0013	0.524816
Day6_0000.jpg	77		42609.2	697.87	115.546	101.588	90.0579	251.939	221.642	46.6511	-0.00917912	0.0763736	8.82469	0.283744
Day6_0000.jpg	78		43350.8	704.71	117.301	100.287	90.3054	253.132	224.777	46.9834	-0.0100463	0.0781547	9.16761	0.459112
Day6_0000.jpg	80		37437.8	647.144	105.367	107.337	87.6641	236.12	210.069	47.8776	-0.0101515	0.090002	9.48326	0.393299
Day6_0000.jpg	82		71710.5	919.285	154.672	95.4134	93.3669	326.231	285.56	41.3296	-0.00703038	0.0677504	10.4791	0.321626
