# Supplementary material for: Increased reproducibility of brain organoids through controlled fluid dynamics
Source: EMBO Rep. 2025 Nov 19;26(24):6209–39. doi: 10.1038/s44319-025-00619-x (PMC12715241; doi:10.1038/s44319-025-00619-x)
Supplement: Supplementary file 11 — Source data Fig. 3 [file 44319_2025_619_MOESM11_ESM.zip › Figure 3/C,D,F,G/Raw images_mask/PA_day6/MN 11C1 A C1 D06 2x/MN 11C1 A C1 D06 2x.xlsx]

## Sheet: Sheet1
image	id		area[um2]	perimeter[um]	avg_radius[um]	roundness[%]	circularity[%]	maxFeret[um]	minFeret[um]	transparency[%]	Mean curvature[um-1]	Std curvature[um-1]	Std curvature x R0	DNE
11C1_d6A_0000.jpg	1		43655.4	719.388	122.148	93.136	93.9963	264.742	227.579	47.9448	-0.00857358	0.0903546	11.0366	0.669355
11C1_d6A_0000.jpg	2		46621.8	836.003	127.84	90.8036	83.8269	271.167	211.681	46.8967	-0.00934681	0.0999384	12.7762	0.82707
11C1_d6A_0000.jpg	3		71763.5	937.862	153.947	96.3853	97.4736	320.663	280.501	42.9969	-0.00588226	0.103815	15.9819	0.802877
11C1_d6A_0000.jpg	4		88290.7	1161.86	227.618	54.2442	82.1901	470.027	254.093	46.3402	-0.00580797	0.0856659	19.4991	1.05771
11C1_d6A_0000.jpg	5		120041	1313.89	248.504	61.8743	87.3819	526.31	289.158	45.5624	-0.00502495	0.0924354	22.9706	1.25223
11C1_d6A_0000.jpg	6		47270.7	739.091	122.061	100.993	91.2559	269.022	232.164	52.4023	-0.00910559	0.0894171	10.9143	0.864004
11C1_d6A_0000.jpg	7		66049.2	902.922	150.978	92.2341	98.1933	320.983	275.827	47.99	-0.00806934	0.103364	15.6056	1.08804
11C1_d6A_0000.jpg	8		57527.3	830.02	135.706	99.4325	95.0682	296.457	261.227	49.2634	-0.00642956	0.0811437	11.0117	0.581925
11C1_d6A_0000.jpg	9		65300.9	902.444	152.265	89.6541	99.2399	320.787	260.643	45.4877	-0.00703793	0.0887143	13.5081	0.825676
11C1_d6A_0000.jpg	10		57269.1	854.808	149.893	81.1346	98.4902	321.086	223.089	48.468	-0.00772705	0.0976411	14.6357	0.729907
11C1_d6A_0000.jpg	11		58030.6	842.342	136.567	99.0412	97.2244	285.674	265.103	48.665	-0.0083528	0.0962591	13.1458	0.671976
11C1_d6A_0000.jpg	12		66923.2	903.635	151.984	92.2215	97.0088	325.896	271.784	47.4523	-0.0064787	0.110975	16.8664	0.759902
11C1_d6A_0000.jpg	13		136230	1417.94	271.491	58.8317	85.1465	556.625	307.945	39.1659	-0.00444396	0.10153	27.5644	0.996993
11C1_d6A_0000.jpg	14		83576.2	987.38	159.617	104.418	92.2731	337.887	316.464	41.9506	-0.00632463	0.06502	10.3783	0.418924
11C1_d6A_0000.jpg	15		43794.4	703.224	119.904	96.9622	88.7139	264.892	228.102	46.0689	-0.00858765	0.0790759	9.48151	0.512875
11C1_d6A_0001.jpg	1		55653.5	819.664	132.549	100.83	95.9048	278.669	256.398	45.3183	-0.00635618	0.0992486	13.1553	0.785987
11C1_d6A_0001.jpg	2		36431.3	1028.54	106.349	102.532	43.2754	231.261	215.241	50.9633	-0.0104655	0.0978481	10.4061	0.851696
11C1_d6A_0001.jpg	3		46337	757.844	130.735	86.297	98.614	278.871	217.872	47.6708	-0.00701775	0.106476	13.9201	0.899418
11C1_d6A_0001.jpg	4		55679.9	1241.47	133.017	100.169	45.3981	281.365	260.937	48.8762	-0.00813577	0.0814318	10.8318	0.99615
11C1_d6A_0001.jpg	5		111002	1505.99	246.966	57.9306	61.5031	523.143	310.171	42.8478	-0.0059609	0.107689	26.5955	1.18218
11C1_d6A_0001.jpg	6		54190.1	1082.2	134.638	95.1561	58.1449	283.054	261.44	49.3035	-0.00774286	0.127508	17.1674	1.23927
11C1_d6A_0001.jpg	7		44443.3	835.042	127.79	86.629	80.0938	275.443	223.251	54.2312	-0.00892821	0.128679	16.4439	1.04861
11C1_d6A_0001.jpg	8		171244	2566.38	328.376	50.5503	32.6726	668.429	327.994	44.2155	-0.00363631	0.0941003	30.9003	1.66644
11C1_d6A_0001.jpg	9		73710.2	1122.51	165.694	85.4603	73.5116	354.115	286.522	46.8379	-0.00502233	0.101182	16.7652	0.73627
11C1_d6A_0001.jpg	10		69419.5	929.903	158.387	88.0832	99.1175	329.865	275.335	43.5044	-0.00705346	0.102222	16.1906	0.911133
11C1_d6A_0001.jpg	11		64532.8	1362.62	152.305	88.5533	43.6759	322.064	262.332	49.4562	-0.0033332	0.125752	19.1526	1.3176
11C1_d6A_0001.jpg	12		51442.2	777.603	126.08	103.009	93.0913	269.698	256.648	48.8351	-0.00750955	0.084273	10.6252	0.482549
11C1_d6A_0001.jpg	13		79259	980.685	161.046	97.274	96.4383	339.217	305.683	43.8262	-0.00715685	0.0703779	11.3341	0.660408
11C1_d6A_0001.jpg	14		195949	1887.4	342.234	53.2534	69.1237	713.061	420.509	41.2192	-0.00346302	0.0743551	25.4468	1.19557
11C1_d6A_0001.jpg	15		73081.2	936.689	156.843	94.5643	95.3293	327.315	287.809	42.7109	-0.006511	0.0679437	10.6565	0.48634
