# Supplementary material for: Increased reproducibility of brain organoids through controlled fluid dynamics
Source: EMBO Rep. 2025 Nov 19;26(24):6209–39. doi: 10.1038/s44319-025-00619-x (PMC12715241; doi:10.1038/s44319-025-00619-x)
Supplement: Supplementary file 11 — Source data Fig. 3 [file 44319_2025_619_MOESM11_ESM.zip › Figure 3/C,D,F,G/Raw images_mask/PA_day6/MN 12C1 A C10 D06 2x/MN 12C1 A C10 D06 2x.xlsx]

## Sheet: Sheet1
image	id		area[um2]	perimeter[um]	avg_radius[um]	roundness[%]	circularity[%]	maxFeret[um]	minFeret[um]	transparency[%]	Mean curvature[um-1]	Std curvature[um-1]	Std curvature x R0	DNE
day 6_0000.jpg	1		72770	935.512	159.411	91.1518	95.5128	335.211	275.051	39.4449	-0.00736867	0.071532	11.403	0.569063
day 6_0000.jpg	2		74491.5	951.684	156.306	97.0527	96.6451	322.485	293.545	39.7422	-0.00749142	0.100487	15.7067	0.45743
day 6_0000.jpg	3		50237.1	787.266	136.411	85.9358	98.1429	298.361	226.095	44.0754	-0.00777155	0.101624	13.8626	0.700435
day 6_0000.jpg	4		34603.8	619.194	103.882	102.068	86.5824	227.625	203.332	46.9384	-0.00970759	0.0762022	7.91607	0.315981
day 6_0000.jpg	5		39715.6	649.544	108.189	108.005	81.7084	244.997	213.097	47.2491	-0.00920631	0.0666802	7.21406	0.0364024
day 6_0000.jpg	6		93806.4	1092.66	193.873	79.4413	98.7359	403.799	315.063	38.4344	-0.00676233	0.0690123	13.3796	0.677912
day 6_0000.jpg	7		88972.7	1061.4	193.517	75.6259	99.2442	408.916	272.762	39.2796	-0.00594691	0.0584765	11.3162	0.540302
day 6_0000.jpg	8		64930.1	917.926	164.054	76.7931	96.8369	347.918	247.921	42.5862	-0.00686426	0.0935821	15.3525	0.664217
day 6_0000.jpg	9		46118.5	732.029	121.391	99.6218	91.8493	267.244	229.312	45.3266	-0.00866168	0.0806515	9.79035	0.275431
day 6_0000.jpg	10		56262.6	810.001	140.4	90.8522	92.2398	299.136	249.044	42.8033	-0.00758743	0.064122	9.00273	0.366632
day 6_0000.jpg	11		76570.7	1047.19	204.446	58.3117	87.7455	435.019	267.167	42.2864	-0.00769754	0.111469	22.7893	0.835428
day 6_0000.jpg	12		107506	1326.59	266.574	48.1558	76.766	547.71	276.908	40.6135	-0.00449003	0.0792139	21.1163	1.08467
day 6_0000.jpg	13		42986.6	696.395	117.019	99.9246	88.6137	259.946	219.044	45.0246	-0.00941753	0.0788537	9.22735	0.511669
day 6_0000.jpg	14		112764	1170.04	188.935	100.553	96.4916	401.2	369.428	36.0658	-0.00546567	0.0613077	11.5831	0.507101
day 6_0000.jpg	15		87535.8	1046.06	190.584	76.7123	99.4721	404.708	291.284	39.5461	-0.00567892	0.0681722	12.9925	0.445455
day 6_0000.jpg	16		40861.1	682.401	114.06	99.9749	89.7342	248.765	219.682	45.2925	-0.00881384	0.0859905	9.80811	0.447499
day 6_0000.jpg	17		110486	1472.35	300.087	39.0537	64.0467	625.335	253.572	42.0832	-0.00390171	0.0843697	25.3183	0.94731
day 6_0000.jpg	18		36338.6	624.595	110.387	94.926	82.9471	246.291	204.279	47.0663	-0.0109098	0.068077	7.51479	0.159735
day 6_0000.jpg	19		47336.9	751.66	121.748	101.654	94.715	261.268	242.276	44.6496	-0.00821299	0.101754	12.3883	0.635297
day 6_0000.jpg	20		37431.2	635.135	108.58	101.061	83.3966	251.518	206.238	48.4345	-0.0109228	0.0764009	8.2956	0.268314
day 6_0000.jpg	21		61056.6	856.795	150.907	85.342	95.4827	324.767	253.68	42.837	-0.00820936	0.0735065	11.0927	0.377134
day 6_0000.jpg	22		35391.8	633.154	108.359	95.9455	89.0588	240.428	201.739	48.5313	-0.00989753	0.0906206	9.81954	0.508795
day 6_0000.jpg	23		87873.5	1067.67	201.637	68.7965	96.8703	425.703	270.29	40.1778	-0.00598175	0.0611261	12.3253	0.441562
day 6_0000.jpg	24		42251.6	689.27	114.331	102.889	88.243	251.387	215.106	46.2153	-0.00846497	0.0800695	9.15439	0.321297
day 6_0000.jpg	25		42284.7	692.29	117.942	96.7604	89.1292	257.078	213.577	46.5393	-0.010346	0.0763658	9.00672	0.306489
day 6_0000.jpg	26		70869.6	945.482	176.04	72.7923	99.6238	375.108	245.501	42.446	-0.00675387	0.0716171	12.6075	0.4307
day 6_0000.jpg	28		33928.4	614.433	102.667	102.46	87.066	223.752	191.267	49.9805	-0.0100854	0.0785709	8.06663	0.612317
day 6_0000.jpg	29		54296.1	791.243	133.3	97.2656	91.017	292.183	235.821	43.8902	-0.00766437	0.0742887	9.90267	0.225605
day 6_0000.jpg	30		37490.8	651.3	109.476	99.5725	88.9364	236.316	211.568	47.8629	-0.00960618	0.0817733	8.95219	0.480028
day 6_0000.jpg	31		40629.3	674.004	113.132	101.045	87.6106	251.834	215.928	45.8931	-0.00876917	0.0750957	8.49576	0.252843
day 6_0000.jpg	32		42562.8	705.095	118.829	95.9478	92.4166	257.644	210.12	45.1773	-0.00882618	0.079505	9.44751	0.512632
day 6_0000.jpg	33		42920.4	715.175	127.971	83.4237	94.5495	271.167	206.864	46.5751	-0.00964394	0.0849843	10.8755	0.358582
day 6_0000.jpg	34		41980.1	670.067	108.64	113.217	82.5058	241.307	220.76	45.3943	-0.00865277	0.0715767	7.7761	0.0930709
day 6_0000.jpg	35		33153.7	586.027	94.9617	117.027	78.6873	217.266	196.573	47.5534	-0.00996583	0.066613	6.32568	0.225291
