# Supplementary material for: Increased reproducibility of brain organoids through controlled fluid dynamics
Source: EMBO Rep. 2025 Nov 19;26(24):6209–39. doi: 10.1038/s44319-025-00619-x (PMC12715241; doi:10.1038/s44319-025-00619-x)
Supplement: Supplementary file 11 — Source data Fig. 3 [file 44319_2025_619_MOESM11_ESM.zip › Figure 3/C,D,F,G/Raw images_mask/PA_day6/MN 12C1 A C6 D06 2x/MN 12C1 A C6 D06 2x.xlsx]

## Sheet: Sheet1
image	id		area[um2]	perimeter[um]	avg_radius[um]	roundness[%]	circularity[%]	maxFeret[um]	minFeret[um]	transparency[%]	Mean curvature[um-1]	Std curvature[um-1]	Std curvature x R0	DNE
Day6_0000.jpg	1		468429	4364.34	746.386	26.765	30.9042	1506.64	464.475	33.3088	-0.00152278	0.0774305	57.7931	1.90962
Day6_0000.jpg	2		508522	4080.11	547.671	53.966	38.3863	1064.7	848.119	29.0928	-0.00179422	0.111235	60.9202	2.00121
Day6_0000.jpg	3		136190	1384.28	268.212	60.2617	89.3124	552.398	309.055	36.4109	-0.00445326	0.0741424	19.8859	0.931271
Day6_0000.jpg	4		40536.6	695.043	116.673	94.7885	94.5531	244.659	215.314	48.0725	-0.00923817	0.0921783	10.7547	0.585655
Day6_0000.jpg	5		135455	1862.05	256.394	65.5888	49.0934	528.106	324.206	36.3396	-0.0016786	0.0935933	23.9968	1.20164
Day6_0000.jpg	6		51674	786.141	131.915	94.5222	94.9296	284.047	235.748	42.286	-0.00905583	0.10006	13.1994	0.685085
Day6_0000.jpg	7		66956.3	909.225	150.166	94.5141	98.2209	317.769	287.941	41.2678	-0.00596807	0.111615	16.7607	1.00508
Day6_0000.jpg	8		127854	1312.34	242.652	69.119	93.2898	502.207	316.506	37.1692	-0.00495798	0.0746652	18.1176	0.750468
Day6_0000.jpg	9		61619.4	861.852	143.133	95.739	95.7534	299.136	267.121	41.167	-0.00729658	0.0955746	13.6799	0.720118
Day6_0000.jpg	10		591608	3291.62	539.648	64.6641	68.616	1097.73	824.536	28.2628	-0.00222538	0.0849926	45.8661	1.80625
Day6_0000.jpg	11		467396	3159.49	624.047	38.2033	58.8385	1256.81	543.743	29.8337	-0.00122479	0.0812333	50.6934	1.77976
Day6_0000.jpg	12		69803.5	921.417	148.806	100.342	96.6823	312.04	294.766	40.3339	-0.0072154	0.0868503	12.9239	0.606145
Day6_0000.jpg	13		95799.4	1079.55	176.085	98.3486	96.7031	362.459	337.212	36.6326	-0.00545462	0.0785104	13.8245	0.520685
Day6_0000.jpg	14		401645	3550.66	539.133	43.9846	40.0344	1099.05	548.792	33.3344	-0.00135628	0.0847959	45.7163	1.64406
Day6_0000.jpg	15		78689.6	986.387	168.584	88.1317	98.3677	351.553	293.326	39.3723	-0.00594792	0.0901603	15.1996	0.588555
Day6_0000.jpg	16		343780	3006.73	392.672	70.9695	47.7862	802.994	634.497	32.8666	-0.00336998	0.100042	39.2837	1.89597
Day6_0000.jpg	17		79557	966.945	161.441	97.163	93.0737	337.445	310.797	38.6017	-0.00593257	0.0727485	11.7446	0.477444
Day6_0000.jpg	19		225852	2192.58	392.284	46.7168	59.0368	797.985	526.725	37.3831	-0.00365896	0.104185	40.8702	1.56328
Day6_0000.jpg	20		86761.1	1013.87	167.939	97.9201	93.9344	354.367	308.016	38.7697	-0.00557799	0.0678142	11.3887	0.381326
Day6_0000.jpg	21		328597	2672.28	494.929	42.7	57.824	999.209	507.355	33.2245	-0.0016076	0.0773328	38.2743	1.61374
Day6_0000.jpg	22		1.24121e+06	9022.4	1005.26	39.0962	19.1606	2016.96	985.928	28.8725	0.0018534	0.110541	111.123	2.8756
Day6_0000.jpg	23		61659.1	836.481	138.622	102.137	89.2624	303.913	263.834	41.5163	-0.00776127	0.0626977	8.69129	0.126737
Day6_0000.jpg	24		719641	4228.2	664.963	51.8049	50.5843	1313.63	992.541	29.69	-0.00124664	0.0769599	51.1755	1.9634
Day6_0000.jpg	25		50223.9	758.678	122.285	106.909	90.3509	265.454	247.029	42.1358	-0.00907562	0.0748219	9.14959	0.295777
Day6_0000.jpg	26		54759.6	793.77	131.149	101.34	90.7853	281.624	247.029	42.0314	-0.0072404	0.0776285	10.1809	0.389656
Day6_0000.jpg	27		45251.1	735.165	121.542	97.5055	94.7869	264.053	217.673	44.0737	-0.00691515	0.0979698	11.9074	0.498987
Day6_0000.jpg	28		97852.1	1219.69	241.938	53.2124	82.6574	502.438	243.438	39.0716	-0.00551228	0.0906879	21.9408	0.788375
Day6_0001.jpg	1		186951	2183.45	349.059	48.8405	49.2778	708.314	354.44	36.9342	-0.00318839	0.12223	42.6653	1.59588
Day6_0001.jpg	2		122590	1276.02	229.031	74.39	94.6126	480.917	323.386	37.2259	-0.00487043	0.0801321	18.3528	0.661708
Day6_0001.jpg	3		128509	1541.88	291.334	48.1951	67.927	603.062	315.6	41.0552	-0.00317312	0.11155	32.4984	1.32098
Day6_0001.jpg	4		128920	1439.62	265.195	58.3498	78.1686	551.565	301.366	40.1695	-0.00401676	0.0954118	25.3027	1.23985
Day6_0001.jpg	5		50237.1	785.995	129.891	94.7794	97.8132	279.831	250.117	45.7625	-0.00808921	0.122945	15.9695	1.10403
Day6_0001.jpg	6		71061.6	927.664	154.473	94.7933	96.2321	324.767	286.657	38.8185	-0.00690317	0.0842671	13.017	0.642178
Day6_0001.jpg	7		49323.3	747.367	124.598	101.131	89.0329	273.61	232.462	46.3149	-0.00865481	0.0615519	7.66921	0.410702
Day6_0001.jpg	8		70035.3	1149.45	152.079	96.3894	66.6112	326.404	296.346	41.7982	-0.00813347	0.0917346	13.9509	1.10483
Day6_0001.jpg	9		101719	1117.25	190.205	89.4974	97.5978	401.588	340.93	39.2071	-0.00589937	0.0676941	12.8757	0.293016
Day6_0001.jpg	10		81848	1028.4	171.336	88.749	97.2517	352.869	306.014	42.8768	-0.00558051	0.14131	24.2114	1.36171
Day6_0001.jpg	11		78040.6	973.937	160.281	96.6958	96.6124	337.651	306.627	41.5154	-0.00665184	0.0754872	12.0991	0.808007
Day6_0001.jpg	12		82205.6	1025.45	168.21	92.48	98.2394	354.106	310.202	41.909	-0.00647714	0.128922	21.686	1.08525
Day6_0001.jpg	13		60268.6	864.557	143.062	93.7326	98.6756	298.361	266.604	44.1771	-0.00718511	0.099252	14.1992	0.932186
Day6_0001.jpg	14		219177	2283.83	386.226	46.7696	52.8054	785.086	420.105	37.8538	-0.00328751	0.0854511	33.0034	1.51515
Day6_0001.jpg	15		79232.5	989.071	173.788	83.5053	98.221	365.153	291.579	38.2751	-0.00676154	0.0794492	13.8073	0.568365
Day6_0001.jpg	16		84801.2	1031.4	173.985	89.1717	99.8258	367.836	298.686	39.0802	-0.00612726	0.0940847	16.3693	0.746332
Day6_0001.jpg	17		40735.3	687.009	110.923	105.386	91.5435	236.541	225.524	46.6515	-0.00974383	0.0896646	9.94582	0.668721
Day6_0001.jpg	18		69002.3	917.09	149.342	98.4807	96.9022	312.04	297.206	43.2492	-0.00688046	0.0872768	13.0341	0.81093
Day6_0001.jpg	19		59454.2	855.665	147.321	87.1975	97.9566	311.562	256.912	42.6439	-0.00853927	0.103238	15.2091	0.945062
Day6_0001.jpg	20		91952.4	1318.15	219.871	60.5446	66.5034	462.729	268.917	42.8962	-0.00357621	0.0837715	18.419	1.17348
Day6_0001.jpg	21		120279	1308.16	255.366	58.7103	88.3245	528.864	309.35	39.6146	-0.00509601	0.0965402	24.6531	1.18299
Day6_0001.jpg	22		80152.9	1515.67	165.033	93.676	43.845	344.129	314.524	43.4614	-0.00239749	0.117555	19.4005	1.48453
Day6_0001.jpg	23		98792.3	1094.73	181.307	95.6626	96.4094	376.755	337.092	37.9558	-0.00606094	0.0709222	12.8587	0.493333
Day6_0001.jpg	24		133244	1323.45	237.546	75.1624	95.596	492.367	347.214	35.5464	-0.00432866	0.109081	25.9119	0.945434
Day6_0001.jpg	25		93223.7	1085.84	174.275	97.7021	99.3588	363.981	343.252	41.0825	-0.00616325	0.110034	19.1762	1.10144
Day6_0001.jpg	26		60103.1	1070.86	149.245	85.8907	65.8625	314.312	252.02	46.6344	-0.00515503	0.116564	17.3966	0.974404
Day6_0001.jpg	27		90210.9	1065.7	188.505	80.8095	99.8155	394.241	277.511	38.5937	-0.00546635	0.0704305	13.2765	0.424554
Day6_0001.jpg	28		63744.9	870.46	146.043	95.1332	94.2799	311.997	280.21	42.4224	-0.00720806	0.0738632	10.7872	0.280467
Day6_0001.jpg	29		129807	1283.93	212.879	91.1769	98.9531	438.514	377.756	37.3546	-0.00466205	0.0940973	20.0313	1.15967
Day6_0001.jpg	30		51971.9	1067.03	138.013	86.8514	57.3616	287.891	241.414	45.6746	-0.00598966	0.117885	16.2697	1.25709
Day6_0001.jpg	31		68903	1163.03	151.454	95.6155	64.0126	318.332	284.598	44.58	-0.00710766	0.102217	15.4811	1.35645
Day6_0001.jpg	32		144381	1544.21	296.234	52.371	76.0867	605.932	301.305	40.2476	-0.00453988	0.121663	36.0407	1.29049
Day6_0001.jpg	33		115803	1624.61	224.606	73.0676	55.1356	464.073	357.846	39.2532	-0.00498652	0.10584	23.7724	1.22355
Day6_0001.jpg	34		62685.5	880.525	149.629	89.1218	98.4002	312.887	268.23	44.2907	-0.00757752	0.0986682	14.7636	0.872752
Day6_0001.jpg	35		78669.7	995.141	168.303	88.4044	99.8271	348.916	295.149	41.8147	-0.00683661	0.0950171	15.9917	0.650791
Day6_0001.jpg	36		79795.3	989.707	166.811	91.2806	97.6297	346	290.43	39.4241	-0.00735084	0.085745	14.3032	0.638273
Day6_0001.jpg	37		71160.9	946.393	151.74	98.3762	99.8409	316.674	300.315	45.0358	-0.00749534	0.107754	16.3506	0.850147
Day6_0001.jpg	39		79729.1	1270.59	161.402	97.4203	62.0603	337.72	312.103	41.8487	-0.0060062	0.0762415	12.3055	0.831394
Day6_0001.jpg	40		56242.8	812.167	137.74	94.3622	92.8516	297.071	252.916	45.7499	-0.00776515	0.0731563	10.0765	0.616362
Day6_0001.jpg	41		150142	1515.72	277.956	61.8586	82.1247	570.78	352.713	37.7993	-0.00457487	0.0938054	26.0738	1.26247
Day6_0001.jpg	42		89317	1043.35	171.297	96.8914	96.8931	359.239	328.705	40.1142	-0.00569775	0.0775119	13.2776	0.47546
Day6_0001.jpg	43		50905.9	914.733	130.791	94.7242	76.452	280.245	248.837	47.0473	-0.00665354	0.0924016	12.0853	0.884848
Day6_0001.jpg	44		85469.9	1018.51	172.768	91.1461	96.463	363.635	305.871	39.5569	-0.00680278	0.0713523	12.3274	0.695727
Day6_0001.jpg	45		154697	1620.33	296.451	56.0309	74.0432	608.239	347.679	39.3828	-0.00421516	0.106347	31.5265	1.50536
Day6_0001.jpg	46		68896.4	916.917	152.284	94.5662	97.0216	322.188	295.06	44.2672	-0.0078633	0.0865602	13.1818	0.485494
Day6_0001.jpg	47		75339.1	975.03	161.634	91.792	99.585	336.856	296.84	42.8898	-0.00707476	0.111827	18.0751	1.19426
Day6_0001.jpg	48		326326	2677.93	500.513	41.4641	57.1823	1011.17	495.746	34.0584	-0.00277043	0.082214	41.1491	1.54818
Day6_0001.jpg	49		68029	914.864	155.841	89.1621	97.8613	322.311	275.425	39.965	-0.00633894	0.087009	13.5596	0.839719
Day6_0001.jpg	50		78351.9	956.04	154.737	104.162	92.2773	335.764	309.298	41.0293	-0.00741543	0.0760725	11.7713	0.278666
Day6_0001.jpg	51		80298.6	983.813	160.508	99.2116	95.7459	337.2	308.169	40.3727	-0.00658448	0.075685	12.1481	0.570474
Day6_0001.jpg	52		79881.4	1013.99	165.234	93.1318	97.6303	351.412	319.382	43.0786	-0.00698717	0.129068	21.3264	1.21082
Day6_0001.jpg	53		89032.3	1057.97	171.437	96.4243	99.9568	353.657	332.707	38.6137	-0.00706965	0.0952269	16.3255	0.739252
Day6_0001.jpg	54		171033	1526.54	281.725	68.5926	92.2303	588.644	386.154	36.2718	-0.00519026	0.0720522	20.2989	0.687046
Day6_0001.jpg	56		68558.7	909.709	147.989	99.6442	95.896	313.944	288.443	41.8872	-0.00838701	0.0936926	13.8655	0.525207
Day6_0001.jpg	57		91813.3	1061.32	176.268	94.0603	97.5702	367.98	326.422	40.0909	-0.00558398	0.0870101	15.3371	0.523227
Day6_0001.jpg	58		139753	1446.82	278.775	57.2404	83.8965	576.959	305.459	38.8326	-0.00532818	0.0937848	26.1449	1.07418
Day6_0001.jpg	59		82788.2	1013.43	169.742	91.4621	98.7035	358.934	303.157	40.0384	-0.00576149	0.0955296	16.2154	1.05799
Day6_0001.jpg	60		354202	2875.94	521.086	41.5224	53.8147	1055.84	558.291	34.3839	-0.00190742	0.100368	52.3003	1.89581
Day6_0001.jpg	61		70154.5	923.97	152.534	95.9785	96.7359	315.993	280.858	39.9717	-0.00702221	0.0838434	12.7889	0.602293
Day6_0001.jpg	62		55732.9	792.625	129.047	106.529	88.5228	278.598	260.249	43.7329	-0.00763804	0.0593962	7.66489	0.0884379
Day6_0001.jpg	63		60725.5	856.071	141.197	96.9545	95.8735	305.878	269.912	43.2777	-0.00798382	0.0932041	13.1602	0.675024
Day6_0001.jpg	64		75769.5	953.97	156.782	98.1187	95.3752	338.454	295.352	38.4777	-0.00671599	0.0725578	11.3758	0.419422
Day6_0001.jpg	65		72028.4	920.457	153.671	97.0891	93.1667	321.56	291.813	39.5385	-0.00734893	0.0641836	9.86316	-0.0584439
Day6_0001.jpg	66		34855.4	626.546	106.396	98.0095	88.4233	232.289	191.116	46.8845	-0.00901043	0.105767	11.2532	0.524915
Day6_0001.jpg	67		70584.9	922.668	151.392	98.029	95.809	323.469	290.461	42.5047	-0.00746764	0.0839377	12.7075	0.589976
Day6_0001.jpg	68		161220	1526.4	275.446	67.6386	86.9542	568.129	389.281	35.9783	-0.00444344	0.0712314	19.6204	0.917167
Day6_0001.jpg	69		91343.2	1053.4	173.345	96.7623	96.5571	366.492	324.726	39.1229	-0.00550619	0.0725469	12.5756	0.644297
Day6_0001.jpg	71		70048.5	914.151	151.608	97.008	94.665	325.256	283.834	42.8396	-0.00668469	0.0872208	13.2233	0.612916
Day6_0001.jpg	72		67962.8	907.994	149.923	96.246	96.4107	314.439	290.407	42.1181	-0.00750301	0.0753523	11.2971	0.676612
Day6_0001.jpg	73		68571.9	913.983	153.237	92.9547	96.8474	321.416	283.905	40.9328	-0.00731205	0.0846395	12.9699	0.705459
Day6_0001.jpg	74		36232.7	628.81	106.087	102.477	84.8481	236.541	200.232	46.6557	-0.0102456	0.0722403	7.66377	0.15858
Day6_0001.jpg	75		55342.2	821.092	140.264	89.5389	96.8468	301.682	244.537	42.7255	-0.00687739	0.0842795	11.8214	0.823354
Day6_0001.jpg	76		77577.1	970.268	161.452	94.7319	96.4476	334.647	298.405	39.5357	-0.00753389	0.0811755	13.106	0.771029
Day6_0001.jpg	77		132939	1361.47	257.725	63.7077	90.1256	527.416	308.819	35.1048	-0.00413829	0.0824874	21.259	0.848173
Day6_0001.jpg	79		65817.4	911.016	160.089	81.7463	99.6549	337.651	246.129	41.3783	-0.00719073	0.0829329	13.2766	0.767363
Day6_0001.jpg	80		61619.4	857.263	141.967	97.3178	94.6344	299.49	267.501	42.0696	-0.00667591	0.0767638	10.8979	0.54351
Day6_0001.jpg	81		79762.2	994.347	163.125	95.4124	98.625	336.236	306.12	39.6231	-0.00600879	0.0871142	14.2105	0.843606
Day6_0001.jpg	82		55315.8	808.447	129.881	104.378	93.6455	276.307	261.409	42.4467	-0.00670202	0.0869301	11.2905	0.680414
Day6_0001.jpg	83		79245.8	965.654	158.546	100.35	93.2071	335.527	308.787	38.3105	-0.00589367	0.075113	11.9089	0.439964
Day6_0001.jpg	84		112499	1170.02	198.479	90.9013	96.7309	408.721	358.746	35.9152	-0.00430815	0.0646361	12.8289	0.476103
Day6_0001.jpg	85		89926.2	1062.88	180.443	87.9141	99.9704	373.685	314.098	38.0753	-0.00600235	0.0831941	15.0117	0.796505
Day6_0001.jpg	86		138594	1424.11	273.782	58.855	85.8752	572.274	310.562	34.8048	-0.00395767	0.103803	28.4195	1.02822
