# Supplementary material for: Increased reproducibility of brain organoids through controlled fluid dynamics
Source: EMBO Rep. 2025 Nov 19;26(24):6209–39. doi: 10.1038/s44319-025-00619-x (PMC12715241; doi:10.1038/s44319-025-00619-x)
Supplement: Supplementary file 11 — Source data Fig. 3 [file 44319_2025_619_MOESM11_ESM.zip › Figure 3/C,D,F,G/Raw images_mask/PA_day6/MN 12C1 A C2 D06 2x/MN 12C1 A C2 D06 2x.xlsx]

## Sheet: Sheet1
image	id		area[um2]	perimeter[um]	avg_radius[um]	roundness[%]	circularity[%]	maxFeret[um]	minFeret[um]	transparency[%]	Mean curvature[um-1]	Std curvature[um-1]	Std curvature x R0	DNE
12C1_d6A_0000.jpg	1		76213.1	960.194	157.123	98.265	96.1224	327.164	300.321	42.007	-0.00671553	0.0775096	12.1786	0.366349
12C1_d6A_0000.jpg	2		94422.2	1057.25	174.493	98.7119	93.8474	363.216	336.604	39.0463	-0.00593741	0.0649669	11.3362	0.163058
12C1_d6A_0000.jpg	3		90118.2	1065.01	178.598	89.9307	99.8424	374.189	319.635	40.2866	-0.00643725	0.0942637	16.8353	0.824413
12C1_d6A_0000.jpg	4		68353.4	920.171	147.907	99.4562	98.5544	311.965	288.529	45.9266	-0.00710227	0.0952161	14.0831	0.875121
12C1_d6A_0000.jpg	5		89767.3	1056.73	181.201	87.0252	98.9827	374.667	314.664	39.3819	-0.00495583	0.0862525	15.6291	0.795722
12C1_d6A_0000.jpg	6		89793.8	1075.78	187.837	81.0095	97.5016	390.893	298.588	40.2994	-0.0057699	0.0807215	15.1625	0.723586
12C1_d6A_0000.jpg	7		79259	979.774	161.771	96.4048	96.2457	339.392	306.319	43.1662	-0.0063508	0.0735509	11.8984	0.401126
12C1_d6A_0000.jpg	8		57308.8	837.944	145.956	85.6302	97.4346	313.521	231.59	46.9209	-0.00780532	0.0956951	13.9673	0.504224
12C1_d6A_0000.jpg	9		131158	1322.21	249.253	67.1993	94.2761	518.298	302.965	38.5905	-0.00481359	0.0578472	14.4186	0.639804
12C1_d6A_0000.jpg	10		74114.1	925.756	156.922	95.8044	91.3281	336.424	282.54	44.644	-0.00745042	0.0559964	8.78704	0.0971287
12C1_d6A_0000.jpg	11		99951.1	1086.35	180.173	98.0076	93.5708	384.204	332.883	39.5826	-0.00537132	0.0759842	13.6903	0.73818
12C1_d6A_0000.jpg	12		85105.8	1017.19	163.998	100.724	96.6366	344.408	317.59	42.2469	-0.00632761	0.0927057	15.2035	0.847564
12C1_d6A_0000.jpg	13		67731	904.091	149.37	96.6296	95.8706	315.92	285.588	46.9352	-0.00759473	0.0823224	12.2965	0.429802
12C1_d6A_0000.jpg	14		71465.5	912.824	149.808	101.363	92.2215	316.297	296.585	47.0397	-0.00720068	0.0573769	8.59549	0.32913
12C1_d6A_0000.jpg	15		83212	1007.49	169.838	91.8264	96.9816	353.16	297.294	44.4816	-0.00610462	0.072109	12.2468	0.421207
12C1_d6A_0000.jpg	16		76299.2	947.024	153.446	103.148	93.0925	325.215	304.052	45.7607	-0.00868069	0.079106	12.1385	0.337348
12C1_d6A_0000.jpg	17		154956	1583.8	305.927	52.7014	77.6275	624.89	344.543	41.0093	-0.00511302	0.0757064	23.1606	0.998266
12C1_d6A_0000.jpg	18		83589.4	1001.8	166.206	96.3182	95.3364	349.096	312.977	42.9103	-0.00608439	0.0697956	11.6005	0.38378
12C1_d6A_0000.jpg	19		88820.4	1033.64	175.236	92.0691	95.5319	363.954	307.196	40.3086	-0.00602177	0.0642579	11.2603	0.272688
12C1_d6A_0000.jpg	20		71313.2	943.76	166.298	82.0813	99.3864	351.176	262.21	42.7205	-0.00647069	0.108058	17.9698	0.677377
12C1_d6A_0000.jpg	21		78537.3	970.217	157.906	100.261	95.155	334.727	305.487	42.5681	-0.00639892	0.0812007	12.822	0.522874
12C1_d6A_0000.jpg	22		164325	1571.07	302.562	57.1381	83.6607	616.812	328.312	35.2984	-0.00375014	0.0792455	23.9767	1.00803
12C1_d6A_0001.jpg	1		98322.2	1112.81	189.792	86.8855	99.7745	390.757	331.766	41.7941	-0.00542267	0.0755897	14.3463	0.719442
12C1_d6A_0001.jpg	2		61904.1	857.273	146.742	91.5089	94.15	316.841	271.584	45.0102	-0.00767661	0.0718213	10.5392	0.518536
12C1_d6A_0001.jpg	3		84542.9	1013.6	166.923	96.5814	96.5918	348.992	317.912	41.5883	-0.00553006	0.0837163	13.9742	0.617598
12C1_d6A_0001.jpg	4		87986.1	1040.81	172.697	93.9063	97.9338	359.193	312.077	42.2411	-0.00566179	0.0797467	13.772	0.644418
12C1_d6A_0001.jpg	5		165874	1442.99	242.513	89.7756	99.8932	497.138	444.201	31.0726	-0.00416591	0.070547	17.1086	0.765921
12C1_d6A_0001.jpg	6		177826	1557.09	275.245	74.715	92.1681	550.766	422.558	37.1798	-0.00440337	0.0657159	18.088	0.647567
12C1_d6A_0001.jpg	7		95488.2	1104.26	184.88	88.9243	98.4043	383.056	333.718	40.1914	-0.00647079	0.085148	15.7422	0.769983
12C1_d6A_0001.jpg	8		154916	1384.93	227.868	94.9689	98.5035	470.534	414.289	37.2414	-0.00394687	0.069323	15.7965	0.719308
12C1_d6A_0001.jpg	9		81914.2	996.26	163.374	97.6888	96.2892	338.386	316.256	42.2763	-0.00653543	0.084609	13.8229	0.61402
12C1_d6A_0001.jpg	10		141070	1403.68	265.27	63.8131	89.9725	545.741	338.593	39.2772	-0.0041406	0.0692486	18.3696	0.805506
12C1_d6A_0001.jpg	11		162723	1471.26	265.208	73.6421	94.4672	547.377	378.915	35.8739	-0.0036912	0.080544	21.3609	0.83807
12C1_d6A_0001.jpg	12		174337	1516.61	267.385	77.6187	95.2466	545.383	401.39	32.5155	-0.00418396	0.0953095	25.4843	1.03323
12C1_d6A_0001.jpg	13		85357.4	1003.35	164.659	100.213	93.4508	344.629	326.22	44.279	-0.00726742	0.0621041	10.226	0.396149
12C1_d6A_0001.jpg	14		189069	1673.32	327.793	56.0108	84.8546	682.724	346.366	36.9265	-0.00403539	0.0743781	24.3806	0.921171
12C1_d6A_0001.jpg	15		77431.5	961.434	158.458	98.1616	94.7339	335.448	296.75	43.5694	-0.00637331	0.0822274	13.0296	0.548934
12C1_d6A_0001.jpg	16		95077.7	1088.39	188.786	84.9159	99.1403	390.757	316.464	39.9331	-0.00640909	0.0824487	15.5652	0.705677
12C1_d6A_0001.jpg	17		105083	1202.76	218.925	69.7899	91.2815	454.186	318.896	43.7051	-0.00576273	0.103534	22.666	0.842996
12C1_d6A_0001.jpg	18		106592	1125.75	185.357	98.7547	94.3052	390.757	358.269	39.9491	-0.0052657	0.0563779	10.4501	0.449193
12C1_d6A_0001.jpg	19		89250.8	1048.11	170.076	98.2142	97.9049	353.769	327.819	38.7714	-0.005746	0.0866451	14.7363	0.857783
12C1_d6A_0001.jpg	20		135654	1327.49	230.982	80.9335	96.7339	474.395	356.309	36.5402	-0.00495205	0.0908411	20.9826	0.959569
12C1_d6A_0001.jpg	21		60341.5	850.576	144.68	91.7595	95.1907	309.408	261.227	45.5393	-0.0083505	0.0760117	10.9973	0.373849
12C1_d6A_0001.jpg	23		132688	1288.81	213.728	92.4605	99.6165	437.251	397.961	33.0905	-0.0056103	0.0879445	18.7962	0.940724
12C1_d6A_0002.jpg	1		103851	1118.85	183.447	98.2287	95.7495	381.089	353.598	39.875	-0.00547739	0.0710038	13.0255	0.327389
12C1_d6A_0002.jpg	2		92621.1	1055.83	173.963	97.4195	95.5915	365.724	331.618	41.7501	-0.00580438	0.0707645	12.3104	0.420464
12C1_d6A_0002.jpg	3		94779.7	1066.34	174.51	99.0665	95.254	363.226	334.52	39.1714	-0.00629968	0.0626903	10.9401	0.456746
12C1_d6A_0002.jpg	4		81914.2	1007.51	173.502	86.6162	98.5931	372.94	300.184	44.6124	-0.00638943	0.0744068	12.9097	0.476145
12C1_d6A_0002.jpg	5		86238	1032.2	173.856	90.8174	98.2866	364.563	310.281	44.4871	-0.00578672	0.0760063	13.2142	0.456779
