# Supplementary material for: Increased reproducibility of brain organoids through controlled fluid dynamics
Source: EMBO Rep. 2025 Nov 19;26(24):6209–39. doi: 10.1038/s44319-025-00619-x (PMC12715241; doi:10.1038/s44319-025-00619-x)
Supplement: Supplementary file 11 — Source data Fig. 3 [file 44319_2025_619_MOESM11_ESM.zip › Figure 3/C,D,F,G/Raw images_mask/OS_day90/MN 12C1 B C4 D90 2x/MN 12C1 B C4 D90 2x.xlsx]

## Sheet: Sheet1
image	id	area[um2]	perimeter[um]	avg_radius[um]	roundness[%]	circularity[%]	maxFeret[um]	minFeret[um]	transparency[%]	Mean curvature[um-1]	Std curvature[um-1]	Std curvature x R0	DNE
Day90_0000.jpg	1	8.6913e+06	16641.1	1794.33	85.9275	39.4395	3579.09	3036.92	11.1632	-0.000335365	0.101415	181.972	2.94522
Day90_0001.jpg	1	7.10634e+06	9974.27	1786.14	70.9034	89.7623	3577.54	2507.12	14.2429	-0.000503431	0.112952	201.747	2.50532
Day90_0003.jpg	1	9.50706e+06	25005	2006.82	75.1412	19.1074	4013.77	3224.3	10.9593	0.000711657	0.135701	272.329	2.99901
Day90_0006.jpg	1	8.24098e+06	17950.9	1680.36	92.9015	32.1378	3368.45	3143.27	12.9907	0.000299465	0.125314	210.573	3.05993
