# Supplementary material for: Increased reproducibility of brain organoids through controlled fluid dynamics
Source: EMBO Rep. 2025 Nov 19;26(24):6209–39. doi: 10.1038/s44319-025-00619-x (PMC12715241; doi:10.1038/s44319-025-00619-x)
Supplement: Supplementary file 11 — Source data Fig. 3 [file 44319_2025_619_MOESM11_ESM.zip › Figure 3/C,D,F,G/Raw images_mask/OS_day90/MN 12C1 B C8 D90 2x/MN 12C1 B C8 D90 2x.xlsx]

## Sheet: Sheet1
image	id	area[um2]	perimeter[um]	avg_radius[um]	roundness[%]	circularity[%]	maxFeret[um]	minFeret[um]	transparency[%]	Mean curvature[um-1]	Std curvature[um-1]	Std curvature x R0	DNE
Day 90_0000.jpg	1	2.64978e+07	32919.3	3674.74	62.4609	30.727	7351.74	5288.7	5.12508	-0.000299781	0.138188	507.804	3.22795
Day 90_0001.jpg	1	2.32299e+07	18507.3	3074.74	78.2131	85.2259	6021.14	5215.06	4.72712	-0.000458247	0.122014	375.16	2.78142
Day 90_0003.jpg	1	1.67633e+07	19914.7	2559.17	81.4728	53.1159	5035.37	4408.01	6.58943	9.71324e-05	0.126642	324.099	3.24757
Day 90_0005.jpg	1	1.24472e+07	22780.6	2414.75	67.9482	30.1406	4834.39	3735.13	6.21436	-0.000750121	0.11327	273.52	3.3742
Day 90_0007.jpg	1	8.66213e+06	11462.3	2059.15	65.0278	82.8501	4122.75	2655.34	6.94838	-0.000659699	0.130105	267.907	2.34748
Day 90_0008.jpg	1	2.34019e+07	19546.5	3328.04	67.255	76.9706	6583.87	4967.06	4.78156	-9.40695e-05	0.137368	457.165	3.0827
Day 90_0010.jpg	1	2.08105e+07	18264	3275.44	61.7437	78.3971	6557.49	3995.18	4.5826	-0.000354033	0.127816	418.654	3.08783
Day 90_0012.jpg	1	1.3614e+07	17239.2	2525.44	67.9459	57.5654	5054.96	3620.99	7.23525	-0.000436092	0.122723	309.93	2.9357
Day 90_0017.jpg	1	8.2556e+06	13034.8	1865.98	75.4717	61.0589	3713.61	2877.35	9.50583	0.000492338	0.137937	257.387	3.25912
Day 90_0019.jpg	1	7.73639e+06	10202.4	1695.57	85.656	93.3988	3365.98	2875.24	8.11808	-0.000839276	0.0869759	147.474	2.18485
Day 90_0020.jpg	1	1.0503e+07	12379.4	2044.17	80.0073	86.125	4042.28	3386.04	7.53797	-0.000321448	0.108554	221.903	2.76451
Day 90_0021.jpg	1	2.34404e+07	18236.3	3126.83	76.3146	88.5728	6223.63	4735.99	3.77688	-0.000360867	0.149117	466.264	3.55785
Day 90_0023.jpg	1	7.7801e+06	12937.3	1697.16	85.9788	58.4126	3343.14	3020.12	9.46237	-0.000729575	0.123492	209.586	2.82765
Day 90_0025.jpg	1	8.86226e+06	15549.1	1829.99	84.2355	46.0621	3604.98	3241.12	7.86424	-0.000282948	0.132827	243.073	3.19864
Day 90_0027.jpg	1	9.99774e+06	11997.3	2164.25	67.942	87.2866	4330.39	2955.55	7.8859	-0.000358932	0.146682	317.457	2.6902
Day 90_0029.jpg	1	1.16795e+07	12959.2	2203.89	76.5415	87.3939	4405.99	3376.6	6.87408	-0.000189586	0.139462	307.358	2.74353
Day 90_0030.jpg	1	1.46183e+07	19103.2	2520.47	73.246	50.3378	4896.21	4164.17	6.61036	0.000149252	0.123178	310.468	3.23322
Day 90_0031.jpg	1	1.27049e+07	19993.8	2368.28	72.1034	39.9383	4739.51	3602.66	7.60891	-0.000459407	0.141721	335.633	3.72357
Day 90_0032.jpg	1	1.30402e+07	16356.6	2359.17	74.5793	61.2505	4721.72	3701.77	5.75428	-0.000551797	0.110438	260.541	3.19481
Day 90_0033.jpg	1	1.47357e+07	16954.2	2451.63	78.039	64.4208	4850.53	3821.48	5.76713	0.000356517	0.111424	273.171	3.22979
Day 90_0035.jpg	1	2.58747e+07	24315	3292.31	75.9845	54.997	6445.03	5698.58	4.01443	0.00037126	0.102039	335.945	3.38314
Day 90_0037.jpg	1	1.44224e+07	21916.2	2425.98	78.0035	37.7326	4804.77	3772.62	13.2671	0.000339356	0.125361	304.124	3.87117
Day 90_0040.jpg	1	1.1588e+07	17295.5	2126.24	81.5891	48.6802	4210.67	3524.77	13.0263	-0.00029647	0.109223	232.235	3.19523
Day 90_0042.jpg	1	1.63136e+07	37460.1	2625.89	75.3087	14.609	5257.75	4240.55	15.3234	0.00200163	0.148518	389.993	4.07111
