# Supplementary material for: Increased reproducibility of brain organoids through controlled fluid dynamics
Source: EMBO Rep. 2025 Nov 19;26(24):6209–39. doi: 10.1038/s44319-025-00619-x (PMC12715241; doi:10.1038/s44319-025-00619-x)
Supplement: Supplementary file 11 — Source data Fig. 3 [file 44319_2025_619_MOESM11_ESM.zip › Figure 3/C,D,F,G/Raw images_mask/OS_day90/MN 12C1 B C12 D90 2x/MN 12C1 B C12 D90 2x.xlsx]

## Sheet: Sheet1
image	id	area[um2]	perimeter[um]	avg_radius[um]	roundness[%]	circularity[%]	maxFeret[um]	minFeret[um]	transparency[%]	Mean curvature[um-1]	Std curvature[um-1]	Std curvature x R0	DNE
day 90_0000.jpg	1	6.32898e+06	9190.88	1491.16	90.6018	94.1519	2990.01	2696.08	19.2388	-0.000712088	0.120991	180.416	2.46286
day 90_0002.jpg	1	8.86852e+06	10866.9	1763.15	90.8075	94.3741	3531.38	3246.13	36.1578	-0.000197113	0.117656	207.446	2.59108
day 90_0003.jpg	1	7.8385e+06	10218.3	1662.45	90.2791	94.3373	3333.27	2997.43	48.998	-0.000529282	0.117098	194.67	2.67349
day 90_0004.jpg	1	6.83106e+06	9519.1	1516.66	94.5278	94.734	3017.14	2883.68	39.1182	-0.000691212	0.125498	190.339	2.33457
day 90_0005.jpg	1	1.22965e+07	12778.1	2128.11	86.4254	94.6364	4257.26	3712.28	48.8067	-0.000786954	0.106362	226.351	2.42377
day 90_0006.jpg	1	6.79755e+06	11532.4	1588.88	85.7076	64.2278	3173.79	2739.29	45.8045	-0.000436133	0.136393	216.713	2.37097
day 90_0007.jpg	1	2.92879e+06	6205.43	994.917	94.1812	95.577	1993.42	1845.6	41.6415	-0.00130442	0.123065	122.439	1.94378
day 90_0008.jpg	1	5.89726e+06	12031.4	1541.14	79.0341	51.1949	3097.15	2642.05	39.075	-0.000550925	0.10911	168.153	2.55093
day 90_0009.jpg	2	6.55053e+06	9363.81	1540.4	87.8736	93.8817	3050.29	2761.57	49.2725	-0.000322422	0.115406	177.772	2.35278
day 90_0010.jpg	1	6.21949e+06	10663.4	1550.18	82.3832	68.7336	3107.76	2615.16	44.3067	-0.000607605	0.108859	168.752	2.45046
day 90_0011.jpg	1	5.99039e+06	9153.05	1557.43	78.6115	89.8532	3125.63	2583.63	38.149	-0.00050187	0.107202	166.959	2.52576
day 90_0012.jpg	2	4.14912e+06	7466.36	1192.2	92.9201	93.5293	2374.76	2217.95	42.8482	-0.000865024	0.13555	161.603	2.32286
day 90_0013.jpg	1	7.55703e+06	10004.7	1593.44	94.7388	94.8753	3191.61	3033.63	50.6303	-0.000798316	0.114156	181.902	2.42262
day 90_0014.jpg	1	6.10535e+06	11248.8	1448.46	92.6287	60.6329	2900.95	2740.76	61.6186	-0.000276924	0.133384	193.201	2.54633
day 90_0015.jpg	1	6.56223e+06	9389.84	1541.66	87.8866	93.5289	3052.44	2768.92	44.0055	-0.000815627	0.115562	178.158	2.47936
