# Supplementary material for: Increased reproducibility of brain organoids through controlled fluid dynamics
Source: EMBO Rep. 2025 Nov 19;26(24):6209–39. doi: 10.1038/s44319-025-00619-x (PMC12715241; doi:10.1038/s44319-025-00619-x)
Supplement: Supplementary file 11 — Source data Fig. 3 [file 44319_2025_619_MOESM11_ESM.zip › Figure 3/C,D,F,G/Raw images_mask/OS_day90/MN 11C1 B C3 D90 2x/MN 11C1 B C3 D90 2x.xlsx]

## Sheet: Sheet1
image	id	area[um2]	perimeter[um]	avg_radius[um]	roundness[%]	circularity[%]	maxFeret[um]	minFeret[um]	transparency[%]	Mean curvature[um-1]	Std curvature[um-1]	Std curvature x R0	DNE
Day90_0000.jpg	1	1.39568e+07	30466.8	2391.33	77.6883	18.8947	4760.39	3748.12	10.3641	0.00166054	0.148309	354.657	3.68933
Day90_0001.jpg	1	1.18839e+07	19861.1	2368.61	67.4257	37.8585	4748.03	3395.77	9.8485	-0.000725754	0.148972	352.856	2.79922
Day90_0002.jpg	1	1.27145e+07	36157.3	2383.11	71.2627	12.2213	4775.53	3695.49	10.6082	0.000860886	0.133327	317.734	3.90223
Day90_0003.jpg	1	2.06109e+07	42767.5	3187.82	64.5592	14.1605	6366.99	4592.74	7.92283	-0.000268757	0.117647	375.039	3.82773
Day90_0004.jpg	1	1.72561e+07	16416.5	2831.94	68.4895	80.462	5394.61	4578.17	9.25379	-0.000419029	0.107383	304.101	3.16381
Day90_0006.jpg	1	2.48057e+07	55789.7	3659.43	58.9626	10.0151	7328.55	5134.79	9.75693	0.00151266	0.126508	462.947	4.35302
Day90_0007.jpg	1	2.50015e+07	40663.7	3239.94	75.8126	19.0004	6380.3	5603.59	6.74767	0.00037794	0.117479	380.626	3.85814
Day90_0008.jpg	1	1.31603e+07	17681.9	2509.41	66.5227	52.8955	5022.6	3471.33	8.84271	-0.000759153	0.122144	306.51	2.94955
Day90_0009.jpg	1	1.13943e+07	28324.8	2093.85	82.7273	17.8469	4177.24	3483.23	10.8984	0.00156819	0.140252	293.665	3.76043
