# Supplementary material for: Increased reproducibility of brain organoids through controlled fluid dynamics
Source: EMBO Rep. 2025 Nov 19;26(24):6209–39. doi: 10.1038/s44319-025-00619-x (PMC12715241; doi:10.1038/s44319-025-00619-x)
Supplement: Supplementary file 11 — Source data Fig. 3 [file 44319_2025_619_MOESM11_ESM.zip › Figure 3/C,D,F,G/Raw images_mask/OS_day90/MN 11C1 B C7 D90 2x/MN 11C1 B C7 D90 2x.xlsx]

## Sheet: Sheet1
image	id	area[um2]	perimeter[um]	avg_radius[um]	roundness[%]	circularity[%]	maxFeret[um]	minFeret[um]	transparency[%]	Mean curvature[um-1]	Std curvature[um-1]	Std curvature x R0	DNE
Day 90_0002.jpg	1	2.53237e+06	14542.7	966.836	86.2327	15.0469	1907	1735.02	19.1244	0.00134768	0.126804	122.599	3.2485
Day 90_0003.jpg	1	2.34813e+07	42595.9	3713	54.2154	16.2628	7433.53	4779.19	7.89723	0.000507688	0.124469	462.155	4.27537
Day 90_0004.jpg	1	1.19142e+07	32252.9	2350.37	68.6501	14.3925	4705.8	3411.09	14.8049	0.00220163	0.131489	309.048	4.27811
Day 90_0007.jpg	1	9.24223e+06	11123.5	1863.82	84.6878	93.8643	3730.84	3130.02	5.47586	-0.00067533	0.104937	195.583	2.56265
Day 90_0011.jpg	1	2.63157e+07	20932.3	3591.93	64.9248	75.4733	7184.64	4954.31	4.07409	-0.00028554	0.154666	555.547	3.35876
Day 90_0012.jpg	1	2.93135e+07	19978.6	3277.83	86.8451	92.2888	6451.46	5811.47	2.54423	-0.000404349	0.121213	397.316	3.09737
Day 90_0014.jpg	1	2.09364e+07	16947.3	2870.58	80.875	91.6033	5731.2	4542.89	2.76176	-0.000510134	0.10832	310.941	3.06642
Day 90_0016.jpg	1	2.39023e+07	18458	3067.26	80.8701	88.1618	6043.33	5351.42	3.77265	-0.000593477	0.117002	358.876	3.15717
Day 90_0017.jpg	1	1.64695e+07	15934.2	2691.07	72.3905	81.5137	5360.07	4410.84	5.09261	-0.000452406	0.124157	334.115	2.80878
Day 90_0025.jpg	1	1.16373e+07	14713.7	2208.06	75.9766	67.5493	4424.55	3614.71	4.9367	-0.000320612	0.117829	260.173	2.87371
Day 90_0026.jpg	1	5.92002e+06	8835.99	1451.8	89.4049	95.2846	2905.48	2614.92	6.19642	-0.000901545	0.106667	154.859	2.2655
Day 90_0029.jpg	1	1.84519e+07	16705.8	2878.84	70.8692	83.0842	5759.14	4267.24	4.37305	-0.000338324	0.108359	311.947	2.94938
Day 90_0031.jpg	1	1.78845e+07	17799.1	2673.78	79.6295	70.9401	5340.99	4493.56	3.58177	-0.000323758	0.117789	314.941	3.23556
Day 90_0034.jpg	1	1.06197e+07	12180.8	2103.85	76.3719	89.9439	4211.86	3374.7	5.17874	-0.000511286	0.105903	222.804	2.724
Day 90_0035.jpg	1	2.63968e+07	19169.6	3213.61	81.3607	90.2684	6429.27	5564.36	3.01773	-0.000170221	0.142751	458.747	3.19487
