# Supplementary material for: Increased reproducibility of brain organoids through controlled fluid dynamics
Source: EMBO Rep. 2025 Nov 19;26(24):6209–39. doi: 10.1038/s44319-025-00619-x (PMC12715241; doi:10.1038/s44319-025-00619-x)
Supplement: Supplementary file 12 — Source data Fig. 4 [file 44319_2025_619_MOESM12_ESM.zip]

Archive with 24 entries (19 files):
- Figure 4/
- __MACOSX/._Figure 4
- Figure 4/.DS_Store
- __MACOSX/Figure 4/._.DS_Store
- Figure 4/A/
- __MACOSX/Figure 4/._A
- Figure 4/F/
- __MACOSX/Figure 4/._F
- Figure 4/D/
- __MACOSX/Figure 4/._D
- Figure 4/C,E/
- __MACOSX/Figure 4/._C,E
- Figure 4/A/Frame_movie2.png
- __MACOSX/Figure 4/A/._Frame_movie2.png
- Figure 4/A/Frame_movie1.png
- __MACOSX/Figure 4/A/._Frame_movie1.png
- Figure 4/F/results_caspase_ordered_condition_batch.numbers
- __MACOSX/Figure 4/F/._results_caspase_ordered_condition_batch.numbers
- Figure 4/D/All_def_results_expanded_with_microns_areaadjusted.csv
- __MACOSX/Figure 4/D/._All_def_results_expanded_with_microns_areaadjusted.csv
- Figure 4/C,E/dfRC_perbatch_normalized_percentages.csv
- __MACOSX/Figure 4/C,E/._dfRC_perbatch_normalized_percentages.csv
- Figure 4/C,E/dfOS_perbatch_normalized_percentages.csv
- __MACOSX/Figure 4/C,E/._dfOS_perbatch_normalized_percentages.csv
