# Supplementary material for: Increased reproducibility of brain organoids through controlled fluid dynamics
Source: EMBO Rep. 2025 Nov 19;26(24):6209–39. doi: 10.1038/s44319-025-00619-x (PMC12715241; doi:10.1038/s44319-025-00619-x)
Supplement: Supplementary file 12 — Source data Fig. 4 [file 44319_2025_619_MOESM12_ESM.zip › Figure 4/D/All_def_results_expanded_with_microns_areaadjusted.csv]

image	#rosette	#positive	avg distance	avg area	distances	areas	distances (micron)	areas (micron^2)	ROI
OS-Day20-11C1_day20_GA246_OS3_MsZO1546_MsPax6_DAPI-1.tif	0	0	NA	NA	NA	NA	NA	NA	1
OS-Day20-11C1_day20_GA246_OS3_MsZO1546_MsPax6_DAPI-2.tif	9	9	135.44	409.33	204	116	92.72727272727272	23.966942148760328	1
OS-Day20-11C1_day20_GA246_OS3_MsZO1546_MsPax6_DAPI-2.tif	9	9	135.44	409.33	186	335	84.54545454545453	69.21487603305783	2
OS-Day20-11C1_day20_GA246_OS3_MsZO1546_MsPax6_DAPI-2.tif	9	9	135.44	409.33	128	289	58.18181818181818	59.71074380165288	3
OS-Day20-11C1_day20_GA246_OS3_MsZO1546_MsPax6_DAPI-2.tif	9	9	135.44	409.33	14	429	6.363636363636363	88.63636363636363	4
OS-Day20-11C1_day20_GA246_OS3_MsZO1546_MsPax6_DAPI-2.tif	9	9	135.44	409.33	64	222	29.09090909090909	45.86776859504131	5
OS-Day20-11C1_day20_GA246_OS3_MsZO1546_MsPax6_DAPI-2.tif	9	9	135.44	409.33	197	793	89.54545454545453	163.84297520661156	6
OS-Day20-11C1_day20_GA246_OS3_MsZO1546_MsPax6_DAPI-2.tif	9	9	135.44	409.33	60	189	27.27272727272727	39.0495867768595	7
OS-Day20-11C1_day20_GA246_OS3_MsZO1546_MsPax6_DAPI-2.tif	9	9	135.44	409.33	183	727	83.18181818181817	150.2066115702479	8
OS-Day20-11C1_day20_GA246_OS3_MsZO1546_MsPax6_DAPI-2.tif	9	9	135.44	409.33	183	584	83.18181818181817	120.66115702479337	9
OS-Day20-11C1_day20_GA246_OS3_MsZO1546_MsPax6_DAPI-3.tif	7	7	226.29	578.71	154	649	70	134.09090909090907	1
OS-Day20-11C1_day20_GA246_OS3_MsZO1546_MsPax6_DAPI-3.tif	7	7	226.29	578.71	106	250	48.18181818181818	51.652892561983464	2
OS-Day20-11C1_day20_GA246_OS3_MsZO1546_MsPax6_DAPI-3.tif	7	7	226.29	578.71	130	245	59.090909090909086	50.619834710743795	3
OS-Day20-11C1_day20_GA246_OS3_MsZO1546_MsPax6_DAPI-3.tif	7	7	226.29	578.71	326	1279	148.18181818181816	264.2561983471074	4
OS-Day20-11C1_day20_GA246_OS3_MsZO1546_MsPax6_DAPI-3.tif	7	7	226.29	578.71	231	592	104.99999999999999	122.31404958677685	5
OS-Day20-11C1_day20_GA246_OS3_MsZO1546_MsPax6_DAPI-3.tif	7	7	226.29	578.71	445	555	202.27272727272725	114.66942148760329	6
OS-Day20-11C1_day20_GA246_OS3_MsZO1546_MsPax6_DAPI-3.tif	7	7	226.29	578.71	192	481	87.27272727272727	99.38016528925618	7
OS-Day20-11C1_day20_GA252_OS10_MsZO1546_MsPax6_DAPI-1.tif	12	12	270.92	1608.17	303	2698	137.72727272727272	557.4380165289256	1
OS-Day20-11C1_day20_GA252_OS10_MsZO1546_MsPax6_DAPI-1.tif	12	12	270.92	1608.17	337	1078	153.18181818181816	222.7272727272727	2
OS-Day20-11C1_day20_GA252_OS10_MsZO1546_MsPax6_DAPI-1.tif	12	12	270.92	1608.17	200	857	90.9090909090909	177.06611570247932	3
OS-Day20-11C1_day20_GA252_OS10_MsZO1546_MsPax6_DAPI-1.tif	12	12	270.92	1608.17	148	2416	67.27272727272727	499.17355371900817	4
OS-Day20-11C1_day20_GA252_OS10_MsZO1546_MsPax6_DAPI-1.tif	12	12	270.92	1608.17	212	1579	96.36363636363636	326.2396694214876	5
OS-Day20-11C1_day20_GA252_OS10_MsZO1546_MsPax6_DAPI-1.tif	12	12	270.92	1608.17	129	1486	58.63636363636363	307.0247933884297	6
OS-Day20-11C1_day20_GA252_OS10_MsZO1546_MsPax6_DAPI-1.tif	12	12	270.92	1608.17	394	769	179.09090909090907	158.88429752066114	7
OS-Day20-11C1_day20_GA252_OS10_MsZO1546_MsPax6_DAPI-1.tif	12	12	270.92	1608.17	135	3013	61.36363636363636	622.5206611570247	8
OS-Day20-11C1_day20_GA252_OS10_MsZO1546_MsPax6_DAPI-1.tif	12	12	270.92	1608.17	239	2118	108.63636363636363	437.6033057851239	9
OS-Day20-11C1_day20_GA252_OS10_MsZO1546_MsPax6_DAPI-1.tif	12	12	270.92	1608.17	278	512	126.36363636363636	105.78512396694214	10
OS-Day20-11C1_day20_GA252_OS10_MsZO1546_MsPax6_DAPI-1.tif	12	12	270.92	1608.17	468	697	212.72727272727272	144.0082644628099	11
OS-Day20-11C1_day20_GA252_OS10_MsZO1546_MsPax6_DAPI-1.tif	12	12	270.92	1608.17	408	2075	185.45454545454544	428.71900826446273	12
OS-Day20-11C1_day20_GA252_OS10_MsZO1546_MsPax6_DAPI-2.tif	10	10	254.9	989	371	933	168.63636363636363	192.76859504132227	1
OS-Day20-11C1_day20_GA252_OS10_MsZO1546_MsPax6_DAPI-2.tif	10	10	254.9	989	297	545	135	112.60330578512395	2
OS-Day20-11C1_day20_GA252_OS10_MsZO1546_MsPax6_DAPI-2.tif	10	10	254.9	989	178	560	80.9090909090909	115.70247933884296	3
OS-Day20-11C1_day20_GA252_OS10_MsZO1546_MsPax6_DAPI-2.tif	10	10	254.9	989	194	825	88.18181818181817	170.45454545454544	4
OS-Day20-11C1_day20_GA252_OS10_MsZO1546_MsPax6_DAPI-2.tif	10	10	254.9	989	121	2110	54.99999999999999	435.9504132231404	5
OS-Day20-11C1_day20_GA252_OS10_MsZO1546_MsPax6_DAPI-2.tif	10	10	254.9	989	283	583	128.63636363636363	120.45454545454544	6
OS-Day20-11C1_day20_GA252_OS10_MsZO1546_MsPax6_DAPI-2.tif	10	10	254.9	989	182	1066	82.72727272727272	220.24793388429748	7
OS-Day20-11C1_day20_GA252_OS10_MsZO1546_MsPax6_DAPI-2.tif	10	10	254.9	989	323	374	146.8181818181818	77.27272727272727	8
OS-Day20-11C1_day20_GA252_OS10_MsZO1546_MsPax6_DAPI-2.tif	10	10	254.9	989	284	1626	129.0909090909091	335.95041322314046	9
OS-Day20-11C1_day20_GA252_OS10_MsZO1546_MsPax6_DAPI-2.tif	10	10	254.9	989	316	1268	143.63636363636363	261.98347107438013	10
OS-Day20-11C1_day20_GA253_OS9_MsZO1546_MsPax6_DAPI-1.tif	11	10	219.36	2745.64	392	952	178.18181818181816	196.69421487603302	1
OS-Day20-11C1_day20_GA253_OS9_MsZO1546_MsPax6_DAPI-1.tif	11	10	219.36	2745.64	96	2574	43.63636363636363	531.8181818181818	2
OS-Day20-11C1_day20_GA253_OS9_MsZO1546_MsPax6_DAPI-1.tif	11	10	219.36	2745.64	322	2468	146.36363636363635	509.9173553719007	3
OS-Day20-11C1_day20_GA253_OS9_MsZO1546_MsPax6_DAPI-1.tif	11	10	219.36	2745.64	230	1146	104.54545454545453	236.7768595041322	4
OS-Day20-11C1_day20_GA253_OS9_MsZO1546_MsPax6_DAPI-1.tif	11	10	219.36	2745.64	73	2790	33.18181818181818	576.4462809917354	5
OS-Day20-11C1_day20_GA253_OS9_MsZO1546_MsPax6_DAPI-1.tif	11	10	219.36	2745.64	41	3616	18.636363636363633	747.1074380165288	6
OS-Day20-11C1_day20_GA253_OS9_MsZO1546_MsPax6_DAPI-1.tif	11	10	219.36	2745.64	310	4288	140.9090909090909	885.9504132231403	7
OS-Day20-11C1_day20_GA253_OS9_MsZO1546_MsPax6_DAPI-1.tif	11	10	219.36	2745.64	238	2782	108.18181818181817	574.793388429752	8
OS-Day20-11C1_day20_GA253_OS9_MsZO1546_MsPax6_DAPI-1.tif	11	10	219.36	2745.64	394	1414	179.09090909090907	292.14876033057845	9
OS-Day20-11C1_day20_GA253_OS9_MsZO1546_MsPax6_DAPI-1.tif	11	10	219.36	2745.64	141	2360	64.09090909090908	487.6033057851239	10
OS-Day20-11C1_day20_GA253_OS9_MsZO1546_MsPax6_DAPI-1.tif	11	10	219.36	2745.64	176	5812	80	1200.8264462809916	11
OS-Day20-11C1_day20_GA253_OS9_MsZO1546_MsPax6_DAPI-2.tif	7	7	208.29	3051	138	3142	62.72727272727272	649.1735537190082	1
OS-Day20-11C1_day20_GA253_OS9_MsZO1546_MsPax6_DAPI-2.tif	7	7	208.29	3051	327	3490	148.63636363636363	721.0743801652892	2
OS-Day20-11C1_day20_GA253_OS9_MsZO1546_MsPax6_DAPI-2.tif	7	7	208.29	3051	25	2448	11.363636363636363	505.7851239669421	3
OS-Day20-11C1_day20_GA253_OS9_MsZO1546_MsPax6_DAPI-2.tif	7	7	208.29	3051	124	1961	56.36363636363636	405.16528925619826	4
OS-Day20-11C1_day20_GA253_OS9_MsZO1546_MsPax6_DAPI-2.tif	7	7	208.29	3051	222	1603	100.9090909090909	331.19834710743794	5
OS-Day20-11C1_day20_GA253_OS9_MsZO1546_MsPax6_DAPI-2.tif	7	7	208.29	3051	299	1988	135.9090909090909	410.7438016528925	6
OS-Day20-11C1_day20_GA253_OS9_MsZO1546_MsPax6_DAPI-2.tif	7	7	208.29	3051	323	6725	146.8181818181818	1389.4628099173551	7
OS-Day20-12C1_day20_GA244_OS1_MsZO1546_MsPax6_DAPI-1.tif	5	5	332.4	1966	260	1634	118.18181818181817	337.6033057851239	1
OS-Day20-12C1_day20_GA244_OS1_MsZO1546_MsPax6_DAPI-1.tif	5	5	332.4	1966	293	864	133.18181818181816	178.51239669421486	2
OS-Day20-12C1_day20_GA244_OS1_MsZO1546_MsPax6_DAPI-1.tif	5	5	332.4	1966	268	3255	121.81818181818181	672.5206611570247	3
OS-Day20-12C1_day20_GA244_OS1_MsZO1546_MsPax6_DAPI-1.tif	5	5	332.4	1966	395	1645	179.54545454545453	339.8760330578512	4
OS-Day20-12C1_day20_GA244_OS1_MsZO1546_MsPax6_DAPI-1.tif	5	5	332.4	1966	446	2432	202.72727272727272	502.47933884297515	5
OS-Day20-12C1_day20_GA244_OS1_MsZO1546_MsPax6_DAPI-2.tif	11	11	346.45	1215.09	561	797	254.99999999999997	164.66942148760327	1
OS-Day20-12C1_day20_GA244_OS1_MsZO1546_MsPax6_DAPI-2.tif	11	11	346.45	1215.09	477	1234	216.8181818181818	254.95867768595036	2
OS-Day20-12C1_day20_GA244_OS1_MsZO1546_MsPax6_DAPI-2.tif	11	11	346.45	1215.09	553	737	251.36363636363635	152.27272727272725	3
OS-Day20-12C1_day20_GA244_OS1_MsZO1546_MsPax6_DAPI-2.tif	11	11	346.45	1215.09	367	1235	166.8181818181818	255.16528925619832	4
OS-Day20-12C1_day20_GA244_OS1_MsZO1546_MsPax6_DAPI-2.tif	11	11	346.45	1215.09	553	560	251.36363636363635	115.70247933884296	5
OS-Day20-12C1_day20_GA244_OS1_MsZO1546_MsPax6_DAPI-2.tif	11	11	346.45	1215.09	423	1351	192.27272727272725	279.13223140495865	6
OS-Day20-12C1_day20_GA244_OS1_MsZO1546_MsPax6_DAPI-2.tif	11	11	346.45	1215.09	193	1171	87.72727272727272	241.94214876033055	7
OS-Day20-12C1_day20_GA244_OS1_MsZO1546_MsPax6_DAPI-2.tif	11	11	346.45	1215.09	44	1473	20	304.33884297520655	8
OS-Day20-12C1_day20_GA244_OS1_MsZO1546_MsPax6_DAPI-2.tif	11	11	346.45	1215.09	115	1030	52.272727272727266	212.80991735537188	9
OS-Day20-12C1_day20_GA244_OS1_MsZO1546_MsPax6_DAPI-2.tif	11	11	346.45	1215.09	296	1046	134.54545454545453	216.1157024793388	10
OS-Day20-12C1_day20_GA244_OS1_MsZO1546_MsPax6_DAPI-2.tif	11	11	346.45	1215.09	229	2732	104.09090909090908	564.4628099173552	11
OS-Day20-12C1_day20_GA245_OS2_MsZO1546_MsPax6_DAPI-1.tif	8	8	230.12	2097.25	377	977	171.36363636363635	201.85950413223136	1
OS-Day20-12C1_day20_GA245_OS2_MsZO1546_MsPax6_DAPI-1.tif	8	8	230.12	2097.25	246	904	111.81818181818181	186.7768595041322	2
OS-Day20-12C1_day20_GA245_OS2_MsZO1546_MsPax6_DAPI-1.tif	8	8	230.12	2097.25	144	1340	65.45454545454545	276.85950413223134	3
OS-Day20-12C1_day20_GA245_OS2_MsZO1546_MsPax6_DAPI-1.tif	8	8	230.12	2097.25	129	3451	58.63636363636363	713.0165289256197	4
OS-Day20-12C1_day20_GA245_OS2_MsZO1546_MsPax6_DAPI-1.tif	8	8	230.12	2097.25	211	4440	95.9090909090909	917.3553719008263	5
OS-Day20-12C1_day20_GA245_OS2_MsZO1546_MsPax6_DAPI-1.tif	8	8	230.12	2097.25	203	1378	92.27272727272727	284.7107438016528	6
OS-Day20-12C1_day20_GA245_OS2_MsZO1546_MsPax6_DAPI-1.tif	8	8	230.12	2097.25	228	3210	103.63636363636363	663.2231404958677	7
OS-Day20-12C1_day20_GA245_OS2_MsZO1546_MsPax6_DAPI-1.tif	8	8	230.12	2097.25	303	1078	137.72727272727272	222.7272727272727	8
OS-Day20-12C1_day20_GA245_OS2_MsZO1546_MsPax6_DAPI-2.tif	8	8	265.62	2482.5	288	996	130.9090909090909	205.7851239669421	1
OS-Day20-12C1_day20_GA245_OS2_MsZO1546_MsPax6_DAPI-2.tif	8	8	265.62	2482.5	285	1002	129.54545454545453	207.0247933884297	2
OS-Day20-12C1_day20_GA245_OS2_MsZO1546_MsPax6_DAPI-2.tif	8	8	265.62	2482.5	425	1790	193.18181818181816	369.8347107438016	3
OS-Day20-12C1_day20_GA245_OS2_MsZO1546_MsPax6_DAPI-2.tif	8	8	265.62	2482.5	303	4273	137.72727272727272	882.8512396694214	4
OS-Day20-12C1_day20_GA245_OS2_MsZO1546_MsPax6_DAPI-2.tif	8	8	265.62	2482.5	472	2878	214.54545454545453	594.6280991735537	5
OS-Day20-12C1_day20_GA245_OS2_MsZO1546_MsPax6_DAPI-2.tif	8	8	265.62	2482.5	89	1728	40.45454545454545	357.0247933884297	6
OS-Day20-12C1_day20_GA245_OS2_MsZO1546_MsPax6_DAPI-2.tif	8	8	265.62	2482.5	91	2800	41.36363636363636	578.5123966942148	7
OS-Day20-12C1_day20_GA245_OS2_MsZO1546_MsPax6_DAPI-2.tif	8	8	265.62	2482.5	172	4393	78.18181818181817	907.6446280991734	8
RC-Day20-11C1_day20_GA241_C106_MsZO1546_MsPax6_DAPI-4.tif	17	17	400.53	1720.41	546	1202	248.18181818181816	248.34710743801648	1
RC-Day20-11C1_day20_GA241_C106_MsZO1546_MsPax6_DAPI-4.tif	17	17	400.53	1720.41	626	955	284.5454545454545	197.31404958677683	2
RC-Day20-11C1_day20_GA241_C106_MsZO1546_MsPax6_DAPI-4.tif	17	17	400.53	1720.41	454	843	206.36363636363635	174.17355371900823	3
RC-Day20-11C1_day20_GA241_C106_MsZO1546_MsPax6_DAPI-4.tif	17	17	400.53	1720.41	506	696	229.99999999999997	143.80165289256198	4
RC-Day20-11C1_day20_GA241_C106_MsZO1546_MsPax6_DAPI-4.tif	17	17	400.53	1720.41	262	4848	119.09090909090908	1001.6528925619833	5
RC-Day20-11C1_day20_GA241_C106_MsZO1546_MsPax6_DAPI-4.tif	17	17	400.53	1720.41	319	1307	145	270.0413223140495	6
RC-Day20-11C1_day20_GA241_C106_MsZO1546_MsPax6_DAPI-4.tif	17	17	400.53	1720.41	483	902	219.54545454545453	186.36363636363635	7
RC-Day20-11C1_day20_GA241_C106_MsZO1546_MsPax6_DAPI-4.tif	17	17	400.53	1720.41	171	2374	77.72727272727272	490.49586776859496	8
RC-Day20-11C1_day20_GA241_C106_MsZO1546_MsPax6_DAPI-4.tif	17	17	400.53	1720.41	344	2416	156.36363636363635	499.17355371900817	9
RC-Day20-11C1_day20_GA241_C106_MsZO1546_MsPax6_DAPI-4.tif	17	17	400.53	1720.41	469	1333	213.18181818181816	275.4132231404958	10
RC-Day20-11C1_day20_GA241_C106_MsZO1546_MsPax6_DAPI-4.tif	17	17	400.53	1720.41	213	880	96.81818181818181	181.81818181818178	11
RC-Day20-11C1_day20_GA241_C106_MsZO1546_MsPax6_DAPI-4.tif	17	17	400.53	1720.41	230	3103	104.54545454545453	641.1157024793388	12
RC-Day20-11C1_day20_GA241_C106_MsZO1546_MsPax6_DAPI-4.tif	17	17	400.53	1720.41	378	1157	171.8181818181818	239.04958677685946	13
RC-Day20-11C1_day20_GA241_C106_MsZO1546_MsPax6_DAPI-4.tif	17	17	400.53	1720.41	520	1453	236.36363636363635	300.2066115702479	14
RC-Day20-11C1_day20_GA241_C106_MsZO1546_MsPax6_DAPI-4.tif	17	17	400.53	1720.41	413	1754	187.72727272727272	362.396694214876	15
RC-Day20-11C1_day20_GA241_C106_MsZO1546_MsPax6_DAPI-4.tif	17	17	400.53	1720.41	386	2079	175.45454545454544	429.5454545454545	16
RC-Day20-11C1_day20_GA241_C106_MsZO1546_MsPax6_DAPI-4.tif	17	17	400.53	1720.41	489	1945	222.27272727272725	401.85950413223134	17
RC-Day20-11C1_day20_GA241_C106_MsZO1546_MsPax6_DAPI-5.tif	11	11	282.09	1621.64	180	1991	81.81818181818181	411.3636363636363	1
RC-Day20-11C1_day20_GA241_C106_MsZO1546_MsPax6_DAPI-5.tif	11	11	282.09	1621.64	403	2721	183.18181818181816	562.190082644628	2
RC-Day20-11C1_day20_GA241_C106_MsZO1546_MsPax6_DAPI-5.tif	11	11	282.09	1621.64	212	2871	96.36363636363636	593.1818181818181	3
RC-Day20-11C1_day20_GA241_C106_MsZO1546_MsPax6_DAPI-5.tif	11	11	282.09	1621.64	355	735	161.36363636363635	151.8595041322314	4
RC-Day20-11C1_day20_GA241_C106_MsZO1546_MsPax6_DAPI-5.tif	11	11	282.09	1621.64	98	848	44.54545454545454	175.2066115702479	5
RC-Day20-11C1_day20_GA241_C106_MsZO1546_MsPax6_DAPI-5.tif	11	11	282.09	1621.64	273	884	124.09090909090908	182.64462809917353	6
RC-Day20-11C1_day20_GA241_C106_MsZO1546_MsPax6_DAPI-5.tif	11	11	282.09	1621.64	285	2102	129.54545454545453	434.29752066115697	7
RC-Day20-11C1_day20_GA241_C106_MsZO1546_MsPax6_DAPI-5.tif	11	11	282.09	1621.64	162	1384	73.63636363636363	285.95041322314046	8
RC-Day20-11C1_day20_GA241_C106_MsZO1546_MsPax6_DAPI-5.tif	11	11	282.09	1621.64	447	1060	203.18181818181816	219.00826446280988	9
RC-Day20-11C1_day20_GA241_C106_MsZO1546_MsPax6_DAPI-5.tif	11	11	282.09	1621.64	368	1286	167.27272727272725	265.7024793388429	10
RC-Day20-11C1_day20_GA241_C106_MsZO1546_MsPax6_DAPI-5.tif	11	11	282.09	1621.64	320	1956	145.45454545454544	404.1322314049586	11
RC-Day20-11C1_day20_GA259_RC5_MsZO1546_MsPax6_DAPI-1.tif	17	17	384.18	2045.35	501	1787	227.72727272727272	369.2148760330578	1
RC-Day20-11C1_day20_GA259_RC5_MsZO1546_MsPax6_DAPI-1.tif	17	17	384.18	2045.35	538	1591	244.54545454545453	328.7190082644628	2
RC-Day20-11C1_day20_GA259_RC5_MsZO1546_MsPax6_DAPI-1.tif	17	17	384.18	2045.35	555	1517	252.27272727272725	313.42975206611567	3
RC-Day20-11C1_day20_GA259_RC5_MsZO1546_MsPax6_DAPI-1.tif	17	17	384.18	2045.35	680	1020	309.09090909090907	210.74380165289253	4
RC-Day20-11C1_day20_GA259_RC5_MsZO1546_MsPax6_DAPI-1.tif	17	17	384.18	2045.35	354	1910	160.9090909090909	394.62809917355366	5
RC-Day20-11C1_day20_GA259_RC5_MsZO1546_MsPax6_DAPI-1.tif	17	17	384.18	2045.35	256	974	116.36363636363636	201.23966942148758	6
RC-Day20-11C1_day20_GA259_RC5_MsZO1546_MsPax6_DAPI-1.tif	17	17	384.18	2045.35	240	2226	109.09090909090908	459.9173553719008	7
RC-Day20-11C1_day20_GA259_RC5_MsZO1546_MsPax6_DAPI-1.tif	17	17	384.18	2045.35	109	1021	49.54545454545454	210.95041322314046	8
RC-Day20-11C1_day20_GA259_RC5_MsZO1546_MsPax6_DAPI-1.tif	17	17	384.18	2045.35	221	2836	100.45454545454545	585.9504132231405	9
RC-Day20-11C1_day20_GA259_RC5_MsZO1546_MsPax6_DAPI-1.tif	17	17	384.18	2045.35	509	1692	231.36363636363635	349.5867768595041	10
RC-Day20-11C1_day20_GA259_RC5_MsZO1546_MsPax6_DAPI-1.tif	17	17	384.18	2045.35	144	2729	65.45454545454545	563.8429752066115	11
RC-Day20-11C1_day20_GA259_RC5_MsZO1546_MsPax6_DAPI-1.tif	17	17	384.18	2045.35	315	4950	143.18181818181816	1022.7272727272725	12
RC-Day20-11C1_day20_GA259_RC5_MsZO1546_MsPax6_DAPI-1.tif	17	17	384.18	2045.35	585	1069	265.9090909090909	220.8677685950413	13
RC-Day20-11C1_day20_GA259_RC5_MsZO1546_MsPax6_DAPI-1.tif	17	17	384.18	2045.35	483	2582	219.54545454545453	533.4710743801652	14
RC-Day20-11C1_day20_GA259_RC5_MsZO1546_MsPax6_DAPI-1.tif	17	17	384.18	2045.35	381	1392	173.18181818181816	287.60330578512395	15
RC-Day20-11C1_day20_GA259_RC5_MsZO1546_MsPax6_DAPI-1.tif	17	17	384.18	2045.35	287	4076	130.45454545454544	842.1487603305784	16
RC-Day20-11C1_day20_GA259_RC5_MsZO1546_MsPax6_DAPI-1.tif	17	17	384.18	2045.35	373	1399	169.54545454545453	289.0495867768595	17
RC-Day20-11C1_day20_GA259_RC5_MsZO1546_MsPax6_DAPI-2.tif	5	5	548.2	2497.8	356	808	161.8181818181818	166.94214876033055	1
RC-Day20-11C1_day20_GA259_RC5_MsZO1546_MsPax6_DAPI-2.tif	5	5	548.2	2497.8	410	4028	186.36363636363635	832.2314049586776	2
RC-Day20-11C1_day20_GA259_RC5_MsZO1546_MsPax6_DAPI-2.tif	5	5	548.2	2497.8	620	3667	281.8181818181818	757.6446280991735	3
RC-Day20-11C1_day20_GA259_RC5_MsZO1546_MsPax6_DAPI-2.tif	5	5	548.2	2497.8	696	2391	316.3636363636363	494.00826446280985	4
RC-Day20-11C1_day20_GA259_RC5_MsZO1546_MsPax6_DAPI-2.tif	5	5	548.2	2497.8	659	1595	299.5454545454545	329.5454545454545	5
RC-Day20-11C1_day20_GA259_RC5_MsZO1546_MsPax6_DAPI-3.tif	12	11	300.25	2128.25	235	3731	106.81818181818181	770.8677685950412	1
RC-Day20-11C1_day20_GA259_RC5_MsZO1546_MsPax6_DAPI-3.tif	12	11	300.25	2128.25	628	1190	285.45454545454544	245.8677685950413	2
RC-Day20-11C1_day20_GA259_RC5_MsZO1546_MsPax6_DAPI-3.tif	12	11	300.25	2128.25	311	978	141.36363636363635	202.0661157024793	3
RC-Day20-11C1_day20_GA259_RC5_MsZO1546_MsPax6_DAPI-3.tif	12	11	300.25	2128.25	274	2943	124.54545454545453	608.0578512396693	4
RC-Day20-11C1_day20_GA259_RC5_MsZO1546_MsPax6_DAPI-3.tif	12	11	300.25	2128.25	58	2521	26.36363636363636	520.8677685950413	5
RC-Day20-11C1_day20_GA259_RC5_MsZO1546_MsPax6_DAPI-3.tif	12	11	300.25	2128.25	140	1086	63.63636363636363	224.38016528925615	6
RC-Day20-11C1_day20_GA259_RC5_MsZO1546_MsPax6_DAPI-3.tif	12	11	300.25	2128.25	330	3234	150	668.1818181818181	7
RC-Day20-11C1_day20_GA259_RC5_MsZO1546_MsPax6_DAPI-3.tif	12	11	300.25	2128.25	199	2065	90.45454545454545	426.6528925619834	8
RC-Day20-11C1_day20_GA259_RC5_MsZO1546_MsPax6_DAPI-3.tif	12	11	300.25	2128.25	426	2348	193.63636363636363	485.1239669421487	9
RC-Day20-11C1_day20_GA259_RC5_MsZO1546_MsPax6_DAPI-3.tif	12	11	300.25	2128.25	303	2254	137.72727272727272	465.7024793388429	10
RC-Day20-11C1_day20_GA259_RC5_MsZO1546_MsPax6_DAPI-3.tif	12	11	300.25	2128.25	308	1046	140	216.1157024793388	11
RC-Day20-11C1_day20_GA259_RC5_MsZO1546_MsPax6_DAPI-3.tif	12	11	300.25	2128.25	391	2143	177.72727272727272	442.76859504132227	12
RC-Day20-11C1_day20_GA260_RC6_MsZO1546_MsPax6_DAPI-1.tif	11	11	241.27	1489.45	272	1477	123.63636363636363	305.1652892561983	1
RC-Day20-11C1_day20_GA260_RC6_MsZO1546_MsPax6_DAPI-1.tif	11	11	241.27	1489.45	137	2690	62.272727272727266	555.785123966942	2
RC-Day20-11C1_day20_GA260_RC6_MsZO1546_MsPax6_DAPI-1.tif	11	11	241.27	1489.45	117	1150	53.18181818181818	237.60330578512392	3
RC-Day20-11C1_day20_GA260_RC6_MsZO1546_MsPax6_DAPI-1.tif	11	11	241.27	1489.45	359	795	163.18181818181816	164.25619834710741	4
RC-Day20-11C1_day20_GA260_RC6_MsZO1546_MsPax6_DAPI-1.tif	11	11	241.27	1489.45	232	1160	105.45454545454544	239.66942148760327	5
RC-Day20-11C1_day20_GA260_RC6_MsZO1546_MsPax6_DAPI-1.tif	11	11	241.27	1489.45	162	1305	73.63636363636363	269.62809917355366	6
RC-Day20-11C1_day20_GA260_RC6_MsZO1546_MsPax6_DAPI-1.tif	11	11	241.27	1489.45	375	831	170.45454545454544	171.69421487603304	7
RC-Day20-11C1_day20_GA260_RC6_MsZO1546_MsPax6_DAPI-1.tif	11	11	241.27	1489.45	321	1748	145.9090909090909	361.15702479338836	8
RC-Day20-11C1_day20_GA260_RC6_MsZO1546_MsPax6_DAPI-1.tif	11	11	241.27	1489.45	139	1234	63.18181818181818	254.95867768595036	9
RC-Day20-11C1_day20_GA260_RC6_MsZO1546_MsPax6_DAPI-1.tif	11	11	241.27	1489.45	283	1732	128.63636363636363	357.85123966942143	10
RC-Day20-11C1_day20_GA260_RC6_MsZO1546_MsPax6_DAPI-1.tif	11	11	241.27	1489.45	257	2262	116.81818181818181	467.35537190082636	11
RC-Day20-11C1_day20_GA260_RC6_MsZO1546_MsPax6_DAPI-2.tif	7	6	336.86	2456.43	334	1505	151.8181818181818	310.95041322314046	1
RC-Day20-11C1_day20_GA260_RC6_MsZO1546_MsPax6_DAPI-2.tif	7	6	336.86	2456.43	96	3420	43.63636363636363	706.6115702479337	2
RC-Day20-11C1_day20_GA260_RC6_MsZO1546_MsPax6_DAPI-2.tif	7	6	336.86	2456.43	349	1341	158.63636363636363	277.0661157024793	3
RC-Day20-11C1_day20_GA260_RC6_MsZO1546_MsPax6_DAPI-2.tif	7	6	336.86	2456.43	268	1276	121.81818181818181	263.63636363636357	4
RC-Day20-11C1_day20_GA260_RC6_MsZO1546_MsPax6_DAPI-2.tif	7	6	336.86	2456.43	411	2662	186.8181818181818	549.9999999999999	5
RC-Day20-11C1_day20_GA260_RC6_MsZO1546_MsPax6_DAPI-2.tif	7	6	336.86	2456.43	399	1874	181.36363636363635	387.19008264462803	6
RC-Day20-11C1_day20_GA260_RC6_MsZO1546_MsPax6_DAPI-2.tif	7	6	336.86	2456.43	501	5117	227.72727272727272	1057.2314049586776	7
RC-Day20-11C1_day20_GA260_RC6_MsZO1546_MsPax6_DAPI-3.tif	9	6	229.56	1947.78	202	3404	91.81818181818181	703.3057851239669	1
RC-Day20-11C1_day20_GA260_RC6_MsZO1546_MsPax6_DAPI-3.tif	9	6	229.56	1947.78	185	3825	84.09090909090908	790.289256198347	2
RC-Day20-11C1_day20_GA260_RC6_MsZO1546_MsPax6_DAPI-3.tif	9	6	229.56	1947.78	343	4777	155.9090909090909	986.98347107438	3
RC-Day20-11C1_day20_GA260_RC6_MsZO1546_MsPax6_DAPI-3.tif	9	6	229.56	1947.78	77	1713	35	353.9256198347107	4
RC-Day20-11C1_day20_GA260_RC6_MsZO1546_MsPax6_DAPI-3.tif	9	6	229.56	1947.78	158	674	71.81818181818181	139.25619834710741	5
RC-Day20-11C1_day20_GA260_RC6_MsZO1546_MsPax6_DAPI-3.tif	9	6	229.56	1947.78	249	1157	113.18181818181817	239.04958677685946	6
RC-Day20-11C1_day20_GA260_RC6_MsZO1546_MsPax6_DAPI-3.tif	9	6	229.56	1947.78	273	625	124.09090909090908	129.13223140495865	7
RC-Day20-11C1_day20_GA260_RC6_MsZO1546_MsPax6_DAPI-3.tif	9	6	229.56	1947.78	240	550	109.09090909090908	113.63636363636361	8
RC-Day20-11C1_day20_GA260_RC6_MsZO1546_MsPax6_DAPI-3.tif	9	6	229.56	1947.78	339	805	154.09090909090907	166.32231404958677	9
RC-Day20-12C1_day20_GA2254_RC1_MsZO1546_MsPax6_DAPI-1.tif	8	8	271.5	1167.75	64	949	29.09090909090909	196.07438016528923	1
RC-Day20-12C1_day20_GA2254_RC1_MsZO1546_MsPax6_DAPI-1.tif	8	8	271.5	1167.75	50	720	22.727272727272727	148.76033057851237	2
RC-Day20-12C1_day20_GA2254_RC1_MsZO1546_MsPax6_DAPI-1.tif	8	8	271.5	1167.75	245	1584	111.36363636363636	327.2727272727272	3
RC-Day20-12C1_day20_GA2254_RC1_MsZO1546_MsPax6_DAPI-1.tif	8	8	271.5	1167.75	114	2125	51.81818181818181	439.0495867768594	4
RC-Day20-12C1_day20_GA2254_RC1_MsZO1546_MsPax6_DAPI-1.tif	8	8	271.5	1167.75	280	996	127.27272727272727	205.7851239669421	5
RC-Day20-12C1_day20_GA2254_RC1_MsZO1546_MsPax6_DAPI-1.tif	8	8	271.5	1167.75	644	908	292.7272727272727	187.60330578512395	6
RC-Day20-12C1_day20_GA2254_RC1_MsZO1546_MsPax6_DAPI-1.tif	8	8	271.5	1167.75	410	922	186.36363636363635	190.49586776859502	7
RC-Day20-12C1_day20_GA2254_RC1_MsZO1546_MsPax6_DAPI-1.tif	8	8	271.5	1167.75	365	1138	165.9090909090909	235.1239669421487	8
RC-Day20-12C1_day20_GA2254_RC1_MsZO1546_MsPax6_DAPI-2.tif	14	14	354.57	1485.14	290	1617	131.8181818181818	334.09090909090907	1
RC-Day20-12C1_day20_GA2254_RC1_MsZO1546_MsPax6_DAPI-2.tif	14	14	354.57	1485.14	325	2643	147.72727272727272	546.0743801652892	2
RC-Day20-12C1_day20_GA2254_RC1_MsZO1546_MsPax6_DAPI-2.tif	14	14	354.57	1485.14	608	800	276.3636363636363	165.2892561983471	3
RC-Day20-12C1_day20_GA2254_RC1_MsZO1546_MsPax6_DAPI-2.tif	14	14	354.57	1485.14	367	1387	166.8181818181818	286.5702479338843	4
RC-Day20-12C1_day20_GA2254_RC1_MsZO1546_MsPax6_DAPI-2.tif	14	14	354.57	1485.14	438	1865	199.09090909090907	385.33057851239664	5
RC-Day20-12C1_day20_GA2254_RC1_MsZO1546_MsPax6_DAPI-2.tif	14	14	354.57	1485.14	451	1782	204.99999999999997	368.18181818181813	6
RC-Day20-12C1_day20_GA2254_RC1_MsZO1546_MsPax6_DAPI-2.tif	14	14	354.57	1485.14	133	1598	60.454545454545446	330.1652892561983	7
RC-Day20-12C1_day20_GA2254_RC1_MsZO1546_MsPax6_DAPI-2.tif	14	14	354.57	1485.14	322	1366	146.36363636363635	282.2314049586776	8
RC-Day20-12C1_day20_GA2254_RC1_MsZO1546_MsPax6_DAPI-2.tif	14	14	354.57	1485.14	554	1564	251.81818181818178	323.14049586776855	9
RC-Day20-12C1_day20_GA2254_RC1_MsZO1546_MsPax6_DAPI-2.tif	14	14	354.57	1485.14	414	1719	188.18181818181816	355.16528925619826	10
RC-Day20-12C1_day20_GA2254_RC1_MsZO1546_MsPax6_DAPI-2.tif	14	14	354.57	1485.14	102	1211	46.36363636363636	250.2066115702479	11
RC-Day20-12C1_day20_GA2254_RC1_MsZO1546_MsPax6_DAPI-2.tif	14	14	354.57	1485.14	230	833	104.54545454545453	172.1074380165289	12
RC-Day20-12C1_day20_GA2254_RC1_MsZO1546_MsPax6_DAPI-2.tif	14	14	354.57	1485.14	381	1419	173.18181818181816	293.18181818181813	13
RC-Day20-12C1_day20_GA2254_RC1_MsZO1546_MsPax6_DAPI-2.tif	14	14	354.57	1485.14	349	988	158.63636363636363	204.13223140495865	14
RC-Day20-12C1_day20_GA2254_RC1_MsZO1546_MsPax6_DAPI-3.tif	17	16	224.76	1423.18	327	2221	148.63636363636363	458.8842975206611	1
RC-Day20-12C1_day20_GA2254_RC1_MsZO1546_MsPax6_DAPI-3.tif	17	16	224.76	1423.18	245	1747	111.36363636363636	360.95041322314046	2
RC-Day20-12C1_day20_GA2254_RC1_MsZO1546_MsPax6_DAPI-3.tif	17	16	224.76	1423.18	228	1384	103.63636363636363	285.95041322314046	3
RC-Day20-12C1_day20_GA2254_RC1_MsZO1546_MsPax6_DAPI-3.tif	17	16	224.76	1423.18	269	2050	122.27272727272727	423.5537190082644	4
RC-Day20-12C1_day20_GA2254_RC1_MsZO1546_MsPax6_DAPI-3.tif	17	16	224.76	1423.18	365	1189	165.9090909090909	245.66115702479334	5
RC-Day20-12C1_day20_GA2254_RC1_MsZO1546_MsPax6_DAPI-3.tif	17	16	224.76	1423.18	140	1275	63.63636363636363	263.42975206611567	6
RC-Day20-12C1_day20_GA2254_RC1_MsZO1546_MsPax6_DAPI-3.tif	17	16	224.76	1423.18	205	1034	93.18181818181817	213.6363636363636	7
RC-Day20-12C1_day20_GA2254_RC1_MsZO1546_MsPax6_DAPI-3.tif	17	16	224.76	1423.18	126	1460	57.272727272727266	301.65289256198344	8
RC-Day20-12C1_day20_GA2254_RC1_MsZO1546_MsPax6_DAPI-3.tif	17	16	224.76	1423.18	113	1534	51.36363636363636	316.94214876033055	9
RC-Day20-12C1_day20_GA2254_RC1_MsZO1546_MsPax6_DAPI-3.tif	17	16	224.76	1423.18	255	2522	115.9090909090909	521.0743801652892	10
RC-Day20-12C1_day20_GA2254_RC1_MsZO1546_MsPax6_DAPI-3.tif	17	16	224.76	1423.18	22	931	10	192.3553719008264	11
RC-Day20-12C1_day20_GA2254_RC1_MsZO1546_MsPax6_DAPI-3.tif	17	16	224.76	1423.18	603	1272	274.09090909090907	262.80991735537185	12
RC-Day20-12C1_day20_GA2254_RC1_MsZO1546_MsPax6_DAPI-3.tif	17	16	224.76	1423.18	140	1313	63.63636363636363	271.28099173553716	13
RC-Day20-12C1_day20_GA2254_RC1_MsZO1546_MsPax6_DAPI-3.tif	17	16	224.76	1423.18	222	745	100.9090909090909	153.92561983471072	14
RC-Day20-12C1_day20_GA2254_RC1_MsZO1546_MsPax6_DAPI-3.tif	17	16	224.76	1423.18	168	1351	76.36363636363636	279.13223140495865	15
RC-Day20-12C1_day20_GA2254_RC1_MsZO1546_MsPax6_DAPI-3.tif	17	16	224.76	1423.18	209	790	94.99999999999999	163.22314049586774	16
RC-Day20-12C1_day20_GA2254_RC1_MsZO1546_MsPax6_DAPI-3.tif	17	16	224.76	1423.18	184	1376	83.63636363636363	284.29752066115697	17
RC-Day20-12C1_day20_GA239_C105_MsZO1546_MsPax6_DAPI-1.tif	10	10	289.9	2719.1	432	2013	196.36363636363635	415.9090909090908	1
RC-Day20-12C1_day20_GA239_C105_MsZO1546_MsPax6_DAPI-1.tif	10	10	289.9	2719.1	345	3271	156.8181818181818	675.8264462809916	2
RC-Day20-12C1_day20_GA239_C105_MsZO1546_MsPax6_DAPI-1.tif	10	10	289.9	2719.1	153	7290	69.54545454545455	1506.1983471074377	3
RC-Day20-12C1_day20_GA239_C105_MsZO1546_MsPax6_DAPI-1.tif	10	10	289.9	2719.1	258	1121	117.27272727272727	231.61157024793386	4
RC-Day20-12C1_day20_GA239_C105_MsZO1546_MsPax6_DAPI-1.tif	10	10	289.9	2719.1	88	2742	40	566.5289256198346	5
RC-Day20-12C1_day20_GA239_C105_MsZO1546_MsPax6_DAPI-1.tif	10	10	289.9	2719.1	92	3679	41.81818181818181	760.1239669421486	6
RC-Day20-12C1_day20_GA239_C105_MsZO1546_MsPax6_DAPI-1.tif	10	10	289.9	2719.1	302	3790	137.27272727272725	783.0578512396693	7
RC-Day20-12C1_day20_GA239_C105_MsZO1546_MsPax6_DAPI-1.tif	10	10	289.9	2719.1	497	1056	225.90909090909088	218.18181818181816	8
RC-Day20-12C1_day20_GA239_C105_MsZO1546_MsPax6_DAPI-1.tif	10	10	289.9	2719.1	413	983	187.72727272727272	203.09917355371897	9
RC-Day20-12C1_day20_GA239_C105_MsZO1546_MsPax6_DAPI-1.tif	10	10	289.9	2719.1	319	1246	145	257.4380165289256	10
RC-Day20-12C1_day20_GA239_C105_MsZO1546_MsPax6_DAPI-2.tif	22	22	419.5	2454.45	349	3864	158.63636363636363	798.3471074380165	1
RC-Day20-12C1_day20_GA239_C105_MsZO1546_MsPax6_DAPI-2.tif	22	22	419.5	2454.45	299	2069	135.9090909090909	427.47933884297515	2
RC-Day20-12C1_day20_GA239_C105_MsZO1546_MsPax6_DAPI-2.tif	22	22	419.5	2454.45	553	1827	251.36363636363635	377.47933884297515	3
RC-Day20-12C1_day20_GA239_C105_MsZO1546_MsPax6_DAPI-2.tif	22	22	419.5	2454.45	363	2531	165	522.9338842975205	4
RC-Day20-12C1_day20_GA239_C105_MsZO1546_MsPax6_DAPI-2.tif	22	22	419.5	2454.45	383	8486	174.09090909090907	1753.3057851239666	5
RC-Day20-12C1_day20_GA239_C105_MsZO1546_MsPax6_DAPI-2.tif	22	22	419.5	2454.45	86	1286	39.090909090909086	265.7024793388429	6
RC-Day20-12C1_day20_GA239_C105_MsZO1546_MsPax6_DAPI-2.tif	22	22	419.5	2454.45	164	1022	74.54545454545453	211.1570247933884	7
RC-Day20-12C1_day20_GA239_C105_MsZO1546_MsPax6_DAPI-2.tif	22	22	419.5	2454.45	85	2230	38.63636363636363	460.7438016528925	8
RC-Day20-12C1_day20_GA239_C105_MsZO1546_MsPax6_DAPI-2.tif	22	22	419.5	2454.45	375	2459	170.45454545454544	508.05785123966933	9
RC-Day20-12C1_day20_GA239_C105_MsZO1546_MsPax6_DAPI-2.tif	22	22	419.5	2454.45	240	2394	109.09090909090908	494.62809917355366	10
RC-Day20-12C1_day20_GA239_C105_MsZO1546_MsPax6_DAPI-2.tif	22	22	419.5	2454.45	277	835	125.90909090909089	172.52066115702476	11
RC-Day20-12C1_day20_GA239_C105_MsZO1546_MsPax6_DAPI-2.tif	22	22	419.5	2454.45	344	867	156.36363636363635	179.13223140495865	12
RC-Day20-12C1_day20_GA239_C105_MsZO1546_MsPax6_DAPI-2.tif	22	22	419.5	2454.45	402	2254	182.72727272727272	465.7024793388429	13
RC-Day20-12C1_day20_GA239_C105_MsZO1546_MsPax6_DAPI-2.tif	22	22	419.5	2454.45	582	2854	264.5454545454545	589.6694214876032	14
RC-Day20-12C1_day20_GA239_C105_MsZO1546_MsPax6_DAPI-2.tif	22	22	419.5	2454.45	382	952	173.63636363636363	196.69421487603302	15
RC-Day20-12C1_day20_GA239_C105_MsZO1546_MsPax6_DAPI-2.tif	22	22	419.5	2454.45	693	2489	315	514.2561983471073	16
RC-Day20-12C1_day20_GA239_C105_MsZO1546_MsPax6_DAPI-2.tif	22	22	419.5	2454.45	502	4469	228.18181818181816	923.3471074380163	17
RC-Day20-12C1_day20_GA239_C105_MsZO1546_MsPax6_DAPI-2.tif	22	22	419.5	2454.45	631	1601	286.8181818181818	330.7851239669421	18
RC-Day20-12C1_day20_GA239_C105_MsZO1546_MsPax6_DAPI-2.tif	22	22	419.5	2454.45	541	2861	245.90909090909088	591.1157024793388	19
RC-Day20-12C1_day20_GA239_C105_MsZO1546_MsPax6_DAPI-2.tif	22	22	419.5	2454.45	551	1883	250.45454545454544	389.0495867768594	20
RC-Day20-12C1_day20_GA239_C105_MsZO1546_MsPax6_DAPI-2.tif	22	22	419.5	2454.45	745	1841	338.6363636363636	380.3719008264462	21
RC-Day20-12C1_day20_GA239_C105_MsZO1546_MsPax6_DAPI-2.tif	22	22	419.5	2454.45	682	2924	310	604.1322314049586	22
RC-Day20-12C1_day20_GA239_C105_MsZO1546_MsPax6_DAPI-3.tif	14	14	397.71	2735.57	522	1721	237.27272727272725	355.5785123966942	1
RC-Day20-12C1_day20_GA239_C105_MsZO1546_MsPax6_DAPI-3.tif	14	14	397.71	2735.57	520	3336	236.36363636363635	689.2561983471073	2
RC-Day20-12C1_day20_GA239_C105_MsZO1546_MsPax6_DAPI-3.tif	14	14	397.71	2735.57	368	2223	167.27272727272725	459.29752066115697	3
RC-Day20-12C1_day20_GA239_C105_MsZO1546_MsPax6_DAPI-3.tif	14	14	397.71	2735.57	316	3136	143.63636363636363	647.9338842975205	4
RC-Day20-12C1_day20_GA239_C105_MsZO1546_MsPax6_DAPI-3.tif	14	14	397.71	2735.57	230	2202	104.54545454545453	454.95867768595036	5
RC-Day20-12C1_day20_GA239_C105_MsZO1546_MsPax6_DAPI-3.tif	14	14	397.71	2735.57	457	2055	207.72727272727272	424.5867768595041	6
RC-Day20-12C1_day20_GA239_C105_MsZO1546_MsPax6_DAPI-3.tif	14	14	397.71	2735.57	411	3086	186.8181818181818	637.6033057851239	7
RC-Day20-12C1_day20_GA239_C105_MsZO1546_MsPax6_DAPI-3.tif	14	14	397.71	2735.57	519	970	235.90909090909088	200.41322314049583	8
RC-Day20-12C1_day20_GA239_C105_MsZO1546_MsPax6_DAPI-3.tif	14	14	397.71	2735.57	93	1482	42.272727272727266	306.198347107438	9
RC-Day20-12C1_day20_GA239_C105_MsZO1546_MsPax6_DAPI-3.tif	14	14	397.71	2735.57	364	2386	165.45454545454544	492.9752066115702	10
RC-Day20-12C1_day20_GA239_C105_MsZO1546_MsPax6_DAPI-3.tif	14	14	397.71	2735.57	398	4689	180.9090909090909	968.8016528925618	11
RC-Day20-12C1_day20_GA239_C105_MsZO1546_MsPax6_DAPI-3.tif	14	14	397.71	2735.57	324	6935	147.27272727272725	1432.8512396694214	12
RC-Day20-12C1_day20_GA239_C105_MsZO1546_MsPax6_DAPI-3.tif	14	14	397.71	2735.57	527	1821	239.54545454545453	376.2396694214875	13
RC-Day20-12C1_day20_GA239_C105_MsZO1546_MsPax6_DAPI-3.tif	14	14	397.71	2735.57	519	2256	235.90909090909088	466.1157024793388	14
RC-Day20-12C1_day20_GA239_C105_MsZO1546_MsPax6_DAPI-4.tif	18	18	349.44	2064.89	507	2363	230.45454545454544	488.2231404958677	1
RC-Day20-12C1_day20_GA239_C105_MsZO1546_MsPax6_DAPI-4.tif	18	18	349.44	2064.89	495	1233	224.99999999999997	254.75206611570243	2
RC-Day20-12C1_day20_GA239_C105_MsZO1546_MsPax6_DAPI-4.tif	18	18	349.44	2064.89	516	1061	234.54545454545453	219.2148760330578	3
RC-Day20-12C1_day20_GA239_C105_MsZO1546_MsPax6_DAPI-4.tif	18	18	349.44	2064.89	408	1500	185.45454545454544	309.9173553719008	4
RC-Day20-12C1_day20_GA239_C105_MsZO1546_MsPax6_DAPI-4.tif	18	18	349.44	2064.89	521	1565	236.8181818181818	323.34710743801645	5
RC-Day20-12C1_day20_GA239_C105_MsZO1546_MsPax6_DAPI-4.tif	18	18	349.44	2064.89	334	1468	151.8181818181818	303.30578512396687	6
RC-Day20-12C1_day20_GA239_C105_MsZO1546_MsPax6_DAPI-4.tif	18	18	349.44	2064.89	503	1748	228.63636363636363	361.15702479338836	7
RC-Day20-12C1_day20_GA239_C105_MsZO1546_MsPax6_DAPI-4.tif	18	18	349.44	2064.89	301	2219	136.8181818181818	458.4710743801652	8
RC-Day20-12C1_day20_GA239_C105_MsZO1546_MsPax6_DAPI-4.tif	18	18	349.44	2064.89	302	2162	137.27272727272725	446.694214876033	9
RC-Day20-12C1_day20_GA239_C105_MsZO1546_MsPax6_DAPI-4.tif	18	18	349.44	2064.89	482	858	219.09090909090907	177.27272727272725	10
RC-Day20-12C1_day20_GA239_C105_MsZO1546_MsPax6_DAPI-4.tif	18	18	349.44	2064.89	25	4986	11.363636363636363	1030.165289256198	11
RC-Day20-12C1_day20_GA239_C105_MsZO1546_MsPax6_DAPI-4.tif	18	18	349.44	2064.89	210	1097	95.45454545454545	226.65289256198344	12
RC-Day20-12C1_day20_GA239_C105_MsZO1546_MsPax6_DAPI-4.tif	18	18	349.44	2064.89	214	3554	97.27272727272727	734.2975206611569	13
RC-Day20-12C1_day20_GA239_C105_MsZO1546_MsPax6_DAPI-4.tif	18	18	349.44	2064.89	404	1715	183.63636363636363	354.33884297520655	14
RC-Day20-12C1_day20_GA239_C105_MsZO1546_MsPax6_DAPI-4.tif	18	18	349.44	2064.89	298	2310	135.45454545454544	477.2727272727272	15
RC-Day20-12C1_day20_GA239_C105_MsZO1546_MsPax6_DAPI-4.tif	18	18	349.44	2064.89	205	2035	93.18181818181817	420.4545454545454	16
RC-Day20-12C1_day20_GA239_C105_MsZO1546_MsPax6_DAPI-4.tif	18	18	349.44	2064.89	157	1641	71.36363636363636	339.0495867768594	17
RC-Day20-12C1_day20_GA239_C105_MsZO1546_MsPax6_DAPI-4.tif	18	18	349.44	2064.89	408	3653	185.45454545454544	754.7520661157024	18
RC-Day20-12C1_day20_GA255_RC2_MsZO1546_MsPax6_DAPI-1.tif	11	11	189.27	940.82	191	746	86.81818181818181	154.13223140495865	1
RC-Day20-12C1_day20_GA255_RC2_MsZO1546_MsPax6_DAPI-1.tif	11	11	189.27	940.82	161	523	73.18181818181817	108.0578512396694	2
RC-Day20-12C1_day20_GA255_RC2_MsZO1546_MsPax6_DAPI-1.tif	11	11	189.27	940.82	197	861	89.54545454545453	177.89256198347104	3
RC-Day20-12C1_day20_GA255_RC2_MsZO1546_MsPax6_DAPI-1.tif	11	11	189.27	940.82	90	692	40.90909090909091	142.97520661157023	4
RC-Day20-12C1_day20_GA255_RC2_MsZO1546_MsPax6_DAPI-1.tif	11	11	189.27	940.82	99	976	44.99999999999999	201.65289256198344	5
RC-Day20-12C1_day20_GA255_RC2_MsZO1546_MsPax6_DAPI-1.tif	11	11	189.27	940.82	209	856	94.99999999999999	176.85950413223136	6
RC-Day20-12C1_day20_GA255_RC2_MsZO1546_MsPax6_DAPI-1.tif	11	11	189.27	940.82	245	853	111.36363636363636	176.23966942148758	7
RC-Day20-12C1_day20_GA255_RC2_MsZO1546_MsPax6_DAPI-1.tif	11	11	189.27	940.82	154	1119	70	231.19834710743797	8
RC-Day20-12C1_day20_GA255_RC2_MsZO1546_MsPax6_DAPI-1.tif	11	11	189.27	940.82	207	825	94.09090909090908	170.45454545454544	9
RC-Day20-12C1_day20_GA255_RC2_MsZO1546_MsPax6_DAPI-1.tif	11	11	189.27	940.82	203	605	92.27272727272727	124.99999999999999	10
RC-Day20-12C1_day20_GA255_RC2_MsZO1546_MsPax6_DAPI-1.tif	11	11	189.27	940.82	326	2293	148.18181818181816	473.7603305785123	11
RC-Day20-12C1_day20_GA255_RC2_MsZO1546_MsPax6_DAPI-2.tif	9	9	244.56	1051.11	377	1167	171.36363636363635	241.1157024793388	1
RC-Day20-12C1_day20_GA255_RC2_MsZO1546_MsPax6_DAPI-2.tif	9	9	244.56	1051.11	244	1324	110.9090909090909	273.5537190082644	2
RC-Day20-12C1_day20_GA255_RC2_MsZO1546_MsPax6_DAPI-2.tif	9	9	244.56	1051.11	128	726	58.18181818181818	149.99999999999997	3
RC-Day20-12C1_day20_GA255_RC2_MsZO1546_MsPax6_DAPI-2.tif	9	9	244.56	1051.11	304	757	138.18181818181816	156.40495867768593	4
RC-Day20-12C1_day20_GA255_RC2_MsZO1546_MsPax6_DAPI-2.tif	9	9	244.56	1051.11	213	779	96.81818181818181	160.95041322314046	5
RC-Day20-12C1_day20_GA255_RC2_MsZO1546_MsPax6_DAPI-2.tif	9	9	244.56	1051.11	225	1000	102.27272727272727	206.61157024793386	6
RC-Day20-12C1_day20_GA255_RC2_MsZO1546_MsPax6_DAPI-2.tif	9	9	244.56	1051.11	144	1380	65.45454545454545	285.12396694214874	7
RC-Day20-12C1_day20_GA255_RC2_MsZO1546_MsPax6_DAPI-2.tif	9	9	244.56	1051.11	231	933	104.99999999999999	192.76859504132227	8
RC-Day20-12C1_day20_GA255_RC2_MsZO1546_MsPax6_DAPI-2.tif	9	9	244.56	1051.11	335	1394	152.27272727272725	288.0165289256198	9
RC-Day20-12C1_day20_GA255_RC2_MsZO1546_MsPax6_DAPI-3.tif	16	15	194.12	333.5	172	608	78.18181818181817	125.61983471074379	1
RC-Day20-12C1_day20_GA255_RC2_MsZO1546_MsPax6_DAPI-3.tif	16	15	194.12	333.5	184	9	83.63636363636363	1.8595041322314048	2
RC-Day20-12C1_day20_GA255_RC2_MsZO1546_MsPax6_DAPI-3.tif	16	15	194.12	333.5	174	316	79.09090909090908	65.2892561983471	3
RC-Day20-12C1_day20_GA255_RC2_MsZO1546_MsPax6_DAPI-3.tif	16	15	194.12	333.5	99	301	44.99999999999999	62.19008264462809	4
RC-Day20-12C1_day20_GA255_RC2_MsZO1546_MsPax6_DAPI-3.tif	16	15	194.12	333.5	97	1575	44.090909090909086	325.4132231404958	5
RC-Day20-12C1_day20_GA255_RC2_MsZO1546_MsPax6_DAPI-3.tif	16	15	194.12	333.5	93	183	42.272727272727266	37.809917355371894	6
RC-Day20-12C1_day20_GA255_RC2_MsZO1546_MsPax6_DAPI-3.tif	16	15	194.12	333.5	40	219	18.18181818181818	45.24793388429752	7
RC-Day20-12C1_day20_GA255_RC2_MsZO1546_MsPax6_DAPI-3.tif	16	15	194.12	333.5	212	365	96.36363636363636	75.41322314049586	8
RC-Day20-12C1_day20_GA255_RC2_MsZO1546_MsPax6_DAPI-3.tif	16	15	194.12	333.5	263	161	119.54545454545453	33.26446280991735	9
RC-Day20-12C1_day20_GA255_RC2_MsZO1546_MsPax6_DAPI-3.tif	16	15	194.12	333.5	133	193	60.454545454545446	39.87603305785123	10
RC-Day20-12C1_day20_GA255_RC2_MsZO1546_MsPax6_DAPI-3.tif	16	15	194.12	333.5	229	217	104.09090909090908	44.834710743801644	11
RC-Day20-12C1_day20_GA255_RC2_MsZO1546_MsPax6_DAPI-3.tif	16	15	194.12	333.5	292	148	132.72727272727272	30.57851239669421	12
RC-Day20-12C1_day20_GA255_RC2_MsZO1546_MsPax6_DAPI-3.tif	16	15	194.12	333.5	186	241	84.54545454545453	49.793388429752056	13
RC-Day20-12C1_day20_GA255_RC2_MsZO1546_MsPax6_DAPI-3.tif	16	15	194.12	333.5	283	194	128.63636363636363	40.08264462809917	14
RC-Day20-12C1_day20_GA255_RC2_MsZO1546_MsPax6_DAPI-3.tif	16	15	194.12	333.5	350	351	159.09090909090907	72.52066115702478	15
RC-Day20-12C1_day20_GA255_RC2_MsZO1546_MsPax6_DAPI-3.tif	16	15	194.12	333.5	299	255	135.9090909090909	52.68595041322313	16
OS-Day25-11C1_day25_GA_237_OS3__MsZO1546_MsPax6_DAPI-1.tif	0	0	NA	NA	NA	NA	NA	NA	1
OS-Day25-11C1_day25_GA_237_OS3__MsZO1546_MsPax6_DAPI-2.tif	1	1	1100	1932	1100	1932	499.99999999999994	399.1735537190082	1
OS-Day25-11C1_day25_GA_237_OS3__MsZO1546_MsPax6_DAPI-3.tif	0	0	NA	NA	NA	NA	NA	NA	1
OS-Day25-11C1_day25_GA_238_OS4__MsZO1546_MsPax6_DAPI-1.tif	1	0	572	13083	572	13083	260	2703.0991735537186	1
OS-Day25-11C1_day25_GA_238_OS4__MsZO1546_MsPax6_DAPI-2.tif	6	5	1059.67	1050.67	725	1541	329.5454545454545	318.3884297520661	1
OS-Day25-11C1_day25_GA_238_OS4__MsZO1546_MsPax6_DAPI-2.tif	6	5	1059.67	1050.67	1651	737	750.4545454545454	152.27272727272725	2
OS-Day25-11C1_day25_GA_238_OS4__MsZO1546_MsPax6_DAPI-2.tif	6	5	1059.67	1050.67	482	1247	219.09090909090907	257.64462809917353	3
OS-Day25-11C1_day25_GA_238_OS4__MsZO1546_MsPax6_DAPI-2.tif	6	5	1059.67	1050.67	1342	788	610	162.80991735537188	4
OS-Day25-11C1_day25_GA_238_OS4__MsZO1546_MsPax6_DAPI-2.tif	6	5	1059.67	1050.67	1017	1894	462.27272727272725	391.32231404958674	5
OS-Day25-11C1_day25_GA_238_OS4__MsZO1546_MsPax6_DAPI-2.tif	6	5	1059.67	1050.67	1141	97	518.6363636363636	20.041322314049584	6
OS-Day25-11C1_day25_GA_238_OS4__MsZO1546_MsPax6_DAPI-3.tif	2	2	922.5	6261	1285	9709	584.090909090909	2005.9917355371897	1
OS-Day25-11C1_day25_GA_238_OS4__MsZO1546_MsPax6_DAPI-3.tif	2	2	922.5	6261	560	2813	254.54545454545453	581.1983471074379	2
OS-Day25-11C1_day25_MN_13__MsZO1546_MsPax6_DAPI-1.tif	6	4	1447.17	2616.17	881	5200	400.45454545454544	1074.380165289256	1
OS-Day25-11C1_day25_MN_13__MsZO1546_MsPax6_DAPI-1.tif	6	4	1447.17	2616.17	584	2809	265.45454545454544	580.3719008264462	2
OS-Day25-11C1_day25_MN_13__MsZO1546_MsPax6_DAPI-1.tif	6	4	1447.17	2616.17	1680	2302	763.6363636363636	475.6198347107437	3
OS-Day25-11C1_day25_MN_13__MsZO1546_MsPax6_DAPI-1.tif	6	4	1447.17	2616.17	1891	1317	859.5454545454545	272.1074380165289	4
OS-Day25-11C1_day25_MN_13__MsZO1546_MsPax6_DAPI-1.tif	6	4	1447.17	2616.17	2116	1856	961.8181818181818	383.47107438016525	5
OS-Day25-11C1_day25_MN_13__MsZO1546_MsPax6_DAPI-1.tif	6	4	1447.17	2616.17	1531	2213	695.9090909090909	457.2314049586776	6
OS-Day25-11C1_day25_MN_13__MsZO1546_MsPax6_DAPI-2.tif	3	3	1481.67	10491.67	2031	10862	923.1818181818181	2244.2148760330574	1
OS-Day25-11C1_day25_MN_13__MsZO1546_MsPax6_DAPI-2.tif	3	3	1481.67	10491.67	1650	3529	749.9999999999999	729.1322314049586	2
OS-Day25-11C1_day25_MN_13__MsZO1546_MsPax6_DAPI-2.tif	3	3	1481.67	10491.67	764	17084	347.27272727272725	3529.752066115702	3
OS-Day25-11C1_day25_MN_13__MsZO1546_MsPax6_DAPI-3.tif	3	3	1147.67	6056.67	1682	1953	764.5454545454545	403.51239669421483	1
OS-Day25-11C1_day25_MN_13__MsZO1546_MsPax6_DAPI-3.tif	3	3	1147.67	6056.67	1604	1855	729.090909090909	383.2644628099173	2
OS-Day25-11C1_day25_MN_13__MsZO1546_MsPax6_DAPI-3.tif	3	3	1147.67	6056.67	157	14362	71.36363636363636	2967.355371900826	3
OS-Day25-12C1_day25_GA_239_OS5__MsZO1546_MsPax6_DAPI-1.tif	5	4	996	2621.2	705	3216	320.45454545454544	664.4628099173552	1
OS-Day25-12C1_day25_GA_239_OS5__MsZO1546_MsPax6_DAPI-1.tif	5	4	996	2621.2	1186	3740	539.090909090909	772.7272727272726	2
OS-Day25-12C1_day25_GA_239_OS5__MsZO1546_MsPax6_DAPI-1.tif	5	4	996	2621.2	1493	2501	678.6363636363636	516.7355371900826	3
OS-Day25-12C1_day25_GA_239_OS5__MsZO1546_MsPax6_DAPI-1.tif	5	4	996	2621.2	662	1588	300.9090909090909	328.09917355371897	4
OS-Day25-12C1_day25_GA_239_OS5__MsZO1546_MsPax6_DAPI-1.tif	5	4	996	2621.2	934	2061	424.5454545454545	425.82644628099166	5
OS-Day25-12C1_day25_GA_239_OS5__MsZO1546_MsPax6_DAPI-2.tif	1	0	1689	2292	1689	2292	767.7272727272726	473.5537190082644	1
OS-Day25-12C1_day25_GA_239_OS5__MsZO1546_MsPax6_DAPI-3.tif	4	3	688	2577.5	1056	4973	479.99999999999994	1027.479338842975	1
OS-Day25-12C1_day25_GA_239_OS5__MsZO1546_MsPax6_DAPI-3.tif	4	3	688	2577.5	861	2383	391.3636363636363	492.35537190082636	2
OS-Day25-12C1_day25_GA_239_OS5__MsZO1546_MsPax6_DAPI-3.tif	4	3	688	2577.5	365	1964	165.9090909090909	405.7851239669421	3
OS-Day25-12C1_day25_GA_239_OS5__MsZO1546_MsPax6_DAPI-3.tif	4	3	688	2577.5	470	990	213.63636363636363	204.5454545454545	4
OS-Day25-12C1_day25_GA_240_OS6__MsZO1546_MsPax6_DAPI-1.tif	4	0	716.75	2558.75	615	1759	279.5454545454545	363.42975206611567	1
OS-Day25-12C1_day25_GA_240_OS6__MsZO1546_MsPax6_DAPI-1.tif	4	0	716.75	2558.75	596	5230	270.9090909090909	1080.5785123966941	2
OS-Day25-12C1_day25_GA_240_OS6__MsZO1546_MsPax6_DAPI-1.tif	4	0	716.75	2558.75	927	1159	421.3636363636363	239.46280991735534	3
OS-Day25-12C1_day25_GA_240_OS6__MsZO1546_MsPax6_DAPI-1.tif	4	0	716.75	2558.75	729	2087	331.3636363636363	431.19834710743794	4
OS-Day25-12C1_day25_GA_240_OS6__MsZO1546_MsPax6_DAPI-2.tif	3	3	942.33	1902.67	901	2704	409.5454545454545	558.6776859504131	1
OS-Day25-12C1_day25_GA_240_OS6__MsZO1546_MsPax6_DAPI-2.tif	3	3	942.33	1902.67	961	1246	436.81818181818176	257.4380165289256	2
OS-Day25-12C1_day25_GA_240_OS6__MsZO1546_MsPax6_DAPI-2.tif	3	3	942.33	1902.67	965	1758	438.6363636363636	363.2231404958677	3
OS-Day25-12C1_day25_GA_240_OS6__MsZO1546_MsPax6_DAPI-3.tif	5	2	1089.8	2413	1377	1316	625.9090909090909	271.900826446281	1
OS-Day25-12C1_day25_GA_240_OS6__MsZO1546_MsPax6_DAPI-3.tif	5	2	1089.8	2413	682	1460	310	301.65289256198344	2
OS-Day25-12C1_day25_GA_240_OS6__MsZO1546_MsPax6_DAPI-3.tif	5	2	1089.8	2413	342	3813	155.45454545454544	787.8099173553718	3
OS-Day25-12C1_day25_GA_240_OS6__MsZO1546_MsPax6_DAPI-3.tif	5	2	1089.8	2413	1330	4206	604.5454545454545	869.0082644628097	4
OS-Day25-12C1_day25_GA_240_OS6__MsZO1546_MsPax6_DAPI-3.tif	5	2	1089.8	2413	1718	1270	780.9090909090909	262.396694214876	5
OS-Day25-12C1_day25_MN_14__MsZO1546_MsPax6_DAPI-1.tif	9	8	1140.89	3527.22	1069	3810	485.9090909090909	787.190082644628	1
OS-Day25-12C1_day25_MN_14__MsZO1546_MsPax6_DAPI-1.tif	9	8	1140.89	3527.22	1125	6071	511.3636363636363	1254.3388429752065	2
OS-Day25-12C1_day25_MN_14__MsZO1546_MsPax6_DAPI-1.tif	9	8	1140.89	3527.22	1211	1635	550.4545454545454	337.80991735537185	3
OS-Day25-12C1_day25_MN_14__MsZO1546_MsPax6_DAPI-1.tif	9	8	1140.89	3527.22	1322	2635	600.9090909090909	544.4214876033056	4
OS-Day25-12C1_day25_MN_14__MsZO1546_MsPax6_DAPI-1.tif	9	8	1140.89	3527.22	1680	1746	763.6363636363636	360.7438016528925	5
OS-Day25-12C1_day25_MN_14__MsZO1546_MsPax6_DAPI-1.tif	9	8	1140.89	3527.22	1259	4071	572.2727272727273	841.1157024793387	6
OS-Day25-12C1_day25_MN_14__MsZO1546_MsPax6_DAPI-1.tif	9	8	1140.89	3527.22	592	2139	269.09090909090907	441.9421487603305	7
OS-Day25-12C1_day25_MN_14__MsZO1546_MsPax6_DAPI-1.tif	9	8	1140.89	3527.22	1224	8407	556.3636363636364	1736.9834710743798	8
OS-Day25-12C1_day25_MN_14__MsZO1546_MsPax6_DAPI-1.tif	9	8	1140.89	3527.22	786	1231	357.27272727272725	254.33884297520657	9
OS-Day25-12C1_day25_MN_14__MsZO1546_MsPax6_DAPI-2.tif	10	10	1272.2	6419.1	1717	4880	780.4545454545454	1008.2644628099172	1
OS-Day25-12C1_day25_MN_14__MsZO1546_MsPax6_DAPI-2.tif	10	10	1272.2	6419.1	1692	3886	769.090909090909	802.892561983471	2
OS-Day25-12C1_day25_MN_14__MsZO1546_MsPax6_DAPI-2.tif	10	10	1272.2	6419.1	1484	14074	674.5454545454545	2907.851239669421	3
OS-Day25-12C1_day25_MN_14__MsZO1546_MsPax6_DAPI-2.tif	10	10	1272.2	6419.1	623	11827	283.1818181818182	2443.5950413223136	4
OS-Day25-12C1_day25_MN_14__MsZO1546_MsPax6_DAPI-2.tif	10	10	1272.2	6419.1	1497	7285	680.4545454545454	1505.165289256198	5
OS-Day25-12C1_day25_MN_14__MsZO1546_MsPax6_DAPI-2.tif	10	10	1272.2	6419.1	764	8557	347.27272727272725	1767.97520661157	6
OS-Day25-12C1_day25_MN_14__MsZO1546_MsPax6_DAPI-2.tif	10	10	1272.2	6419.1	1249	6505	567.7272727272726	1344.0082644628096	7
OS-Day25-12C1_day25_MN_14__MsZO1546_MsPax6_DAPI-2.tif	10	10	1272.2	6419.1	910	3656	413.6363636363636	755.3719008264461	8
OS-Day25-12C1_day25_MN_14__MsZO1546_MsPax6_DAPI-2.tif	10	10	1272.2	6419.1	1368	1766	621.8181818181818	364.8760330578512	9
OS-Day25-12C1_day25_MN_14__MsZO1546_MsPax6_DAPI-2.tif	10	10	1272.2	6419.1	1418	1755	644.5454545454545	362.6033057851239	10
OS-Day25-12C1_day25_MN_14__MsZO1546_MsPax6_DAPI-3.tif	14	11	1495.21	6497.86	2180	2296	990.9090909090909	474.3801652892561	1
OS-Day25-12C1_day25_MN_14__MsZO1546_MsPax6_DAPI-3.tif	14	11	1495.21	6497.86	1946	12912	884.5454545454545	2667.768595041322	2
OS-Day25-12C1_day25_MN_14__MsZO1546_MsPax6_DAPI-3.tif	14	11	1495.21	6497.86	1479	1826	672.2727272727273	377.2727272727272	3
OS-Day25-12C1_day25_MN_14__MsZO1546_MsPax6_DAPI-3.tif	14	11	1495.21	6497.86	1498	4169	680.9090909090909	861.3636363636363	4
OS-Day25-12C1_day25_MN_14__MsZO1546_MsPax6_DAPI-3.tif	14	11	1495.21	6497.86	1415	1415	643.1818181818181	292.3553719008264	5
OS-Day25-12C1_day25_MN_14__MsZO1546_MsPax6_DAPI-3.tif	14	11	1495.21	6497.86	964	4947	438.18181818181813	1022.1074380165288	6
OS-Day25-12C1_day25_MN_14__MsZO1546_MsPax6_DAPI-3.tif	14	11	1495.21	6497.86	964	7303	438.18181818181813	1508.884297520661	7
OS-Day25-12C1_day25_MN_14__MsZO1546_MsPax6_DAPI-3.tif	14	11	1495.21	6497.86	1446	15505	657.2727272727273	3203.512396694214	8
OS-Day25-12C1_day25_MN_14__MsZO1546_MsPax6_DAPI-3.tif	14	11	1495.21	6497.86	1692	5329	769.090909090909	1101.0330578512394	9
OS-Day25-12C1_day25_MN_14__MsZO1546_MsPax6_DAPI-3.tif	14	11	1495.21	6497.86	1434	3493	651.8181818181818	721.6942148760329	10
OS-Day25-12C1_day25_MN_14__MsZO1546_MsPax6_DAPI-3.tif	14	11	1495.21	6497.86	1773	2162	805.9090909090909	446.694214876033	11
OS-Day25-12C1_day25_MN_14__MsZO1546_MsPax6_DAPI-3.tif	14	11	1495.21	6497.86	1013	8786	460.45454545454544	1815.2892561983467	12
OS-Day25-12C1_day25_MN_14__MsZO1546_MsPax6_DAPI-3.tif	14	11	1495.21	6497.86	1346	6182	611.8181818181818	1277.272727272727	13
OS-Day25-12C1_day25_MN_14__MsZO1546_MsPax6_DAPI-3.tif	14	11	1495.21	6497.86	1783	14645	810.4545454545454	3025.826446280991	14
RC-Day25-11C1_day25_A_18_MsZO1546_MsPax6_DAPI-1.tif	4	4	525.25	11513.5	312	15914	141.8181818181818	3288.0165289256192	1
RC-Day25-11C1_day25_A_18_MsZO1546_MsPax6_DAPI-1.tif	4	4	525.25	11513.5	612	8567	278.1818181818182	1770.0413223140492	2
RC-Day25-11C1_day25_A_18_MsZO1546_MsPax6_DAPI-1.tif	4	4	525.25	11513.5	545	18491	247.72727272727272	3820.454545454545	3
RC-Day25-11C1_day25_A_18_MsZO1546_MsPax6_DAPI-1.tif	4	4	525.25	11513.5	632	3082	287.27272727272725	636.7768595041322	4
RC-Day25-11C1_day25_A_18_MsZO1546_MsPax6_DAPI-2.tif	5	4	934.4	8649.8	1249	5844	567.7272727272726	1207.4380165289253	1
RC-Day25-11C1_day25_A_18_MsZO1546_MsPax6_DAPI-2.tif	5	4	934.4	8649.8	593	19216	269.5454545454545	3970.247933884297	2
RC-Day25-11C1_day25_A_18_MsZO1546_MsPax6_DAPI-2.tif	5	4	934.4	8649.8	1010	12726	459.09090909090907	2629.3388429752063	3
RC-Day25-11C1_day25_A_18_MsZO1546_MsPax6_DAPI-2.tif	5	4	934.4	8649.8	501	3421	227.72727272727272	706.8181818181818	4
RC-Day25-11C1_day25_A_18_MsZO1546_MsPax6_DAPI-2.tif	5	4	934.4	8649.8	1319	2042	599.5454545454545	421.9008264462809	5
RC-Day25-11C1_day25_A_18_MsZO1546_MsPax6_DAPI-3.tif	5	5	655.8	11012.4	752	7880	341.8181818181818	1628.0991735537189	1
RC-Day25-11C1_day25_A_18_MsZO1546_MsPax6_DAPI-3.tif	5	5	655.8	11012.4	408	16067	185.45454545454544	3319.628099173553	2
RC-Day25-11C1_day25_A_18_MsZO1546_MsPax6_DAPI-3.tif	5	5	655.8	11012.4	95	24077	43.18181818181818	4974.5867768595035	3
RC-Day25-11C1_day25_A_18_MsZO1546_MsPax6_DAPI-3.tif	5	5	655.8	11012.4	935	2638	424.99999999999994	545.0413223140495	4
RC-Day25-11C1_day25_A_18_MsZO1546_MsPax6_DAPI-3.tif	5	5	655.8	11012.4	1089	4400	494.99999999999994	909.0909090909089	5
RC-Day25-11C1_day25_GA_141_MsZO1546_MsPax6_DAPI-1.tif	4	4	314.5	4839.25	382	4173	173.63636363636363	862.190082644628	1
RC-Day25-11C1_day25_GA_141_MsZO1546_MsPax6_DAPI-1.tif	4	4	314.5	4839.25	206	4058	93.63636363636363	838.4297520661156	2
RC-Day25-11C1_day25_GA_141_MsZO1546_MsPax6_DAPI-1.tif	4	4	314.5	4839.25	177	9666	80.45454545454545	1997.1074380165287	3
RC-Day25-11C1_day25_GA_141_MsZO1546_MsPax6_DAPI-1.tif	4	4	314.5	4839.25	493	1460	224.09090909090907	301.65289256198344	4
RC-Day25-11C1_day25_GA_141_MsZO1546_MsPax6_DAPI-2.tif	3	2	671.67	4735.67	447	2130	203.18181818181816	440.0826446280991	1
RC-Day25-11C1_day25_GA_141_MsZO1546_MsPax6_DAPI-2.tif	3	2	671.67	4735.67	142	8337	64.54545454545455	1722.5206611570245	2
RC-Day25-11C1_day25_GA_141_MsZO1546_MsPax6_DAPI-2.tif	3	2	671.67	4735.67	1426	3740	648.1818181818181	772.7272727272726	3
RC-Day25-11C1_day25_GA_141_MsZO1546_MsPax6_DAPI-3.tif	3	3	651.67	1593	602	1782	273.6363636363636	368.18181818181813	1
RC-Day25-11C1_day25_GA_141_MsZO1546_MsPax6_DAPI-3.tif	3	3	651.67	1593	625	1905	284.09090909090907	393.595041322314	2
RC-Day25-11C1_day25_GA_141_MsZO1546_MsPax6_DAPI-3.tif	3	3	651.67	1593	728	1092	330.9090909090909	225.61983471074376	3
RC-Day25-11C1_day25_GA_141_MsZO1546_MsPax6_DAPI-4.tif	7	5	631.86	4287.14	1167	1742	530.4545454545454	359.9173553719008	1
RC-Day25-11C1_day25_GA_141_MsZO1546_MsPax6_DAPI-4.tif	7	5	631.86	4287.14	787	1814	357.7272727272727	374.793388429752	2
RC-Day25-11C1_day25_GA_141_MsZO1546_MsPax6_DAPI-4.tif	7	5	631.86	4287.14	362	4939	164.54545454545453	1020.4545454545453	3
RC-Day25-11C1_day25_GA_141_MsZO1546_MsPax6_DAPI-4.tif	7	5	631.86	4287.14	224	8741	101.81818181818181	1805.9917355371897	4
RC-Day25-11C1_day25_GA_141_MsZO1546_MsPax6_DAPI-4.tif	7	5	631.86	4287.14	995	2006	452.27272727272725	414.4628099173553	5
RC-Day25-11C1_day25_GA_141_MsZO1546_MsPax6_DAPI-4.tif	7	5	631.86	4287.14	359	8567	163.18181818181816	1770.0413223140492	6
RC-Day25-11C1_day25_GA_141_MsZO1546_MsPax6_DAPI-4.tif	7	5	631.86	4287.14	529	2201	240.45454545454544	454.7520661157024	7
RC-Day25-11C1_day25_GA_237_MsZO1546_MsPax6_DAPI-1.tif	8	8	1208.75	1748.88	1564	1225	710.9090909090909	253.09917355371897	1
RC-Day25-11C1_day25_GA_237_MsZO1546_MsPax6_DAPI-1.tif	8	8	1208.75	1748.88	1295	1515	588.6363636363636	313.0165289256198	2
RC-Day25-11C1_day25_GA_237_MsZO1546_MsPax6_DAPI-1.tif	8	8	1208.75	1748.88	1362	1296	619.090909090909	267.76859504132227	3
RC-Day25-11C1_day25_GA_237_MsZO1546_MsPax6_DAPI-1.tif	8	8	1208.75	1748.88	915	2312	415.9090909090909	477.68595041322305	4
RC-Day25-11C1_day25_GA_237_MsZO1546_MsPax6_DAPI-1.tif	8	8	1208.75	1748.88	1426	1138	648.1818181818181	235.1239669421487	5
RC-Day25-11C1_day25_GA_237_MsZO1546_MsPax6_DAPI-1.tif	8	8	1208.75	1748.88	1198	1570	544.5454545454545	324.3801652892561	6
RC-Day25-11C1_day25_GA_237_MsZO1546_MsPax6_DAPI-1.tif	8	8	1208.75	1748.88	1121	1891	509.5454545454545	390.7024793388429	7
RC-Day25-11C1_day25_GA_237_MsZO1546_MsPax6_DAPI-1.tif	8	8	1208.75	1748.88	789	3044	358.6363636363636	628.9256198347107	8
RC-Day25-12C1_day25_A_01_MsZO1546_MsPax6_DAPI-1.tif	7	7	1463	2079.57	1375	1928	625	398.34710743801645	1
RC-Day25-12C1_day25_A_01_MsZO1546_MsPax6_DAPI-1.tif	7	7	1463	2079.57	1888	1411	858.1818181818181	291.52892561983464	2
RC-Day25-12C1_day25_A_01_MsZO1546_MsPax6_DAPI-1.tif	7	7	1463	2079.57	797	3062	362.27272727272725	632.6446280991735	3
RC-Day25-12C1_day25_A_01_MsZO1546_MsPax6_DAPI-1.tif	7	7	1463	2079.57	1483	2071	674.090909090909	427.892561983471	4
RC-Day25-12C1_day25_A_01_MsZO1546_MsPax6_DAPI-1.tif	7	7	1463	2079.57	719	3397	326.8181818181818	701.8595041322313	5
RC-Day25-12C1_day25_A_01_MsZO1546_MsPax6_DAPI-1.tif	7	7	1463	2079.57	1763	1657	801.3636363636363	342.3553719008264	6
RC-Day25-12C1_day25_A_01_MsZO1546_MsPax6_DAPI-1.tif	7	7	1463	2079.57	2216	1031	1007.2727272727271	213.0165289256198	7
RC-Day25-12C1_day25_A_01_MsZO1546_MsPax6_DAPI-2.tif	6	6	1256.67	1765.17	1355	1763	615.9090909090909	364.2561983471074	1
RC-Day25-12C1_day25_A_01_MsZO1546_MsPax6_DAPI-2.tif	6	6	1256.67	1765.17	1123	2229	510.45454545454544	460.53719008264454	2
RC-Day25-12C1_day25_A_01_MsZO1546_MsPax6_DAPI-2.tif	6	6	1256.67	1765.17	1017	2440	462.27272727272725	504.1322314049586	3
RC-Day25-12C1_day25_A_01_MsZO1546_MsPax6_DAPI-2.tif	6	6	1256.67	1765.17	1376	2252	625.4545454545454	465.28925619834706	4
RC-Day25-12C1_day25_A_01_MsZO1546_MsPax6_DAPI-2.tif	6	6	1256.67	1765.17	1251	730	568.6363636363636	150.82644628099172	5
RC-Day25-12C1_day25_A_01_MsZO1546_MsPax6_DAPI-2.tif	6	6	1256.67	1765.17	1418	1177	644.5454545454545	243.18181818181813	6
RC-Day25-12C1_day25_A_01_MsZO1546_MsPax6_DAPI-3.tif	5	0	1091.4	1747.8	1323	4038	601.3636363636363	834.2975206611569	1
RC-Day25-12C1_day25_A_01_MsZO1546_MsPax6_DAPI-3.tif	5	0	1091.4	1747.8	1190	1212	540.9090909090909	250.41322314049583	2
RC-Day25-12C1_day25_A_01_MsZO1546_MsPax6_DAPI-3.tif	5	0	1091.4	1747.8	727	1270	330.45454545454544	262.396694214876	3
RC-Day25-12C1_day25_A_01_MsZO1546_MsPax6_DAPI-3.tif	5	0	1091.4	1747.8	1065	1001	484.09090909090907	206.81818181818178	4
RC-Day25-12C1_day25_A_01_MsZO1546_MsPax6_DAPI-3.tif	5	0	1091.4	1747.8	1152	1218	523.6363636363636	251.65289256198344	5
RC-Day25-12C1_day25_A_16_MsZO1546_MsPax6_DAPI-1.tif	11	10	772.82	3675.09	782	5991	355.45454545454544	1237.8099173553717	1
RC-Day25-12C1_day25_A_16_MsZO1546_MsPax6_DAPI-1.tif	11	10	772.82	3675.09	1081	1320	491.3636363636363	272.7272727272727	2
RC-Day25-12C1_day25_A_16_MsZO1546_MsPax6_DAPI-1.tif	11	10	772.82	3675.09	557	1250	253.18181818181816	258.2644628099173	3
RC-Day25-12C1_day25_A_16_MsZO1546_MsPax6_DAPI-1.tif	11	10	772.82	3675.09	110	6754	49.99999999999999	1395.4545454545453	4
RC-Day25-12C1_day25_A_16_MsZO1546_MsPax6_DAPI-1.tif	11	10	772.82	3675.09	494	1691	224.54545454545453	349.3801652892561	5
RC-Day25-12C1_day25_A_16_MsZO1546_MsPax6_DAPI-1.tif	11	10	772.82	3675.09	469	6251	213.18181818181816	1291.5289256198346	6
RC-Day25-12C1_day25_A_16_MsZO1546_MsPax6_DAPI-1.tif	11	10	772.82	3675.09	572	97	260	20.041322314049584	7
RC-Day25-12C1_day25_A_16_MsZO1546_MsPax6_DAPI-1.tif	11	10	772.82	3675.09	789	4437	358.6363636363636	916.7355371900825	8
RC-Day25-12C1_day25_A_16_MsZO1546_MsPax6_DAPI-1.tif	11	10	772.82	3675.09	1336	8652	607.2727272727273	1787.6033057851237	9
RC-Day25-12C1_day25_A_16_MsZO1546_MsPax6_DAPI-1.tif	11	10	772.82	3675.09	1120	1299	509.09090909090907	268.3884297520661	10
RC-Day25-12C1_day25_A_16_MsZO1546_MsPax6_DAPI-1.tif	11	10	772.82	3675.09	1191	2684	541.3636363636364	554.5454545454545	11
RC-Day25-12C1_day25_A_16_MsZO1546_MsPax6_DAPI-2.tif	8	8	1178.12	1597	957	1258	434.99999999999994	259.9173553719008	1
RC-Day25-12C1_day25_A_16_MsZO1546_MsPax6_DAPI-2.tif	8	8	1178.12	1597	1524	1298	692.7272727272726	268.18181818181813	2
RC-Day25-12C1_day25_A_16_MsZO1546_MsPax6_DAPI-2.tif	8	8	1178.12	1597	1539	1118	699.5454545454545	230.99173553719004	3
RC-Day25-12C1_day25_A_16_MsZO1546_MsPax6_DAPI-2.tif	8	8	1178.12	1597	1429	2277	649.5454545454545	470.4545454545454	4
RC-Day25-12C1_day25_A_16_MsZO1546_MsPax6_DAPI-2.tif	8	8	1178.12	1597	1268	1188	576.3636363636363	245.4545454545454	5
RC-Day25-12C1_day25_A_16_MsZO1546_MsPax6_DAPI-2.tif	8	8	1178.12	1597	662	1094	300.9090909090909	226.03305785123965	6
RC-Day25-12C1_day25_A_16_MsZO1546_MsPax6_DAPI-2.tif	8	8	1178.12	1597	898	2405	408.18181818181813	496.9008264462809	7
RC-Day25-12C1_day25_A_16_MsZO1546_MsPax6_DAPI-2.tif	8	8	1178.12	1597	1148	2138	521.8181818181818	441.7355371900826	8
RC-Day25-12C1_day25_GA_123_MsZO1546_MsPax6_DAPI-1.tif	7	7	1183.14	2478.86	1256	1792	570.9090909090909	370.2479338842975	1
RC-Day25-12C1_day25_GA_123_MsZO1546_MsPax6_DAPI-1.tif	7	7	1183.14	2478.86	1469	3992	667.7272727272726	824.793388429752	2
RC-Day25-12C1_day25_GA_123_MsZO1546_MsPax6_DAPI-1.tif	7	7	1183.14	2478.86	581	1945	264.09090909090907	401.85950413223134	3
RC-Day25-12C1_day25_GA_123_MsZO1546_MsPax6_DAPI-1.tif	7	7	1183.14	2478.86	1247	3886	566.8181818181818	802.892561983471	4
RC-Day25-12C1_day25_GA_123_MsZO1546_MsPax6_DAPI-1.tif	7	7	1183.14	2478.86	1071	2202	486.81818181818176	454.95867768595036	5
RC-Day25-12C1_day25_GA_123_MsZO1546_MsPax6_DAPI-1.tif	7	7	1183.14	2478.86	1215	1932	552.2727272727273	399.1735537190082	6
RC-Day25-12C1_day25_GA_123_MsZO1546_MsPax6_DAPI-1.tif	7	7	1183.14	2478.86	1443	1603	655.9090909090909	331.19834710743794	7
RC-Day25-12C1_day25_GA_123_MsZO1546_MsPax6_DAPI-2.tif	8	8	756.25	5997.75	1218	1791	553.6363636363636	370.0413223140495	1
RC-Day25-12C1_day25_GA_123_MsZO1546_MsPax6_DAPI-2.tif	8	8	756.25	5997.75	829	14606	376.8181818181818	3017.768595041322	2
RC-Day25-12C1_day25_GA_123_MsZO1546_MsPax6_DAPI-2.tif	8	8	756.25	5997.75	571	3485	259.5454545454545	720.0413223140495	3
RC-Day25-12C1_day25_GA_123_MsZO1546_MsPax6_DAPI-2.tif	8	8	756.25	5997.75	471	1879	214.09090909090907	388.2231404958677	4
RC-Day25-12C1_day25_GA_123_MsZO1546_MsPax6_DAPI-2.tif	8	8	756.25	5997.75	137	10345	62.272727272727266	2137.396694214876	5
RC-Day25-12C1_day25_GA_123_MsZO1546_MsPax6_DAPI-2.tif	8	8	756.25	5997.75	503	1553	228.63636363636363	320.8677685950413	6
RC-Day25-12C1_day25_GA_123_MsZO1546_MsPax6_DAPI-2.tif	8	8	756.25	5997.75	1013	7050	460.45454545454544	1456.6115702479337	7
RC-Day25-12C1_day25_GA_123_MsZO1546_MsPax6_DAPI-2.tif	8	8	756.25	5997.75	1308	7273	594.5454545454545	1502.6859504132228	8
OS-Day90-11C1_day90_MN20__MsZO1546_MsPax6_DAPI_A-MN20_Zo1-546_Pax6-64711.tif	3	0	2526.33	3239.33	2956	3804	1343.6363636363635	785.9504132231403	1
OS-Day90-11C1_day90_MN20__MsZO1546_MsPax6_DAPI_A-MN20_Zo1-546_Pax6-64711.tif	3	0	2526.33	3239.33	2378	1235	1080.9090909090908	255.16528925619832	2
OS-Day90-11C1_day90_MN20__MsZO1546_MsPax6_DAPI_A-MN20_Zo1-546_Pax6-64711.tif	3	0	2526.33	3239.33	2245	4679	1020.4545454545454	966.7355371900825	3
OS-Day90-11C1_day90_MN20__MsZO1546_MsPax6_DAPI_B-MN20_Zo1-546_Pax6-64711.tif	0	0	NA	NA	NA	NA	NA	NA	1
OS-Day90-11C1_day90_MN20__MsZO1546_MsPax6_DAPI_B-MN20_Zo1-546_Pax6-64713.tif	5	2	1598.4	2585.2	1498	1358	680.9090909090909	280.5785123966942	1
OS-Day90-11C1_day90_MN20__MsZO1546_MsPax6_DAPI_B-MN20_Zo1-546_Pax6-64713.tif	5	2	1598.4	2585.2	1977	3605	898.6363636363635	744.8347107438016	2
OS-Day90-11C1_day90_MN20__MsZO1546_MsPax6_DAPI_B-MN20_Zo1-546_Pax6-64713.tif	5	2	1598.4	2585.2	1839	2251	835.9090909090909	465.0826446280991	3
OS-Day90-11C1_day90_MN20__MsZO1546_MsPax6_DAPI_B-MN20_Zo1-546_Pax6-64713.tif	5	2	1598.4	2585.2	996	1973	452.7272727272727	407.6446280991735	4
OS-Day90-11C1_day90_MN20__MsZO1546_MsPax6_DAPI_B-MN20_Zo1-546_Pax6-64713.tif	5	2	1598.4	2585.2	1682	3739	764.5454545454545	772.5206611570246	5
OS-Day90-11C1_day90_MN21__MsZO1546_MsPax6_DAPI-MN21_Zo1-546_Pax6-64711.tif	4	4	524.25	1647.25	694	1836	315.45454545454544	379.33884297520655	1
OS-Day90-11C1_day90_MN21__MsZO1546_MsPax6_DAPI-MN21_Zo1-546_Pax6-64711.tif	4	4	524.25	1647.25	401	1813	182.27272727272725	374.5867768595041	2
OS-Day90-11C1_day90_MN21__MsZO1546_MsPax6_DAPI-MN21_Zo1-546_Pax6-64711.tif	4	4	524.25	1647.25	413	1261	187.72727272727272	260.5371900826446	3
OS-Day90-11C1_day90_MN21__MsZO1546_MsPax6_DAPI-MN21_Zo1-546_Pax6-64711.tif	4	4	524.25	1647.25	589	1679	267.7272727272727	346.9008264462809	4
OS-Day90-11C1_day90_MN21__MsZO1546_MsPax6_DAPI-MN21_Zo1-546_Pax6-64711_000.tif	2	2	1407.5	3496	1457	3160	662.2727272727273	652.892561983471	1
OS-Day90-11C1_day90_MN21__MsZO1546_MsPax6_DAPI-MN21_Zo1-546_Pax6-64711_000.tif	2	2	1407.5	3496	1358	3832	617.2727272727273	791.7355371900825	2
OS-Day90-11C1_day90_MN21__MsZO1546_MsPax6_DAPI-MN21_Zo1-546_Pax6-64713.tif	0	0	NA	NA	NA	NA	NA	NA	1
OS-Day90-11C1_day90_MN24__MsZO1546_MsPax6_DAPI-1.tif	1	0	2053	2438	2053	2438	933.1818181818181	503.71900826446273	1
OS-Day90-11C1_day90_MN24__MsZO1546_MsPax6_DAPI-MN24_Zo1-546_Pax6-64714.tif	0	0	NA	NA	NA	NA	NA	NA	1
OS-Day90-11C1_day90_MN24__MsZO1546_MsPax6_DAPI-MN24_Zo1-546_Pax6-64716.tif	3	3	2073.67	6103.33	1935	5133	879.5454545454545	1060.5371900826444	1
OS-Day90-11C1_day90_MN24__MsZO1546_MsPax6_DAPI-MN24_Zo1-546_Pax6-64716.tif	3	3	2073.67	6103.33	2195	5927	997.7272727272726	1224.586776859504	2
OS-Day90-11C1_day90_MN24__MsZO1546_MsPax6_DAPI-MN24_Zo1-546_Pax6-64716.tif	3	3	2073.67	6103.33	2091	7250	950.4545454545454	1497.9338842975205	3
OS-Day90-12C1_day90_GA_156__MsZO1546_MsPax6_DAPI-1.tif	0	0	NA	NA	NA	NA	NA	NA	1
OS-Day90-12C1_day90_GA_156__MsZO1546_MsPax6_DAPI-2.tif	0	0	NA	NA	NA	NA	NA	NA	1
OS-Day90-12C1_day90_GA_156__MsZO1546_MsPax6_DAPI-3.tif	0	0	NA	NA	NA	NA	NA	NA	1
OS-Day90-12C1_day90_GA_158__MsZO1546_MsPax6_DAPI-1.tif	0	0	NA	NA	NA	NA	NA	NA	1
OS-Day90-12C1_day90_GA_158__MsZO1546_MsPax6_DAPI-2.tif	0	0	NA	NA	NA	NA	NA	NA	1
OS-Day90-12C1_day90_GA_158__MsZO1546_MsPax6_DAPI-3.tif	1	1	1970	4158	1970	4158	895.4545454545454	859.090909090909	1
OS-Day90-12C1_day90_MN_22__MsZO1546_MsPax6_DAPI-1.tif	0	0	NA	NA	NA	NA	NA	NA	1
OS-Day90-12C1_day90_MN_22__MsZO1546_MsPax6_DAPI-2.tif	0	0	NA	NA	NA	NA	NA	NA	1
OS-Day90-12C1_day90_MN_22__MsZO1546_MsPax6_DAPI-3.tif	0	0	NA	NA	NA	NA	NA	NA	1
RC-Day90-11C1_day90_GA_30__MsZO1546_MsPax6_DAPI-1.tif	2	2	2117	2503.5	2198	3185	999.090909090909	658.0578512396693	1
RC-Day90-11C1_day90_GA_30__MsZO1546_MsPax6_DAPI-1.tif	2	2	2117	2503.5	2036	1822	925.4545454545454	376.4462809917355	2
RC-Day90-11C1_day90_GA_30__MsZO1546_MsPax6_DAPI-2.tif	1	0	2104	2220	2104	2220	956.3636363636363	458.67768595041315	1
RC-Day90-11C1_day90_GA_30__MsZO1546_MsPax6_DAPI-3.tif	1	1	3562	3524	3562	3524	1619.090909090909	728.0991735537189	1
RC-Day90-11C1_day90_GA_50__MsZO1546_MsPax6_DAPI-1.tif	0	0	NA	NA	NA	NA	NA	NA	1
RC-Day90-11C1_day90_GA_50__MsZO1546_MsPax6_DAPI-2.tif	1	1	2415	8503	2415	8503	1097.7272727272727	1756.8181818181815	1
RC-Day90-11C1_day90_GA_50__MsZO1546_MsPax6_DAPI-3.tif	1	1	1713	1749	1713	1749	778.6363636363636	361.3636363636363	1
RC-Day90-11C1_day90_GA_52__MsZO1546_MsPax6_DAPI-1.tif	0	0	NA	NA	NA	NA	NA	NA	1
RC-Day90-11C1_day90_GA_52__MsZO1546_MsPax6_DAPI-2.tif	0	0	NA	NA	NA	NA	NA	NA	1
RC-Day90-11C1_day90_GA_52__MsZO1546_MsPax6_DAPI-3.tif	0	0	NA	NA	NA	NA	NA	NA	1
RC-Day90-12C1_day90_GA_150_MsZO1546_MsPax6_DAPI-1.tif	2	2	2531.5	1802	2707	2121	1230.4545454545453	438.2231404958677	1
RC-Day90-12C1_day90_GA_150_MsZO1546_MsPax6_DAPI-1.tif	2	2	2531.5	1802	2356	1483	1070.9090909090908	306.4049586776859	2
RC-Day90-12C1_day90_GA_150_MsZO1546_MsPax6_DAPI-2.tif	1	1	2382	1834	2382	1834	1082.7272727272727	378.9256198347107	1
RC-Day90-12C1_day90_GA_150_MsZO1546_MsPax6_DAPI-3.tif	3	3	2834.33	1426	2701	1233	1227.7272727272725	254.75206611570243	1
RC-Day90-12C1_day90_GA_150_MsZO1546_MsPax6_DAPI-3.tif	3	3	2834.33	1426	2787	1318	1266.8181818181818	272.31404958677683	2
RC-Day90-12C1_day90_GA_150_MsZO1546_MsPax6_DAPI-3.tif	3	3	2834.33	1426	3015	1727	1370.4545454545453	356.81818181818176	3
RC-Day90-12C1_day90_GA_49_MsZO1546_MsPax6_DAPI-1.tif	0	0	NA	NA	NA	NA	NA	NA	1
RC-Day90-12C1_day90_GA_49_MsZO1546_MsPax6_DAPI-2.tif	0	0	NA	NA	NA	NA	NA	NA	1
RC-Day90-12C1_day90_GA_49_MsZO1546_MsPax6_DAPI-3.tif	3	1	2439.67	3381	2745	7256	1247.7272727272725	1499.173553719008	1
RC-Day90-12C1_day90_GA_49_MsZO1546_MsPax6_DAPI-3.tif	3	1	2439.67	3381	1748	97	794.5454545454545	20.041322314049584	2
RC-Day90-12C1_day90_GA_49_MsZO1546_MsPax6_DAPI-3.tif	3	1	2439.67	3381	2826	2790	1284.5454545454545	576.4462809917354	3
RC-Day90-12C1_day90_GA__MsZO1546_MsPax6_DAPI-1.tif	3	3	2918	1688.67	3354	1437	1524.5454545454545	296.900826446281	1
RC-Day90-12C1_day90_GA__MsZO1546_MsPax6_DAPI-1.tif	3	3	2918	1688.67	2623	1926	1192.2727272727273	397.9338842975206	2
RC-Day90-12C1_day90_GA__MsZO1546_MsPax6_DAPI-1.tif	3	3	2918	1688.67	2777	1703	1262.2727272727273	351.85950413223134	3
RC-Day90-12C1_day90_GA__MsZO1546_MsPax6_DAPI-2.tif	3	3	2706.33	2912.33	2770	1689	1259.090909090909	348.96694214876027	1
RC-Day90-12C1_day90_GA__MsZO1546_MsPax6_DAPI-2.tif	3	3	2706.33	2912.33	3182	5258	1446.3636363636363	1086.3636363636363	2
RC-Day90-12C1_day90_GA__MsZO1546_MsPax6_DAPI-2.tif	3	3	2706.33	2912.33	2167	1790	984.9999999999999	369.8347107438016	3
RC-Day90-12C1_day90_GA__MsZO1546_MsPax6_DAPI-3.tif	2	2	2976	1459	2884	1422	1310.9090909090908	293.80165289256195	1
RC-Day90-12C1_day90_GA__MsZO1546_MsPax6_DAPI-3.tif	2	2	2976	1459	3068	1496	1394.5454545454545	309.09090909090907	2
OS-Day45-11C1_day45_MN_16__MsZO1546_MsPax6_DAPI-1.tif	4	4	2362.5	12421	2089	11835	949.5454545454545	2445.2479338842973	1
OS-Day45-11C1_day45_MN_16__MsZO1546_MsPax6_DAPI-1.tif	4	4	2362.5	12421	2385	10300	1084.090909090909	2128.0991735537186	2
OS-Day45-11C1_day45_MN_16__MsZO1546_MsPax6_DAPI-1.tif	4	4	2362.5	12421	2020	5648	918.1818181818181	1166.9421487603304	3
OS-Day45-11C1_day45_MN_16__MsZO1546_MsPax6_DAPI-1.tif	4	4	2362.5	12421	2956	21901	1343.6363636363635	4524.999999999999	4
OS-Day45-11C1_day45_MN_16__MsZO1546_MsPax6_DAPI-2.tif	8	8	1563.62	5274.25	2291	4561	1041.3636363636363	942.3553719008263	1
OS-Day45-11C1_day45_MN_16__MsZO1546_MsPax6_DAPI-2.tif	8	8	1563.62	5274.25	2098	4903	953.6363636363635	1013.0165289256197	2
OS-Day45-11C1_day45_MN_16__MsZO1546_MsPax6_DAPI-2.tif	8	8	1563.62	5274.25	1683	2337	764.9999999999999	482.85123966942143	3
OS-Day45-11C1_day45_MN_16__MsZO1546_MsPax6_DAPI-2.tif	8	8	1563.62	5274.25	1445	2160	656.8181818181818	446.2809917355371	4
OS-Day45-11C1_day45_MN_16__MsZO1546_MsPax6_DAPI-2.tif	8	8	1563.62	5274.25	621	2369	282.27272727272725	489.4628099173553	5
OS-Day45-11C1_day45_MN_16__MsZO1546_MsPax6_DAPI-2.tif	8	8	1563.62	5274.25	1081	3103	491.3636363636363	641.1157024793388	6
OS-Day45-11C1_day45_MN_16__MsZO1546_MsPax6_DAPI-2.tif	8	8	1563.62	5274.25	1540	13140	700	2714.8760330578507	7
OS-Day45-11C1_day45_MN_16__MsZO1546_MsPax6_DAPI-2.tif	8	8	1563.62	5274.25	1750	9621	795.4545454545454	1987.8099173553717	8
OS-Day45-11C1_day45_MN_16__MsZO1546_MsPax6_DAPI-3.tif	5	5	2055	8724.8	2109	2652	958.6363636363635	547.9338842975205	1
OS-Day45-11C1_day45_MN_16__MsZO1546_MsPax6_DAPI-3.tif	5	5	2055	8724.8	1599	8753	726.8181818181818	1808.471074380165	2
OS-Day45-11C1_day45_MN_16__MsZO1546_MsPax6_DAPI-3.tif	5	5	2055	8724.8	2743	7089	1246.8181818181818	1464.6694214876031	3
OS-Day45-11C1_day45_MN_16__MsZO1546_MsPax6_DAPI-3.tif	5	5	2055	8724.8	1801	7132	818.6363636363636	1473.5537190082641	4
OS-Day45-11C1_day45_MN_16__MsZO1546_MsPax6_DAPI-3.tif	5	5	2055	8724.8	2023	17998	919.5454545454545	3718.5950413223136	5
OS-Day45-11C1_day45_OS3_GA_261_MsZO1546_MsPax6_DAPI-1.tif	1	0	288	6195	288	6195	130.9090909090909	1279.9586776859503	1
OS-Day45-11C1_day45_OS3_GA_261_MsZO1546_MsPax6_DAPI-2.tif	1	1	202	7524	202	7524	91.81818181818181	1554.5454545454543	1
OS-Day45-11C1_day45_OS3_GA_261_MsZO1546_MsPax6_DAPI-3.tif	2	2	2043	2152	1967	2133	894.090909090909	440.7024793388429	1
OS-Day45-11C1_day45_OS3_GA_261_MsZO1546_MsPax6_DAPI-3.tif	2	2	2043	2152	2119	2171	963.1818181818181	448.5537190082644	2
OS-Day45-11C1_day45_OS4_GA_262_MsZO1546_MsPax6_DAPI-1.tif	1	0	1226	4211	1226	4211	557.2727272727273	870.0413223140495	1
OS-Day45-11C1_day45_OS4_GA_262_MsZO1546_MsPax6_DAPI-2.tif	0	0	NA	NA	NA	NA	NA	NA	1
OS-Day45-11C1_day45_OS4_GA_262_MsZO1546_MsPax6_DAPI-3.tif	2	2	608	3535	910	4158	413.6363636363636	859.090909090909	1
OS-Day45-11C1_day45_OS4_GA_262_MsZO1546_MsPax6_DAPI-3.tif	2	2	608	3535	306	2912	139.0909090909091	601.6528925619833	2
OS-Day45-12C1_day45_GA_113__MsZO1546_MsPax6_DAPI-1.tif	3	0	3112	7000.67	2564	5270	1165.4545454545453	1088.8429752066113	1
OS-Day45-12C1_day45_GA_113__MsZO1546_MsPax6_DAPI-1.tif	3	0	3112	7000.67	2699	8553	1226.8181818181818	1767.1487603305782	2
OS-Day45-12C1_day45_GA_113__MsZO1546_MsPax6_DAPI-1.tif	3	0	3112	7000.67	4073	7179	1851.3636363636363	1483.2644628099172	3
OS-Day45-12C1_day45_GA_113__MsZO1546_MsPax6_DAPI-1.tif	3	3	3119.33	7467.67	2568	5409	1167.2727272727273	1117.5619834710742	4
OS-Day45-12C1_day45_GA_113__MsZO1546_MsPax6_DAPI-1.tif	3	3	3119.33	7467.67	2710	8883	1231.8181818181818	1835.3305785123964	5
OS-Day45-12C1_day45_GA_113__MsZO1546_MsPax6_DAPI-1.tif	3	3	3119.33	7467.67	4080	8111	1854.5454545454545	1675.8264462809914	6
OS-Day45-12C1_day45_GA_113__MsZO1546_MsPax6_DAPI-2.tif	3	3	2687.33	15516.33	2705	10017	1229.5454545454545	2069.6280991735534	1
OS-Day45-12C1_day45_GA_113__MsZO1546_MsPax6_DAPI-2.tif	3	3	2687.33	15516.33	2625	18295	1193.181818181818	3779.9586776859496	2
OS-Day45-12C1_day45_GA_113__MsZO1546_MsPax6_DAPI-2.tif	3	3	2687.33	15516.33	2732	18237	1241.8181818181818	3767.97520661157	3
OS-Day45-12C1_day45_GA_113__MsZO1546_MsPax6_DAPI-3.tif	1	0	3195	11159	3195	11159	1452.2727272727273	2305.578512396694	1
OS-Day45-12C1_day45_OS1_GA_257_MsZO1546_MsPax6_DAPI-1.tif	0	0	NA	NA	NA	NA	NA	NA	1
OS-Day45-12C1_day45_OS1_GA_257_MsZO1546_MsPax6_DAPI-2.tif	0	0	NA	NA	NA	NA	NA	NA	1
OS-Day45-12C1_day45_OS1_GA_257_MsZO1546_MsPax6_DAPI-3.tif	0	0	NA	NA	NA	NA	NA	NA	1
OS-Day45-12C1_day45_OS5_GA_263_MsZO1546_MsPax6_DAPI-1.tif	0	0	NA	NA	NA	NA	NA	NA	1
OS-Day45-12C1_day45_OS5_GA_263_MsZO1546_MsPax6_DAPI-2.tif	0	0	NA	NA	NA	NA	NA	NA	1
OS-Day45-12C1_day45_OS5_GA_263_MsZO1546_MsPax6_DAPI-3.tif	2	2	1557	3904	1458	1672	662.7272727272726	345.4545454545454	1
OS-Day45-12C1_day45_OS5_GA_263_MsZO1546_MsPax6_DAPI-3.tif	2	2	1557	3904	1656	6136	752.7272727272726	1267.7685950413222	2
OS-Day45-12C1_day45_OS5_GA_263_MsZO1546_MsPax6_DAPI-4.tif	1	1	1052	2024	1052	2024	478.18181818181813	418.18181818181813	1
RC-Day45-11C1_day45_A_04_MsZO1546_MsPax6_DAPI-1.tif	3	3	2131	2302.67	2024	2582	919.9999999999999	533.4710743801652	1
RC-Day45-11C1_day45_A_04_MsZO1546_MsPax6_DAPI-1.tif	3	3	2131	2302.67	2132	2522	969.090909090909	521.0743801652892	2
RC-Day45-11C1_day45_A_04_MsZO1546_MsPax6_DAPI-1.tif	3	3	2131	2302.67	2237	1804	1016.8181818181818	372.7272727272727	3
RC-Day45-11C1_day45_A_04_MsZO1546_MsPax6_DAPI-2.tif	2	2	1701.5	2521.5	1708	2563	776.3636363636363	529.5454545454545	1
RC-Day45-11C1_day45_A_04_MsZO1546_MsPax6_DAPI-2.tif	2	2	1701.5	2521.5	1695	2480	770.4545454545454	512.396694214876	2
RC-Day45-11C1_day45_A_04_MsZO1546_MsPax6_DAPI-3.tif	4	4	2489.75	2608	2575	2868	1170.4545454545453	592.5619834710743	1
RC-Day45-11C1_day45_A_04_MsZO1546_MsPax6_DAPI-3.tif	4	4	2489.75	2608	2842	3420	1291.8181818181818	706.6115702479337	2
RC-Day45-11C1_day45_A_04_MsZO1546_MsPax6_DAPI-3.tif	4	4	2489.75	2608	2254	1804	1024.5454545454545	372.7272727272727	3
RC-Day45-11C1_day45_A_04_MsZO1546_MsPax6_DAPI-3.tif	4	4	2489.75	2608	2288	2340	1040	483.4710743801652	4
RC-Day45-11C1_day45_GA_109_MsZO1546_MsPax6_DAPI-1.tif	8	8	1763	1720.25	1613	2015	733.1818181818181	416.32231404958674	1
RC-Day45-11C1_day45_GA_109_MsZO1546_MsPax6_DAPI-1.tif	8	8	1763	1720.25	1792	1905	814.5454545454545	393.595041322314	2
RC-Day45-11C1_day45_GA_109_MsZO1546_MsPax6_DAPI-1.tif	8	8	1763	1720.25	1567	1254	712.2727272727273	259.09090909090907	3
RC-Day45-11C1_day45_GA_109_MsZO1546_MsPax6_DAPI-1.tif	8	8	1763	1720.25	1770	1616	804.5454545454545	333.8842975206611	4
RC-Day45-11C1_day45_GA_109_MsZO1546_MsPax6_DAPI-1.tif	8	8	1763	1720.25	1738	1305	789.9999999999999	269.62809917355366	5
RC-Day45-11C1_day45_GA_109_MsZO1546_MsPax6_DAPI-1.tif	8	8	1763	1720.25	1766	2115	802.7272727272726	436.9834710743801	6
RC-Day45-11C1_day45_GA_109_MsZO1546_MsPax6_DAPI-1.tif	8	8	1763	1720.25	1875	1310	852.2727272727273	270.66115702479334	7
RC-Day45-11C1_day45_GA_109_MsZO1546_MsPax6_DAPI-1.tif	8	8	1763	1720.25	1983	2242	901.3636363636363	463.2231404958677	8
RC-Day45-11C1_day45_GA_109_MsZO1546_MsPax6_DAPI-2.tif	4	4	1795.25	6041	1595	7885	724.9999999999999	1629.1322314049585	1
RC-Day45-11C1_day45_GA_109_MsZO1546_MsPax6_DAPI-2.tif	4	4	1795.25	6041	1944	3615	883.6363636363635	746.9008264462809	2
RC-Day45-11C1_day45_GA_109_MsZO1546_MsPax6_DAPI-2.tif	4	4	1795.25	6041	1647	8402	748.6363636363636	1735.9504132231402	3
RC-Day45-11C1_day45_GA_109_MsZO1546_MsPax6_DAPI-2.tif	4	4	1795.25	6041	1995	4262	906.8181818181818	880.5785123966941	4
RC-Day45-11C1_day45_GA_109_MsZO1546_MsPax6_DAPI-3.tif	5	4	2595.6	3092	2300	1794	1045.4545454545453	370.66115702479334	1
RC-Day45-11C1_day45_GA_109_MsZO1546_MsPax6_DAPI-3.tif	5	4	2595.6	3092	2483	3790	1128.6363636363635	783.0578512396693	2
RC-Day45-11C1_day45_GA_109_MsZO1546_MsPax6_DAPI-3.tif	5	4	2595.6	3092	2640	3551	1200	733.6776859504131	3
RC-Day45-11C1_day45_GA_109_MsZO1546_MsPax6_DAPI-3.tif	5	4	2595.6	3092	2713	97	1233.181818181818	20.041322314049584	4
RC-Day45-11C1_day45_GA_109_MsZO1546_MsPax6_DAPI-3.tif	5	4	2595.6	3092	2842	6228	1291.8181818181818	1286.776859504132	5
RC-Day45-11C1_day45_GA_132_MsZO1546_MsPax6_DAPI-1.tif	1	1	2251	3862	2251	3862	1023.1818181818181	797.9338842975205	1
RC-Day45-11C1_day45_GA_132_MsZO1546_MsPax6_DAPI-2.tif	2	2	1798	2703.5	1681	2505	764.090909090909	517.5619834710743	1
RC-Day45-11C1_day45_GA_132_MsZO1546_MsPax6_DAPI-2.tif	2	2	1798	2703.5	1915	2902	870.4545454545454	599.5867768595041	2
RC-Day45-12C1_day45_A_09_MsZO1546_MsPax6_DAPI-1.tif	6	6	1793.17	4384.33	3210	4266	1459.090909090909	881.4049586776858	1
RC-Day45-12C1_day45_A_09_MsZO1546_MsPax6_DAPI-1.tif	6	6	1793.17	4384.33	2223	2288	1010.4545454545454	472.72727272727263	2
RC-Day45-12C1_day45_A_09_MsZO1546_MsPax6_DAPI-1.tif	6	6	1793.17	4384.33	2021	2466	918.6363636363635	509.50413223140487	3
RC-Day45-12C1_day45_A_09_MsZO1546_MsPax6_DAPI-1.tif	6	6	1793.17	4384.33	1004	4426	456.3636363636363	914.4628099173552	4
RC-Day45-12C1_day45_A_09_MsZO1546_MsPax6_DAPI-1.tif	6	6	1793.17	4384.33	832	6738	378.18181818181813	1392.1487603305784	5
RC-Day45-12C1_day45_A_09_MsZO1546_MsPax6_DAPI-1.tif	6	6	1793.17	4384.33	1469	6122	667.7272727272726	1264.8760330578511	6
RC-Day45-12C1_day45_A_09_MsZO1546_MsPax6_DAPI-2.tif	4	4	1458.75	5199	1328	7525	603.6363636363636	1554.7520661157023	1
RC-Day45-12C1_day45_A_09_MsZO1546_MsPax6_DAPI-2.tif	4	4	1458.75	5199	1199	2517	545	520.0413223140495	2
RC-Day45-12C1_day45_A_09_MsZO1546_MsPax6_DAPI-2.tif	4	4	1458.75	5199	1259	2329	572.2727272727273	481.19834710743794	3
RC-Day45-12C1_day45_A_09_MsZO1546_MsPax6_DAPI-2.tif	4	4	1458.75	5199	2049	8425	931.3636363636363	1740.7024793388427	4
RC-Day45-12C1_day45_A_09_MsZO1546_MsPax6_DAPI-3.tif	3	3	1432.67	2564.67	1447	1771	657.7272727272726	365.9090909090909	1
RC-Day45-12C1_day45_A_09_MsZO1546_MsPax6_DAPI-3.tif	3	3	1432.67	2564.67	1399	4870	635.9090909090909	1006.1983471074378	2
RC-Day45-12C1_day45_A_09_MsZO1546_MsPax6_DAPI-3.tif	3	3	1432.67	2564.67	1452	1053	660	217.56198347107434	3
RC-Day45-12C1_day45_GA_107_MsZO1546_MsPax6_DAPI-1.tif	1	1	1774	3683	1774	3683	806.3636363636363	760.9504132231403	1
RC-Day45-12C1_day45_GA_107_MsZO1546_MsPax6_DAPI-2.tif	6	6	2740.17	4638.83	2007	2960	912.2727272727273	611.5702479338842	1
RC-Day45-12C1_day45_GA_107_MsZO1546_MsPax6_DAPI-2.tif	6	6	2740.17	4638.83	2610	4075	1186.3636363636363	841.9421487603305	2
RC-Day45-12C1_day45_GA_107_MsZO1546_MsPax6_DAPI-2.tif	6	6	2740.17	4638.83	3040	4361	1381.8181818181818	901.0330578512395	3
RC-Day45-12C1_day45_GA_107_MsZO1546_MsPax6_DAPI-2.tif	6	6	2740.17	4638.83	2234	5812	1015.4545454545454	1200.8264462809916	4
RC-Day45-12C1_day45_GA_107_MsZO1546_MsPax6_DAPI-2.tif	6	6	2740.17	4638.83	3234	7662	1469.9999999999998	1583.0578512396692	5
RC-Day45-12C1_day45_GA_107_MsZO1546_MsPax6_DAPI-2.tif	6	6	2740.17	4638.83	3316	2963	1507.2727272727273	612.190082644628	6
RC-Day45-12C1_day45_GA_111_MsZO1546_MsPax6_DAPI-1.tif	10	10	1845.9	4784.9	1908	5433	867.2727272727273	1122.5206611570247	1
RC-Day45-12C1_day45_GA_111_MsZO1546_MsPax6_DAPI-1.tif	10	10	1845.9	4784.9	3128	3378	1421.8181818181818	697.9338842975205	2
RC-Day45-12C1_day45_GA_111_MsZO1546_MsPax6_DAPI-1.tif	10	10	1845.9	4784.9	2203	3334	1001.3636363636363	688.8429752066114	3
RC-Day45-12C1_day45_GA_111_MsZO1546_MsPax6_DAPI-1.tif	10	10	1845.9	4784.9	3070	4309	1395.4545454545453	890.289256198347	4
RC-Day45-12C1_day45_GA_111_MsZO1546_MsPax6_DAPI-1.tif	10	10	1845.9	4784.9	458	4266	208.18181818181816	881.4049586776858	5
RC-Day45-12C1_day45_GA_111_MsZO1546_MsPax6_DAPI-1.tif	10	10	1845.9	4784.9	1144	4663	520	963.4297520661155	6
RC-Day45-12C1_day45_GA_111_MsZO1546_MsPax6_DAPI-1.tif	10	10	1845.9	4784.9	1008	7016	458.18181818181813	1449.586776859504	7
RC-Day45-12C1_day45_GA_111_MsZO1546_MsPax6_DAPI-1.tif	10	10	1845.9	4784.9	1297	4803	589.5454545454545	992.3553719008263	8
RC-Day45-12C1_day45_GA_111_MsZO1546_MsPax6_DAPI-1.tif	10	10	1845.9	4784.9	1808	3963	821.8181818181818	818.8016528925618	9
RC-Day45-12C1_day45_GA_111_MsZO1546_MsPax6_DAPI-1.tif	10	10	1845.9	4784.9	2435	6684	1106.8181818181818	1380.99173553719	10
RC-Day45-12C1_day45_GA_111_MsZO1546_MsPax6_DAPI-2.tif	7	7	1957	2309.71	2631	3142	1195.9090909090908	649.1735537190082	1
RC-Day45-12C1_day45_GA_111_MsZO1546_MsPax6_DAPI-2.tif	7	7	1957	2309.71	2186	1893	993.6363636363635	391.1157024793388	2
RC-Day45-12C1_day45_GA_111_MsZO1546_MsPax6_DAPI-2.tif	7	7	1957	2309.71	2067	2199	939.5454545454545	454.33884297520655	3
RC-Day45-12C1_day45_GA_111_MsZO1546_MsPax6_DAPI-2.tif	7	7	1957	2309.71	1179	2273	535.9090909090909	469.62809917355366	4
RC-Day45-12C1_day45_GA_111_MsZO1546_MsPax6_DAPI-2.tif	7	7	1957	2309.71	1405	1566	638.6363636363636	323.5537190082644	5
RC-Day45-12C1_day45_GA_111_MsZO1546_MsPax6_DAPI-2.tif	7	7	1957	2309.71	1293	2285	587.7272727272726	472.1074380165289	6
RC-Day45-12C1_day45_GA_111_MsZO1546_MsPax6_DAPI-2.tif	7	7	1957	2309.71	2938	2810	1335.4545454545453	580.5785123966941	7
RC-Day45-12C1_day45_GA_111_MsZO1546_MsPax6_DAPI-3.tif	5	5	2823.4	3372.2	3300	3730	1499.9999999999998	770.6611570247933	1
RC-Day45-12C1_day45_GA_111_MsZO1546_MsPax6_DAPI-3.tif	5	5	2823.4	3372.2	2334	4170	1060.9090909090908	861.5702479338842	2
RC-Day45-12C1_day45_GA_111_MsZO1546_MsPax6_DAPI-3.tif	5	5	2823.4	3372.2	2232	3973	1014.5454545454545	820.8677685950412	3
RC-Day45-12C1_day45_GA_111_MsZO1546_MsPax6_DAPI-3.tif	5	5	2823.4	3372.2	3094	2761	1406.3636363636363	570.4545454545454	4
RC-Day45-12C1_day45_GA_111_MsZO1546_MsPax6_DAPI-3.tif	5	5	2823.4	3372.2	3157	2227	1434.9999999999998	460.1239669421487	5
