# Supplementary material for: Increased reproducibility of brain organoids through controlled fluid dynamics
Source: EMBO Rep. 2025 Nov 19;26(24):6209–39. doi: 10.1038/s44319-025-00619-x (PMC12715241; doi:10.1038/s44319-025-00619-x)
Supplement: Supplementary file 12 — Source data Fig. 4 [file 44319_2025_619_MOESM12_ESM.zip › Figure 4/C,E/dfRC_perbatch_normalized_percentages.csv]

batch	day	total_cells	total_Ki67	total_PAX6	total_NeuroD2	total_Ki67_PAX6	Ki67_per_cell	PAX6_per_cell	NeuroD2_per_cell	Ki67_PAX6_per_cell	Ki67_percent	PAX6_percent	NeuroD2_percent	Ki67_PAX6_percent
A_01	Day25	8045	1115	4077	0	956	0.13859540087010566	0.5067743940335612	0	0.11883157240522063	13.859540087010567	50.67743940335612	0	11.883157240522063
A_02	Day25	7375	1581	2922	0	998	0.21437288135593222	0.39620338983050846	0	0.13532203389830508	21.43728813559322	39.62033898305084	0	13.532203389830508
A_18	Day25	9141	3102	3313	0	1168	0.33935018050541516	0.36243299420194725	0	0.12777595449075593	33.935018050541515	36.243299420194724	0	12.777595449075593
GA_123	Day25	7947	2604	4452	0	1911	0.32767081917704793	0.5602114005285013	0	0.2404681011702529	32.76708191770479	56.02114005285013	0	24.04681011702529
GA_141	Day25	7754	2590	2656	0	727	0.33402115037400054	0.3425328862522569	0	0.09375806035594532	33.40211503740005	34.25328862522569	0	9.375806035594533
GA_237	Day25	11011	5536	3956	1	2509	0.5027699573154119	0.35927708654981383	9.081827263645445e-5	0.22786304604486424	50.276995731541184	35.92770865498138	0.009081827263645445	22.786304604486425
A_04	Day45	6800	221	2091	1514	172	0.0325	0.3075	0.22264705882352942	0.025294117647058825	3.25	30.75	22.264705882352942	2.5294117647058822
A_09	Day45	8009	973	1897	313	704	0.12148832563366213	0.23685853414908228	0.03908103383693345	0.08790111124984393	12.148832563366213	23.685853414908227	3.9081033836933448	8.790111124984392
GA_107	Day45	6192	340	506	82	135	0.05490956072351421	0.08171834625322998	0.013242894056847546	0.02180232558139535	5.490956072351421	8.171834625322997	1.3242894056847545	2.1802325581395348
GA_109	Day45	8913	218	685	194	82	0.02445865589588242	0.07685403343430944	0.02176595983395041	0.009200044878267699	2.4458655895882417	7.685403343430944	2.176595983395041	0.9200044878267699
GA_111	Day45	13050	2976	3259	14	1756	0.22804597701149426	0.2497318007662835	0.0010727969348659004	0.13455938697318007	22.804597701149426	24.973180076628353	0.10727969348659004	13.455938697318008
GA_132	Day45	3100	39	922	122	27	0.012580645161290323	0.2974193548387097	0.03935483870967742	0.008709677419354838	1.2580645161290323	29.741935483870968	3.9354838709677415	0.8709677419354838
GA_116	Day90	12096	226	265	1547	93	0.018683862433862435	0.021908068783068783	0.12789351851851852	0.007688492063492063	1.8683862433862435	2.190806878306878	12.789351851851851	0.7688492063492063
GA_147	Day90	7643	8	78	467	3	0.0010467094073007982	0.010205416721182782	0.06110166165118409	3.925160277377993e-4	0.10467094073007982	1.0205416721182783	6.110166165118409	0.039251602773779926
GA_150	Day90	12514	463	806	882	248	0.036998561610995684	0.06440786319322359	0.07048106121144318	0.019817804059453412	3.6998561610995684	6.440786319322359	7.048106121144318	1.9817804059453412
GA_30	Day90	5060	200	1287	1219	167	0.039525691699604744	0.2543478260869565	0.2409090909090909	0.03300395256916996	3.9525691699604746	25.43478260869565	24.09090909090909	3.3003952569169956
GA_49	Day90	9140	513	1920	1037	396	0.05612691466083151	0.2100656455142232	0.11345733041575493	0.043326039387308536	5.612691466083151	21.00656455142232	11.345733041575492	4.332603938730854
GA_50	Day90	11470	258	1600	1315	180	0.022493461203138623	0.13949433304272013	0.11464690496948561	0.015693112467306015	2.2493461203138625	13.949433304272013	11.464690496948561	1.5693112467306016
