# Supplementary material for: Increased reproducibility of brain organoids through controlled fluid dynamics
Source: EMBO Rep. 2025 Nov 19;26(24):6209–39. doi: 10.1038/s44319-025-00619-x (PMC12715241; doi:10.1038/s44319-025-00619-x)
Supplement: Supplementary file 12 — Source data Fig. 4 [file 44319_2025_619_MOESM12_ESM.zip › Figure 4/C,E/dfOS_perbatch_normalized_percentages.csv]

batch	day	total_cells	total_Ki67	total_PAX6	total_NeuroD2	total_Ki67_PAX6	Ki67_per_cell	PAX6_per_cell	NeuroD2_per_cell	Ki67_PAX6_per_cell	Ki67_percent	PAX6_percent	NeuroD2_percent	Ki67_PAX6_percent
GA237_OS3	Day25	6027	206	2263	0	152	0.034179525468724076	0.3754770200763232	0	0.025219844035175045	3.4179525468724075	37.547702007632324	0	2.5219844035175045
GA238_OS4	Day25	7261	728	3290	1	618	0.10026167194601295	0.45310563283294314	1.377220768489189e-4	0.08511224349263187	10.026167194601294	45.310563283294314	0.01377220768489189	8.511224349263188
GA239_OS5	Day25	3937	698	826	0	368	0.17729235458470918	0.20980441960883922	0	0.09347218694437388	17.729235458470917	20.980441960883923	0	9.34721869443739
GA240_OS6	Day25	5197	85	406	0	13	0.016355589763324994	0.07812199345776409	0	0.0025014431402732348	1.6355589763324994	7.812199345776409	0	0.25014431402732346
MN_13	Day25	23547	353	2006	2445	288	0.014991294007729222	0.08519131948868221	0.10383488342464008	0.012230857434068034	1.4991294007729223	8.519131948868221	10.383488342464007	1.2230857434068034
MN_14	Day25	5657	468	2587	1	318	0.08272936185257203	0.4573095280183843	1.7677214071062401e-4	0.05621354074597843	8.272936185257203	45.730952801838434	0.017677214071062403	5.621354074597843
GA_113	Day45	14131	2122	3478	47	1307	0.15016630104026607	0.24612553959380087	0.0033260208053216334	0.0924916849479867	15.016630104026607	24.612553959380087	0.33260208053216334	9.249168494798669
GA_257	Day45	7548	220	346	197	139	0.029146793852676205	0.04583995760466349	0.02609962904080551	0.01841547429782724	2.9146793852676205	4.583995760466348	2.609962904080551	1.841547429782724
GA_261	Day45	4201	145	1456	15	127	0.034515591525827186	0.34658414663175435	0.0035705784337062606	0.03023089740537967	3.4515591525827185	34.658414663175435	0.35705784337062607	3.023089740537967
GA_262	Day45	6129	250	1688	90	194	0.04078968836678088	0.2754119758525045	0.014684287812041116	0.03165279817262196	4.078968836678088	27.541197585250448	1.4684287812041115	3.165279817262196
GA_263	Day45	7859	386	1477	9	283	0.049115663570428805	0.18793739661534548	0.0011451838656317598	0.036009670441532	4.91156635704288	18.79373966153455	0.11451838656317598	3.6009670441532
MN_16	Day45	10301	2835	3620	109	1899	0.27521599844675276	0.3514221920201922	0.010581496942044463	0.1843510338802058	27.521599844675276	35.14221920201922	1.0581496942044462	18.43510338802058
GA_156	Day90	2772	1	23	429	0	3.6075036075036075e-4	0.008297258297258298	0.15476190476190477	0	0.03607503607503607	0.8297258297258298	15.476190476190476	0
GA_158	Day90	13575	87	690	2076	41	0.0064088397790055245	0.05082872928176796	0.1529281767955801	0.0030202578268876614	0.6408839779005524	5.082872928176796	15.29281767955801	0.3020257826887661
MN20	Day90	12244	4	41	1524	3	3.266906239790918e-4	0.003348578895785691	0.12446912773603398	2.4501796798431883e-4	0.03266906239790918	0.3348578895785691	12.446912773603398	0.024501796798431882
MN21	Day90	2935	1	117	3	0	3.4071550255536625e-4	0.03986371379897785	0.0010221465076660989	0	0.034071550255536626	3.9863713798977853	0.10221465076660989	0
MN24	Day90	5431	67	556	1612	42	0.012336586264039771	0.10237525317621064	0.296814582949733	0.007733382434174185	1.233658626403977	10.237525317621063	29.6814582949733	0.7733382434174185
MN_22	Day90	11766	0	69	168	0	0	0.005864354920958694	0.014278429372768995	0	0	0.5864354920958694	1.4278429372768995	0
