# Supplementary material for: Increased reproducibility of brain organoids through controlled fluid dynamics
Source: EMBO Rep. 2025 Nov 19;26(24):6209–39. doi: 10.1038/s44319-025-00619-x (PMC12715241; doi:10.1038/s44319-025-00619-x)
Supplement: Supplementary file 13 — Source data Fig. 6 [file 44319_2025_619_MOESM13_ESM.zip]

Archive with 10 entries (8 files):
- Figure 6/
- __MACOSX/._Figure 6
- Figure 6/.DS_Store
- __MACOSX/Figure 6/._.DS_Store
- Figure 6/B/
- __MACOSX/Figure 6/._B
- Figure 6/B/Analysis.xlsx
- __MACOSX/Figure 6/B/._Analysis.xlsx
- Figure 6/B/Raw_data_Dorsal forebrain.xlsx
- __MACOSX/Figure 6/B/._Raw_data_Dorsal forebrain.xlsx
