# Supplementary material for: Increased reproducibility of brain organoids through controlled fluid dynamics
Source: EMBO Rep. 2025 Nov 19;26(24):6209–39. doi: 10.1038/s44319-025-00619-x (PMC12715241; doi:10.1038/s44319-025-00619-x)
Supplement: Supplementary file 13 — Source data Fig. 6 [file 44319_2025_619_MOESM13_ESM.zip › Figure 6/B/Analysis.xlsx]

## Sheet: Dorsal CelVIVO
		Measures from the Oxygraph (Average data)										ROX background substraction						Cox - COX background		Protein normalization															Normalization over protein content
		LEAK	CI	CICII	ETS	CII ETS	ROX	COX	COX BACK			LEAK	CI	CICII	ETS	CII ETS		COX		Protein (mg/ml)		per ul loaded	concentration inside the chamber	Normalization per 1 milions cells											LEAK	CI	CICII	ETS	CII ETS		COX
1A: O2 flux per mass	pmol/(s*mg)	3.7296	12.271	16.5032	13.7918	8.6204	-0.6168	114.357	55.144	MN_C3	11C1	4.3464	12.8878	17.12	14.4086	9.2372		59.2126		3500000		3500000	1750000	0.571429											2.48366	7.36446	9.78286	8.23349	5.2784	0	33.8358
1B: O2 flux per mass	pmol/(s*mg)	1.5242	5.9685	10.7399	8.1752	6.7931	1.507	101.788	58.5108	MN_C4	12C1	0.0172	4.4615	9.2329	6.6682	5.2861		43.2772		1100000		1100000	550000	1.81818											0.0312727	8.11182	16.7871	12.124	9.61109	0	78.6858
2B: O2 flux per mass	pmol/(s*mg)	2.1531	5.2497	8.1072	9.8752	5.5145	0.8378	186.45	65.2015	MN_C8A	12C1	1.3153	4.4119	7.2694	9.0374	4.6767		121.249		2580000		2580000	1290000	0.775194											1.01961	3.42008	5.63519	7.00574	3.62535	0	93.9914
3A: O2 flux per mass	pmol/(s*mg)	5.2708	8.8647	16.1369	19.4096	11.3037	0.4619	176.303	67.366	MN_C7B	11C1	4.8089	8.4028	15.675	18.9477	10.8418		108.937		1790000		1790000	895000	1.11732											5.37307	9.3886	17.514	21.1706	12.1137	0	121.718
3B: O2 flux per mass	pmol/(s*mg)	3.5155	5.9123	14.1627	14.4489	7.6346	0.7363	164.089	66.972	MN_C8B	12C1	2.7792	5.176	13.4264	13.7126	6.8983		97.1173		1400000		1400000	700000	1.42857											3.97029	7.39429	19.1806	19.5894	9.85471	0	138.739
4A: O2 flux per mass	pmol/(s*mg)	1.0483	6.7842	11.8696	10.8455	7.7517	0.1207	188.618	62.5634	MN_C7A	11C1	0.9276	6.6635	11.7489	10.7248	7.631		126.055		1230000		1230000	615000	1.62602											1.50829	10.835	19.1039	17.4387	12.4081	0	204.967
1A: O2 flux per mass	pmol/(s*mg)	1.8509	7.8333	12.0899	11.3856	8.133	0.5912	86.2758	49.611	C52	12C1	1.2597	7.2421	11.4987	10.7944	7.5418		36.6648		900000		900000	450000	2.22222											2.79933	16.0936	25.5527	23.9876	16.7596	0	81.4773
1B: O2 flux per mass	pmol/(s*mg)	4.5252	12.1085	13.4225	11.8208	8.442	0.5748	149.012	53.6961	C61	12C1	3.9504	11.5337	12.8477	11.246	7.8672		95.3162		1270000		1270000	635000	1.5748											6.2211	18.1633	20.2326	17.7102	12.3893	0	150.104
2B: O2 flux per mass	pmol/(s*mg)	2.592	7.6034	15.2994	11.6923	9.5676	0.1649	156.086	55.0809	C63	11C1	2.4271	7.4385	15.1345	11.5274	9.4027		101.005		1300000		1300000	650000	1.53846											3.734	11.4438	23.2838	17.7345	14.4657	0	155.392
3A: O2 flux per mass	pmol/(s*mg)	7.8861	14.4288	26.402	31.8802	14.9466	0.4396	216.982	50.6576	C71	11C1	7.4465	13.9892	25.9624	31.4406	14.507		166.325		2120000		2120000	1060000	0.943396											7.025	13.1974	24.4928	29.6609	13.6858	0	156.91
3B: O2 flux per mass	pmol/(s*mg)	5.3508	14.4022	21.4202	24.9466	11.3417	0.2171	194.778	56.933	C69	12C1	5.1337	14.1851	21.2031	24.7295	11.1246		137.845		1880000		1880000	940000	1.06383											5.46138	15.0905	22.5565	26.308	11.8347	0	146.644
