# Supplementary material for: Increased reproducibility of brain organoids through controlled fluid dynamics
Source: EMBO Rep. 2025 Nov 19;26(24):6209–39. doi: 10.1038/s44319-025-00619-x (PMC12715241; doi:10.1038/s44319-025-00619-x)
Supplement: Supplementary file 13 — Source data Fig. 6 [file 44319_2025_619_MOESM13_ESM.zip › Figure 6/B/Raw_data_Dorsal forebrain.xlsx]

## Sheet: OS
Genotype	Dorsal ID	Age of experiment	Date of experiment	Number of organoids used	Cells count 1	Cells count 2	Cells count 3	CellVIVO (10U/ml DNAse)
11C1	MN_C3	90	2024-05-29	2	3,5*10^6	3,5*10^6	3,5*10^6
		2024-05-29 P1-01.DLD
		bagniLab	P1	1A	O2 calibration	POS #	2329	Marks from	Average	Unit	1	2	3	4	5	6	7	8
		Protocol			Temp	37	°C		State
		Sample type	MN_x001F_-C3 11C1		Air saturation	181.38	µM		Concentration		0	0	0	0	0	0	0	00:00:00
		Cohort			R1	1.8804	V		Volume		00:00:00	00:00:00	00:00:00	00:00:00	00:00:00	00:00:00	00:00:00	0
		Sample code			R0	0.1025	V		Start		03:29:30	03:38:14	03:46:13	03:57:24	04:10:34	04:15:10	04:21:11	04:33:13
		Sample number	0		pb	95.4	kPa		Stop		03:31:22	03:39:39	03:47:38	03:58:21	04:12:04	04:16:01	04:23:55	04:36:47
		Subsample number	0		FM	0.92			N Points		57	43	42	28	46	25	82	107
		Sample concentration	1	mg/mL	Medium				1A: O2 concentration	µM	185.54	180.871	172.481	162.158	153.109	152.172	121.728	62.2546
		Sample amount	2	mg	O2 background a°	-2	pmol/(s*mL)	X	1A: O2 flux per mass	pmol/(s*mg)	3.7296	12.271	16.5032	13.7918	8.6204	-0.6168	114.357	55.144
		Chamber volume	2	mL	O2 background b°	0.025			1A: Amp	mM	-0.0013	-0.0014	-0.0012	-0.0014	-0.0013	-0.0014	-0.0012	-0.0013
									1A: Amp slope	nmol/(s*mL)	-0.0004	0.0004	0.0017	-0.0011	0.0025	0.001	0.0004	-0.0004
									1A: pX	1	-10	-10	-10	-10	-10	-10	-10	-10
									1A: pX slope	pX*10^-3/s	0	0	0	0	0	0	0	0
Genotype	Dorsal ID	Age of experiment	Date of experiment	Number of organoids used	Cells count 1	Cells count 2	Cells count 3	CellVIVO (10U/ml DNAse)
12C1	MN_C4	90	2024-05-29	2	1,1*10^6	1,1*10^6	1,1*10^6
		2024-05-29 P1-01.DLD
		bagniLab	P1	1B	O2 calibration	POS #	2267	Marks from	Average	Unit	1	2	3	4	5	6	7	8
		Protocol			Temp	37	°C		State
		Sample type	MN-C4 12C1		Air saturation	181.38	µM		Concentration		0	0	0	0	0	0	0	0
		Cohort			R1	1.9292	V		Volume		0	0	0	0	0	0	0	0
		Sample code			R0	0.0091	V		Start		03:30:09	03:38:42	03:47:38	04:03:37	04:09:09	04:14:42	04:21:00	04:32:28
		Sample number	0		pb	95.4	kPa		Stop		03:31:11	03:39:55	03:49:02	04:04:50	04:10:39	04:16:01	04:23:26	04:34:54
		Subsample number	0		FM	0.92			N Points		31	36	43	36	45	40	74	74
		Sample concentration	1	mg/mL	Medium				1B: O2 concentration	µM	185.895	183.632	177.37	168.731	166.562	164.719	142.398	83.095
		Sample amount	2	mg	O2 background a°	-2	pmol/(s*mL)	X	1B: O2 flux per mass	pmol/(s*mg)	1.5242	5.9685	10.7399	8.1752	6.7931	1.507	101.788	58.5108
		Chamber volume	2	mL	O2 background b°	0.025			1B: Amp	mM	-0.0014	-0.0013	-0.0014	-0.0015	-0.0014	-0.0015	-0.0015	-0.0015
									1B: Amp slope	nmol/(s*mL)	0	-0.0005	0.0002	0.0027	-0.0007	0.0003	0.0005	0.0003
									1B: pX	1	-10	-10	-10	-10	-10	-10	-10	-10
									1B: pX slope	pX*10^-3/s	0	0	0	0	0	0	0	0
Genotype	Dorsal ID	Age of experiment	Date of experiment	Number of organoids used	Cells count 1	Cells count 2	Cells count 3	CellVIVO (10U/ml DNAse)
12C1	MN_C8A	90	2024-06-18	3	2,58*10^6	2,58*10^6	2,58*10^6
				2024-06-18 P2-01.DLD
				bagniLab	P2	2B	O2 calibration	POS #	2268	Marks from	Average	Unit	1	2	3	4	5	6	7	8
				Protocol			Temp	37	°C		State
				Sample type	mnc8 12c1 A		Air saturation	180.77	µM		Concentration		0	0	0	0	0	0	0	0
				Cohort			R1	1.878	V		Volume		0	0	0	0	0	0	0	0
				Sample code			R0	0.0091	V		Start		03:25:30	03:34:31	03:39:38	03:54:54	04:00:28	04:05:12	04:11:49	04:17:45
				Sample number	0		pb	95.1	kPa		Stop		03:26:24	03:35:16	03:40:55	03:55:39	04:01:49	04:06:01	04:12:47	04:19:29
				Subsample number	0		FM	0.92			N Points		27	23	39	23	41	25	29	52
				Sample concentration	1	mg/mL	Medium				2B: O2 concentration	µM	186.607	185.249	182.985	173.997	171.956	170.916	143.916	105.809
				Sample amount	2	mg	O2 background a°	-2	pmol/(s*mL)	X	2B: O2 flux per mass	pmol/(s*mg)	2.1531	5.2497	8.1072	9.8752	5.5145	0.8378	186.45	65.2015
				Chamber volume	2	mL	O2 background b°	0.025			2B: Amp	mM	-0.0001	-0.0003	-0.0001	-0.0002	-0.0002	-0.0002	-0.0004	-0.0003
											2B: Amp slope	nmol/(s*mL)	0.0016	-0.0017	-0.001	-0.0012	0	-0.0008	-0.0012	-0.0007
											2B: pX	1	-10	-10	-10	-10	-10	-10	-10	-10
											2B: pX slope	pX*10^-3/s	0	0	0	0	0	0	0	0
Genotype	Dorsal ID	Age of experiment	Date of experiment	Number of organoids used	Cells count 1	Cells count 2	Cells count 3	CellVIVO (10U/ml DNAse)
11C1	MN_C7B	90	2024-06-18	3	1,79*10^6	1,79*10^6	1,79*10^6
			2024-06-18 P3-01.DLD
			bagniLab	P3	3A	O2 calibration	POS #	2561	Marks from	Average	Unit	1	2	3	4	5	6	7	8
			Protocol			Temp	37	°C		State
			Sample type	mnc7 11c1 b		Air saturation	180.97	µM		Concentration		0	0	0	0	0	0	0	0
			Cohort			R1	1.9844	V		Volume		0	0	0	0	0	0	0	0
			Sample code			R0	0.1025	V		Start		03:18:43	03:29:37	03:34:13	03:46:42	03:54:53	04:03:59	04:08:25	04:13:23
			Sample number	0		pb	95.2	kPa		Stop		03:19:37	03:30:54	03:35:11	03:47:13	03:56:23	04:05:02	04:09:37	04:15:29
			Subsample number	0		FM	0.92			N Points		27	39	29	16	45	32	36	63
			Sample concentration	1	mg/mL	Medium				3A: O2 concentration	µM	188	182.555	179.025	165.476	156.876	154.199	128.204	96.6621
			Sample amount	2	mg	O2 background a°	-2	pmol/(s*mL)	X	3A: O2 flux per mass	pmol/(s*mg)	5.2708	8.8647	16.1369	19.4096	11.3037	0.4619	176.303	67.366
			Chamber volume	2	mL	O2 background b°	0.025			3A: Amp	mM	0.0019	0.0023	0.0015	0.0013	0.0018	0.0015	0.0015	0.0021
										3A: Amp slope	nmol/(s*mL)	0	-0.0002	-0.0048	0.0014	-0.0003	0.0001	0.0006	0.0049
										3A: pX	1	-10	-10	-10	-10	-10	-10	-10	-10
										3A: pX slope	pX*10^-3/s	0	0	0	0	0	0	0	0
Genotype	Dorsal ID	Age of experiment	Date of experiment	Number of organoids used	Cells count 1	Cells count 2	Cells count 3	CellVIVO (10U/ml DNAse)
12C1	MN_C8B	90	2024-06-18	3	1,4*10^6	1,4*10^6	1,4*10^6
			2024-06-18 P3-01.DLD
			bagniLab	P3	3B	O2 calibration	POS #	2562	Marks from	Average	Unit	1	2	3	4	5	6	7	8
			Protocol			Temp	37	°C		State
			Sample type	mnc8 12c1 b		Air saturation	180.97	µM		Concentration		0	0	0	0	0	0	0	0
			Cohort			R1	1.9047	V		Volume		0	0	0	0	0	0	0	0
			Sample code			R0	0.0091	V		Start		03:20:50	03:29:10	03:35:20	03:51:08	03:55:20	04:01:53	04:08:57	04:13:37
			Sample number	0		pb	95.2	kPa		Stop		03:21:30	03:30:00	03:36:05	03:51:44	03:56:55	04:02:29	04:10:05	04:15:20
			Subsample number	0		FM	0.92			N Points		21	25	22	18	47	18	34	52
			Sample concentration	1	mg/mL	Medium				3B: O2 concentration	µM	195.411	192.684	188.7	176.885	174.763	172.956	146.615	119.191
			Sample amount	2	mg	O2 background a°	-2	pmol/(s*mL)	X	3B: O2 flux per mass	pmol/(s*mg)	3.5155	5.9123	14.1627	14.4489	7.6346	0.7363	164.089	66.972
			Chamber volume	2	mL	O2 background b°	0.025			3B: Amp	mM	0.0018	0.0014	0.0013	0.0014	0.0015	0.0016	0.0019	0.0013
										3B: Amp slope	nmol/(s*mL)	0.0056	-0.0042	0.0008	-0.0007	-0.0039	-0.0023	0.0026	-0.0028
										3B: pX	1	-10	-10	-10	-10	-10	-10	-10	-10
										3B: pX slope	pX*10^-3/s	0	0	0	0	0	0	0	0
Genotype	Dorsal ID	Age of experiment	Date of experiment	Number of organoids used	Cells count 1	Cells count 2	Cells count 3	CellVIVO (10U/ml DNAse)
11C1	MN_C7A	90	2024-06-18	3	1,23*10^6	1,23*10^6	1,23*10^6
			2024-06-18 P1-01.DLD
			bagniLab	P2	2A	O2 calibration	POS #	2267	Marks from	Average	Unit	1	2	3	4	5	6	7	8
			Protocol			Temp	37	°C		State
			Sample type	C71 11c1		Air saturation	180.77	µM		Concentration		0	0	0	0	0	0	0	0
			Cohort			R1	1.938	V		Volume		0	0	0	0	0	0	0	0
			Sample code			R0	0.0091	V		Start		03:34:00	03:43:10	03:47:14	04:03:10	04:08:44	04:16:01	04:21:08	04:26:15
			Sample number	0		pb	95.1	kPa		Stop		03:34:45	03:44:04	03:48:21	04:04:00	04:09:29	04:16:37	04:21:58	04:27:41
			Subsample number	0		FM	0.92			N Points		23	28	34	25	23	18	24	43
			Sample concentration	1	mg/mL	Medium				1B: O2 concentration	µM	169.76	166.894	165.413	154.344	151.967	149.937	123.108	88.7816
			Sample amount	2	mg	O2 background a°	-2	pmol/(s*mL)	X	1B: O2 flux per mass	pmol/(s*mg)	1.0483	6.7842	11.8696	10.8455	7.7517	0.1207	188.618	62.5634
			Chamber volume	2	mL	O2 background b°	0.025			1B: Amp	mM	-0.001	-0.001	-0.0011	-0.0013	-0.001	-0.0009	-0.0008	-0.0008
										1B: Amp slope	nmol/(s*mL)	-0.0026	0.0015	-0.0034	0.0003	-0.001	0.0027	0.0035	0.002
										1B: pX	1	-10	-10	-10	-10	-10	-10	-10	-10
										1B: pX slope	pX*10^-3/s	0	0	0	0	0	0	0	0

## Sheet: RC
Genotype	Dorsal ID	Age of experiment	Date of experiment	Number of organoids used	Cells count 1	Cells count 2	Cells count 3	CellVIVO (10U/ml DNAse)
12C1	C52	90	2024-05-29	2	9*10^5	9*10^5	9*10^5
			2024-05-29 P2-01.DLD
			bagniLab	P2	2B	O2 calibration	POS #	2268	Marks from	Average	Unit	1	2	3	4	5	6	7	8
			Protocol			Temp	37	°C		State
			Sample type	GA- C52 12C1		Air saturation	181.58	µM		Concentration		0	0	0	0	0	0	0	0
			Cohort			R1	1.8448	V		Volume		0	0	0	0	0	0	0	0
			Sample code			R0	0.0091	V		Start		03:29:44	03:36:04	03:42:15	04:02:13	04:06:21	04:13:12	04:18:22	04:35:07
			Sample number	0		pb	95.5	kPa		Stop		03:31:25	03:37:56	03:43:21	04:02:58	04:08:28	04:14:59	04:19:48	04:38:20
			Subsample number	0		FM	0.92			N Points		51	55	33	23	64	54	44	96
			Sample concentration	1	mg/mL	Medium				2B: O2 concentration	µM	189.365	188.158	184.628	170.249	168.335	166.333	152.009	74.4657
			Sample amount	2	mg	O2 background a°	-2	pmol/(s*mL)	X	2B: O2 flux per mass	pmol/(s*mg)	1.8509	7.8333	12.0899	11.3856	8.133	0.5912	86.2758	49.611
			Chamber volume	2	mL	O2 background b°	0.025			2B: Amp	mM	0.0002	0.0003	0.0002	0.0003	0.0002	0.0001	0.0002	0.0001
										2B: Amp slope	nmol/(s*mL)	-0.0011	0.0002	-0.0006	0.0012	0	-0.0015	0.0008	-0.0005
										2B: pX	1	-10	-10	-10	-10	-10	-10	-10	-10
										2B: pX slope	pX*10^-3/s	0	0	0	0	0	0	0	0
Genotype	Dorsal ID	Age of experiment	Date of experiment	Number of organoids used	Cells count 1	Cells count 2	Cells count 3	CellVIVO (10U/ml DNAse)
12C1	C61	90	2024-06-06	3	1,27*10^6	1,27*10^6	1,27*10^6
				2024-06-06 P1-01.DLD
				bagniLab	P1	1A	O2 calibration	POS #	2329	Marks from	Average	Unit	1	2	3	4	5	6	7	8
				Protocol			Temp	37	°C		State
				Sample type	c61 12C1 DAY90		Air saturation	181.58	µM		Concentration		0	0	0	0	0	0	0	0
				Cohort			R1	1.9012	V		Volume		0	0	0	0	0	0	0	0
				Sample code			R0	0.1025	V		Start		02:18:17	02:25:39	02:33:57	02:45:24	02:53:02	02:58:53	03:03:13	03:10:00
				Sample number	0		pb	95.5	kPa		Stop		02:19:32	02:26:39	02:35:12	02:46:19	02:54:13	02:59:29	03:04:52	03:12:30
				Subsample number	0		FM	0.92			N Points		38	30	37	28	36	18	50	76
				Sample concentration	1	mg/mL	Medium				1A: O2 concentration	µM	184.522	181.308	175.105	165.855	161.264	159.527	136.953	100.408
				Sample amount	2	mg	O2 background a°	-2	pmol/(s*mL)	X	1A: O2 flux per mass	pmol/(s*mg)	4.5252	12.1085	13.4225	11.8208	8.442	0.5748	149.012	53.6961
				Chamber volume	2	mL	O2 background b°	0.025			1A: Amp	mM	-0.0009	-0.0011	-0.001	-0.001	-0.0008	-0.0009	-0.001	-0.0009
											1A: Amp slope	nmol/(s*mL)	0.0007	-0.001	-0.0005	0.0015	-0.0003	-0.0013	-0.0017	-0.0006
											1A: pX	1	-10	-10	-10	-10	-10	-10	-10	-10
											1A: pX slope	pX*10^-3/s	0	0	0	0	0	0	0	0
Genotype	Dorsal ID	Age of experiment	Date of experiment	Number of organoids used	Cells count 1	Cells count 2	Cells count 3	CellVIVO (10U/ml DNAse)
11C1	C63	90	2024-06-06	3	1,3*10^6	1,3*10^6	1,3*10^6
				2024-06-06 P1-01.DLD
				bagniLab	P1	1B	O2 calibration	POS #	2267	Marks from	Average	Unit	1	2	3	4	5	6	7	8
				Protocol			Temp	37	°C		State
				Sample type	C63 11C1 DAY90		Air saturation	181.58	µM		Concentration		0	0	0	0	0	0	0	0
				Cohort			R1	1.9391	V		Volume		0	0	0	0	0	0	0	0
				Sample code			R0	0.0091	V		Start		02:17:34	02:26:07	02:32:38	02:49:01	02:52:14	03:00:16	03:03:41	03:09:48
				Sample number	0		pb	95.5	kPa		Stop		02:18:17	02:27:22	02:34:17	02:49:56	02:53:17	03:01:03	03:05:04	03:11:43
				Subsample number	0		FM	0.92			N Points		22	38	50	28	31	24	41	57
				Sample concentration	1	mg/mL	Medium				1B: O2 concentration	µM	175.781	172.802	168.614	156.118	154.73	152.594	129.393	95.5731
				Sample amount	2	mg	O2 background a°	-2	pmol/(s*mL)	X	1B: O2 flux per mass	pmol/(s*mg)	2.592	7.6034	15.2994	11.6923	9.5676	0.1649	156.086	55.0809
				Chamber volume	2	mL	O2 background b°	0.025			1B: Amp	mM	-0.0014	-0.0013	-0.0014	-0.0012	-0.0013	-0.0014	-0.0014	-0.0014
											1B: Amp slope	nmol/(s*mL)	0.0003	-0.0015	0.0014	-0.0008	0	0.001	0.0011	0.0005
											1B: pX	1	-10	-10	-10	-10	-10	-10	-10	-10
											1B: pX slope	pX*10^-3/s	0	0	0	0	0	0	0	0
Genotype	Dorsal ID	Age of experiment	Date of experiment	Number of organoids used	Cells count 1	Cells count 2	Cells count 3	CellVIVO (10U/ml DNAse)
11C1	C71	90	2024-06-18	3	2,12*10^6	2,12*10^6	2,12*10^6
					2024-06-18 P2-01.DLD
					bagniLab	P1	1B	O2 calibration	POS #	2330	Marks from	Average	Unit	1	2	3	4	5	6	7	8
					Protocol			Temp	37	°C		State
					Sample type	mnc7 11c1 A		Air saturation	180.77	µM		Concentration		0	0	0	0	0	0	0	0
					Cohort			R1	1.7269	V		Volume		0	0	0	0	0	0	0	0
					Sample code			R0	0.1025	V		Start		03:24:40	03:31:17	03:39:15	03:54:49	03:59:51	04:03:55	04:11:22	04:17:36
					Sample number	0		pb	95.1	kPa		Stop		03:26:06	03:33:42	03:40:23	03:55:34	04:01:22	04:04:54	04:12:34	04:20:18
					Subsample number	0		FM	0.92			N Points		42	72	34	23	45	29	36	81
					Sample concentration	1	mg/mL	Medium				2A: O2 concentration	µM	169.514	165.033	156.502	127.973	122.524	120.741	91.7765	50.4365
					Sample amount	2	mg	O2 background a°	-2	pmol/(s*mL)	X	2A: O2 flux per mass	pmol/(s*mg)	7.8861	14.4288	26.402	31.8802	14.9466	0.4396	216.982	50.6576
					Chamber volume	2	mL	O2 background b°	0.025			2A: Amp	mM	0.0004	0.0003	0.0002	0.0003	0.0003	0.0003	0.0003	0.0003
												2A: Amp slope	nmol/(s*mL)	-0.0003	-0.0002	0.0012	-0.0023	-0.0003	0.0015	0.0004	-0.0006
												2A: pX	1	-10	-10	-10	-10	-10	-10	-10	-10
												2A: pX slope	pX*10^-3/s	0	0	0	0	0	0	0	0
Genotype	Dorsal ID	Age of experiment	Date of experiment	Number of organoids used	Cells count 1	Cells count 2	Cells count 3	CellVIVO (10U/ml DNAse)
12C1	C69	90	2024-06-18	3	1,88*10^6	1,88*10^6	1,88*10^6
					2024-06-18 P1-01.DLD
					bagniLab	P1	1A	O2 calibration	POS #	2329	Marks from	Average	Unit	1	2	3	4	5	6	7	8
					Protocol			Temp	37	°C		State
					Sample type	c69 12c1		Air saturation	180.77	µM		Concentration		0	0	0	0	0	0	0	0
					Cohort			R1	1.9073	V		Volume		00:00:00	00:00:00	00:00:00	00:00:00	00:00:00	00:00:00	00:00:00	0
					Sample code			R0	0.1025	V		Start		03:35:16	03:40:37	03:47:09	03:57:18	04:07:59	04:15:03	04:20:55	04:26:10
					Sample number	0		pb	95.1	kPa		Stop		03:36:19	03:43:01	03:48:17	03:58:26	04:09:02	04:16:15	04:22:07	04:27:41
					Subsample number	0		FM	0.92			N Points		31	72	34	33	31	36	36	45
					Sample concentration	1	mg/mL	Medium				1A: O2 concentration	µM	165.029	161.687	156.098	141.896	129.979	127.517	96.8416	63.9936
					Sample amount	2	mg	O2 background a°	-2	pmol/(s*mL)	X	1A: O2 flux per mass	pmol/(s*mg)	5.3508	14.4022	21.4202	24.9466	11.3417	0.2171	194.778	56.933
					Chamber volume	2	mL	O2 background b°	0.025			1A: Amp	mM	-0.0008	-0.0009	-0.0008	-0.0007	-0.0005	-0.0005	-0.0006	-0.0004
												1A: Amp slope	nmol/(s*mL)	0.0009	-0.0012	0.0014	0.0001	-0.0022	-0.0001	-0.0002	0.0023
												1A: pX	1	-10	-10	-10	-10	-10	-10	-10	-10
												1A: pX slope	pX*10^-3/s	0	0	0	0	0	0	0	0
